# Supplementary material for: Single-cell epigenomic reconstruction of developmental trajectories from pluripotency in human neural organoid systems
Source: Nat Neurosci. 2024 Jun 24;27(7):1376–86. doi: 10.1038/s41593-024-01652-0 (PMC11239525; doi:10.1038/s41593-024-01652-0)
Supplement: Supplementary file 3 — Supplementary Tables Supplementary Tables 1–21. [file 41593_2024_1652_MOESM3_ESM.xlsx]

## Sheet: Supp_Data_1_all_branches_peaks
chrom;chrom Start;chrom End;mark;line;group;expr;top_group;expr_clip
chr1;154837050;154851208;H3K27ac;409B2;astrocytes;0.212729624;ctx;0.212729624
chr1;156399192;156442569;H3K27ac;409B2;astrocytes;0.59476241;ctx;0.59476241
chr1;160059831;160071172;H3K27ac;409B2;astrocytes;0.423710241;ctx;0.423710241
chr1;160059831;160071172;H3K27ac;409B2;astrocytes;0.423710241;astrocytes;0.423710241
chr1;229406538;229414134;H3K27ac;409B2;astrocytes;0.006343516;ctx;0.006343516
chr2;48395881;48399888;H3K27ac;409B2;astrocytes;0.031012607;ctx;0.031012607
chr2;60526603;60541423;H3K27ac;409B2;astrocytes;0.023888694;ctx;0.023888694
chr2;72913335;72927278;H3K27ac;409B2;astrocytes;0.022980926;ctx;0.022980926
chr2;104840479;104874849;H3K27ac;409B2;astrocytes;0.627446294;ctx;0.627446294
chr3;26621120;26626736;H3K27ac;409B2;astrocytes;0.15018137;ctx;0.15018137
chr4;112338972;112346142;H3K27ac;409B2;astrocytes;0.00306507;ctx;0.00306507
chr5;88139979;88146618;H3K27ac;409B2;astrocytes;0.279037662;ctx;0.279037662
chr5;88654302;88696847;H3K27ac;409B2;astrocytes;0.669557415;ctx;0.669557415
chr5;153485468;153495534;H3K27ac;409B2;astrocytes;0.116791559;ctx;0.116791559
chr6;87942399;87947895;H3K27ac;409B2;astrocytes;0.016872057;ctx;0.016872057
chr6;96013524;96018251;H3K27ac;409B2;astrocytes;0.205824811;ctx;0.205824811
chr8;1970006;1976303;H3K27ac;409B2;astrocytes;0.052082786;ctx;0.052082786
chr8;27255856;27262796;H3K27ac;409B2;astrocytes;0.064016244;ctx;0.064016244
chr8;109597220;109611443;H3K27ac;409B2;astrocytes;0.181459927;ctx;0.181459927
chr9;14306504;14318258;H3K27ac;409B2;astrocytes;0.261908064;ctx;0.261908064
chr9;14339137;14357599;H3K27ac;409B2;astrocytes;0.40106297;ctx;0.40106297
chr9;14339137;14357599;H3K27ac;409B2;astrocytes;0.40106297;astrocytes;0.40106297
chr9;106283768;106290479;H3K27ac;409B2;astrocytes;0.049187584;ctx;0.049187584
chr9;123996387;124020726;H3K27ac;409B2;astrocytes;0.154256288;ctx;0.154256288
chr10;24846248;24852796;H3K27ac;409B2;astrocytes;0.031093939;ctx;0.031093939
chr11;1395320;1413799;H3K27ac;409B2;astrocytes;0.069784162;ctx;0.069784162
chr11;30579239;30588158;H3K27ac;409B2;astrocytes;0.114700991;ctx;0.114700991
chr11;35412101;35421040;H3K27ac;409B2;astrocytes;0.054905037;ctx;0.054905037
chr11;72624162;72635273;H3K27ac;409B2;astrocytes;0.069045172;ctx;0.069045172
chr11;117865962;117878027;H3K27ac;409B2;astrocytes;0.220548616;ctx;0.220548616
chr11;122093671;122103885;H3K27ac;409B2;astrocytes;0.145031285;ctx;0.145031285
chr12;57867177;57873560;H3K27ac;409B2;astrocytes;0.070287137;ctx;0.070287137
chr13;52844415;52854026;H3K27ac;409B2;astrocytes;0.11540019;ctx;0.11540019
chr14;23481084;23489588;H3K27ac;409B2;astrocytes;0.05553789;ctx;0.05553789
chr14;23509416;23532888;H3K27ac;409B2;astrocytes;0.06271381;ctx;0.06271381
chr14;28754198;28769783;H3K27ac;409B2;astrocytes;0.146431843;ctx;0.146431843
chr14;28770311;28787029;H3K27ac;409B2;astrocytes;0.144033191;ctx;0.144033191
chr14;30269671;30274996;H3K27ac;409B2;astrocytes;0.039193073;ctx;0.039193073
chr15;37091403;37114277;H3K27ac;409B2;astrocytes;0.302115222;ctx;0.302115222
chr15;68569859;68587528;H3K27ac;409B2;astrocytes;0.16218736;ctx;0.16218736
chr15;77654946;77667679;H3K27ac;409B2;astrocytes;0.00513828;ctx;0.00513828
chr15;89356662;89386299;H3K27ac;409B2;astrocytes;0.316566967;ctx;0.316566967
chr15;89387171;89404015;H3K27ac;409B2;astrocytes;0.279154497;ctx;0.279154497
chr17;39560549;39570180;H3K27ac;409B2;astrocytes;0.026684218;ctx;0.026684218
chr17;39593380;39610228;H3K27ac;409B2;astrocytes;0;ctx;0
chr18;55317892;55326704;H3K27ac;409B2;astrocytes;0.058022892;ctx;0.058022892
chr19;12994588;13029109;H3K27ac;409B2;astrocytes;0.436411766;ctx;0.436411766
chr19;12994588;13029109;H3K27ac;409B2;astrocytes;0.436411766;astrocytes;0.436411766
chr20;63443739;63466081;H3K27ac;409B2;astrocytes;0.043706373;ctx;0.043706373
chr21;16069017;16078734;H3K27ac;409B2;astrocytes;0.227912316;ctx;0.227912316
chr22;46049618;46060932;H3K27ac;409B2;astrocytes;0.198617372;ctx;0.198617372
chr22;46061313;46082889;H3K27ac;409B2;astrocytes;0.456653704;ctx;0.456653704
chr22;46061313;46082889;H3K27ac;409B2;astrocytes;0.456653704;astrocytes;0.456653704
chrX;43966314;43976594;H3K27ac;409B2;astrocytes;0.202520958;ctx;0.202520958
chr1;12472105;12481720;H3K27ac;409B2;astrocytes;0.041921418;dien;0.041921418
chr1;37659655;37664566;H3K27ac;409B2;astrocytes;0;dien;0
chr1;50413661;50428729;H3K27ac;409B2;astrocytes;0.203344597;dien;0.203344597
chr1;53571978;53578161;H3K27ac;409B2;astrocytes;0.02944295;dien;0.02944295
chr1;53571978;53578161;H3K27ac;409B2;astrocytes;0.02944295;choroid_plexus;0.02944295
chr1;61443215;61454962;H3K27ac;409B2;astrocytes;0.162173474;dien;0.162173474
chr1;61443215;61454962;H3K27ac;409B2;astrocytes;0.162173474;choroid_plexus;0.162173474
chr1;68172677;68178030;H3K27ac;409B2;astrocytes;0.12247296;dien;0.12247296
chr1;68213673;68219029;H3K27ac;409B2;astrocytes;0.070042954;dien;0.070042954
chr1;165232827;165237472;H3K27ac;409B2;astrocytes;0.089452787;dien;0.089452787
chr1;165275053;165281226;H3K27ac;409B2;astrocytes;0.114575045;dien;0.114575045
chr1;165350387;165358215;H3K27ac;409B2;astrocytes;0.06676892;dien;0.06676892
chr1;228035388;228040014;H3K27ac;409B2;astrocytes;0.050873516;dien;0.050873516
chr1;228984856;228991314;H3K27ac;409B2;astrocytes;0.030229805;dien;0.030229805
chr1;231037594;231041956;H3K27ac;409B2;astrocytes;0.071504629;dien;0.071504629
chr1;231037594;231041956;H3K27ac;409B2;astrocytes;0.071504629;non_nect;0.071504629
chr2;12166636;12172607;H3K27ac;409B2;astrocytes;0.123670622;dien;0.123670622
chr2;12166636;12172607;H3K27ac;409B2;astrocytes;0.123670622;choroid_plexus;0.123670622
chr2;46329027;46338530;H3K27ac;409B2;astrocytes;0.06684796;dien;0.06684796
chr2;46329027;46338530;H3K27ac;409B2;astrocytes;0.06684796;choroid_plexus;0.06684796
chr2;74280133;74283792;H3K27ac;409B2;astrocytes;0.022082622;dien;0.022082622
chr2;74280133;74283792;H3K27ac;409B2;astrocytes;0.022082622;choroid_plexus;0.022082622
chr2;74289869;74294423;H3K27ac;409B2;astrocytes;0.046701148;dien;0.046701148
chr2;74289869;74294423;H3K27ac;409B2;astrocytes;0.046701148;choroid_plexus;0.046701148
chr2;74776901;74781120;H3K27ac;409B2;astrocytes;0.030981673;dien;0.030981673
chr2;99570116;99576160;H3K27ac;409B2;astrocytes;0.073393802;dien;0.073393802
chr2;132587842;132591049;H3K27ac;409B2;astrocytes;0.045060444;dien;0.045060444
chr2;209387443;209390506;H3K27ac;409B2;astrocytes;0.037485996;dien;0.037485996
chr2;235062724;235070923;H3K27ac;409B2;astrocytes;0.035705866;dien;0.035705866
chr3;25425643;25432598;H3K27ac;409B2;astrocytes;0.060665227;dien;0.060665227
chr3;58249202;58254587;H3K27ac;409B2;astrocytes;0.031604038;dien;0.031604038
chr3;58258369;58261268;H3K27ac;409B2;astrocytes;0.045157392;dien;0.045157392
chr3;62939639;62943159;H3K27ac;409B2;astrocytes;0.086378799;dien;0.086378799
chr3;129949938;129955936;H3K27ac;409B2;astrocytes;0.026747524;dien;0.026747524
chr3;147416779;147425519;H3K27ac;409B2;astrocytes;0.099852094;dien;0.099852094
chr3;149213439;149218147;H3K27ac;409B2;astrocytes;0.044520837;dien;0.044520837
chr6;127114961;127122458;H3K27ac;409B2;astrocytes;0.074702502;dien;0.074702502
chr6;154554391;154556731;H3K27ac;409B2;astrocytes;0.024777503;dien;0.024777503
chr6;154554391;154556731;H3K27ac;409B2;astrocytes;0.024777503;choroid_plexus;0.024777503
chr8;108077820;108084327;H3K27ac;409B2;astrocytes;0.066666412;dien;0.066666412
chr8;108466384;108471314;H3K27ac;409B2;astrocytes;0.045373959;dien;0.045373959
chr8;126583208;126591863;H3K27ac;409B2;astrocytes;0.19655275;dien;0.19655275
chr8;126583208;126591863;H3K27ac;409B2;astrocytes;0.19655275;choroid_plexus;0.19655275
chr8;140237448;140242181;H3K27ac;409B2;astrocytes;0.030641026;dien;0.030641026
chr9;964492;984723;H3K27ac;409B2;astrocytes;0.154465689;dien;0.154465689
chr9;28098530;28104130;H3K27ac;409B2;astrocytes;0.03737036;dien;0.03737036
chr9;28098530;28104130;H3K27ac;409B2;astrocytes;0.03737036;choroid_plexus;0.03737036
chr11;36191851;36198931;H3K27ac;409B2;astrocytes;0.049865628;dien;0.049865628
chr11;114194550;114200702;H3K27ac;409B2;astrocytes;0.029325744;dien;0.029325744
chr11;114194550;114200702;H3K27ac;409B2;astrocytes;0.029325744;choroid_plexus;0.029325744
chr11;120826580;120837013;H3K27ac;409B2;astrocytes;0.082713469;dien;0.082713469
chr12;68327117;68337938;H3K27ac;409B2;astrocytes;0.095331191;dien;0.095331191
chr12;111055119;111064112;H3K27ac;409B2;astrocytes;0.008125539;dien;0.008125539
chr13;24163562;24170750;H3K27ac;409B2;astrocytes;0.17422486;dien;0.17422486
chr14;94046237;94053201;H3K27ac;409B2;astrocytes;0.05569014;dien;0.05569014
chr14;94046237;94053201;H3K27ac;409B2;astrocytes;0.05569014;choroid_plexus;0.05569014
chr16;68295837;68301436;H3K27ac;409B2;astrocytes;0.044340291;dien;0.044340291
chr16;68295837;68301436;H3K27ac;409B2;astrocytes;0.044340291;choroid_plexus;0.044340291
chr17;48147031;48154618;H3K27ac;409B2;astrocytes;0;dien;0
chr17;75018252;75021967;H3K27ac;409B2;astrocytes;0.074938819;dien;0.074938819
chr17;75018252;75021967;H3K27ac;409B2;astrocytes;0.074938819;choroid_plexus;0.074938819
chr17;83035557;83038564;H3K27ac;409B2;astrocytes;0.020053101;dien;0.020053101
chrX;31817488;31824412;H3K27ac;409B2;astrocytes;0.005675159;dien;0.005675159
chrX;109395824;109405970;H3K27ac;409B2;astrocytes;0.033691096;dien;0.033691096
chr1;2449436;2454809;H3K27ac;409B2;astrocytes;0;nt;0
chr1;50103338;50112411;H3K27ac;409B2;astrocytes;0.015964749;nt;0.015964749
chr1;153789877;153798822;H3K27ac;409B2;astrocytes;0.089389208;nt;0.089389208
chr1;204261314;204265154;H3K27ac;409B2;astrocytes;0.006095901;nt;0.006095901
chr1;204356924;204360679;H3K27ac;409B2;astrocytes;0.031756128;nt;0.031756128
chr2;5978770;5987722;H3K27ac;409B2;astrocytes;0.009561673;nt;0.009561673
chr2;98331631;98336173;H3K27ac;409B2;astrocytes;0.063121636;nt;0.063121636
chr2;239190161;239198661;H3K27ac;409B2;astrocytes;0.043272776;nt;0.043272776
chr2;240200923;240206207;H3K27ac;409B2;astrocytes;0.011684909;nt;0.011684909
chr3;13780521;13793928;H3K27ac;409B2;astrocytes;0.182659619;nt;0.182659619
chr3;13876062;13882208;H3K27ac;409B2;astrocytes;0.054439592;nt;0.054439592
chr3;128998321;129005393;H3K27ac;409B2;astrocytes;0.03526925;nt;0.03526925
chr4;1862274;1867130;H3K27ac;409B2;astrocytes;0.002402644;nt;0.002402644
chr5;61735543;61739510;H3K27ac;409B2;astrocytes;0.013850239;nt;0.013850239
chr5;135486818;135492504;H3K27ac;409B2;astrocytes;0.051994551;nt;0.051994551
chr5;180138736;180144277;H3K27ac;409B2;astrocytes;0.003045262;nt;0.003045262
chr5;180168463;180175435;H3K27ac;409B2;astrocytes;0.01258103;nt;0.01258103
chr6;19718561;19722496;H3K27ac;409B2;astrocytes;0.012704011;nt;0.012704011
chr6;108113436;108121320;H3K27ac;409B2;astrocytes;0.04145617;nt;0.04145617
chr6;167675607;167683934;H3K27ac;409B2;astrocytes;0.098959355;nt;0.098959355
chr7;1229517;1243398;H3K27ac;409B2;astrocytes;0.003646215;nt;0.003646215
chr7;1663427;1672429;H3K27ac;409B2;astrocytes;0.025278119;nt;0.025278119
chr7;26375533;26378643;H3K27ac;409B2;astrocytes;0.044642394;nt;0.044642394
chr7;73427511;73431934;H3K27ac;409B2;astrocytes;0.034380912;nt;0.034380912
chr8;22053340;22060961;H3K27ac;409B2;astrocytes;0.107809912;nt;0.107809912
chr8;26510990;26515467;H3K27ac;409B2;astrocytes;0.073550151;nt;0.073550151
chr8;64364525;64382529;H3K27ac;409B2;astrocytes;0.014980353;nt;0.014980353
chr8;144329942;144340432;H3K27ac;409B2;astrocytes;0.002101255;nt;0.002101255
chr9;128381276;128398906;H3K27ac;409B2;astrocytes;0.129335774;nt;0.129335774
chr10;102407424;102415342;H3K27ac;409B2;astrocytes;0.039710142;nt;0.039710142
chr15;23759885;23763673;H3K27ac;409B2;astrocytes;0;nt;0
chr15;96319765;96369631;H3K27ac;409B2;astrocytes;0.427871287;nt;0.427871287
chr16;704171;712157;H3K27ac;409B2;astrocytes;0.043498036;nt;0.043498036
chr16;17159002;17162336;H3K27ac;409B2;astrocytes;0.009486366;nt;0.009486366
chr16;89033464;89039281;H3K27ac;409B2;astrocytes;0.004274306;nt;0.004274306
chr17;66963437;66968539;H3K27ac;409B2;astrocytes;0.010868439;nt;0.010868439
chr17;74451914;74458059;H3K27ac;409B2;astrocytes;0.029123281;nt;0.029123281
chr19;4501392;4507455;H3K27ac;409B2;astrocytes;0.006939988;nt;0.006939988
chr19;5392193;5398443;H3K27ac;409B2;astrocytes;0;nt;0
chr19;17945209;17954812;H3K27ac;409B2;astrocytes;0.034737119;nt;0.034737119
chr19;41992241;42000012;H3K27ac;409B2;astrocytes;0.007771029;nt;0.007771029
chr19;45971045;45977315;H3K27ac;409B2;astrocytes;0.05087178;nt;0.05087178
chr20;37404558;37424216;H3K27ac;409B2;astrocytes;0.05511922;nt;0.05511922
chr20;63172650;63181170;H3K27ac;409B2;astrocytes;0.003021905;nt;0.003021905
chr20;63372717;63379631;H3K27ac;409B2;astrocytes;0;nt;0
chr20;64150503;64169488;H3K27ac;409B2;astrocytes;0.003734852;nt;0.003734852
chr22;42281161;42285200;H3K27ac;409B2;astrocytes;0.048842768;nt;0.048842768
chr22;45876329;45893429;H3K27ac;409B2;astrocytes;0.038243978;nt;0.038243978
chr22;45957659;45979631;H3K27ac;409B2;astrocytes;0.018382591;nt;0.018382591
chrX;9910837;9914740;H3K27ac;409B2;astrocytes;0.010585464;nt;0.010585464
chr1;3103515;3107563;H3K27ac;409B2;astrocytes;0.052062375;choroid_plexus;0.052062375
chr1;12590160;12605401;H3K27ac;409B2;astrocytes;0.190667166;choroid_plexus;0.190667166
chr1;53144982;53147320;H3K27ac;409B2;astrocytes;0.031197179;choroid_plexus;0.031197179
chr1;226721488;226740400;H3K27ac;409B2;astrocytes;0.35802212;choroid_plexus;0.35802212
chr2;12005463;12008274;H3K27ac;409B2;astrocytes;0.042498329;choroid_plexus;0.042498329
chr2;30252064;30257468;H3K27ac;409B2;astrocytes;0.055371063;choroid_plexus;0.055371063
chr3;10598783;10604283;H3K27ac;409B2;astrocytes;0.238500024;choroid_plexus;0.238500024
chr3;11718210;11721878;H3K27ac;409B2;astrocytes;0.063499122;choroid_plexus;0.063499122
chr3;140466068;140472841;H3K27ac;409B2;astrocytes;0.076240718;choroid_plexus;0.076240718
chr4;1191482;1195007;H3K27ac;409B2;astrocytes;0.186242393;choroid_plexus;0.186242393
chr4;1191482;1195007;H3K27ac;409B2;astrocytes;0.186242393;astrocytes;0.186242393
chr5;134095738;134102478;H3K27ac;409B2;astrocytes;0.086148765;choroid_plexus;0.086148765
chr5;140174141;140178830;H3K27ac;409B2;astrocytes;0.17980287;choroid_plexus;0.17980287
chr5;150152208;150156561;H3K27ac;409B2;astrocytes;0.090936866;choroid_plexus;0.090936866
chr6;43996120;44007342;H3K27ac;409B2;astrocytes;0.114317136;choroid_plexus;0.114317136
chr9;70864830;70870202;H3K27ac;409B2;astrocytes;0.027425155;choroid_plexus;0.027425155
chr10;125020212;125030028;H3K27ac;409B2;astrocytes;0.03693955;choroid_plexus;0.03693955
chr11;43832414;43836435;H3K27ac;409B2;astrocytes;0.057677619;choroid_plexus;0.057677619
chr11;125368780;125376710;H3K27ac;409B2;astrocytes;0.035091965;choroid_plexus;0.035091965
chr12;97384789;97389393;H3K27ac;409B2;astrocytes;0.075364332;choroid_plexus;0.075364332
chr12;132427056;132431241;H3K27ac;409B2;astrocytes;0.030204528;choroid_plexus;0.030204528
chr14;53951247;53957661;H3K27ac;409B2;astrocytes;0.066728559;choroid_plexus;0.066728559
chr14;53951247;53957661;H3K27ac;409B2;astrocytes;0.066728559;non_nect;0.066728559
chr14;68290834;68296431;H3K27ac;409B2;astrocytes;0.043073563;choroid_plexus;0.043073563
chr15;67100107;67110898;H3K27ac;409B2;astrocytes;0.076979561;choroid_plexus;0.076979561
chr15;73921218;73931344;H3K27ac;409B2;astrocytes;0.090793529;choroid_plexus;0.090793529
chr16;53039316;53046449;H3K27ac;409B2;astrocytes;0.023365013;choroid_plexus;0.023365013
chr16;66898719;66906343;H3K27ac;409B2;astrocytes;0.095767065;choroid_plexus;0.095767065
chr16;68262798;68270399;H3K27ac;409B2;astrocytes;0.082475643;choroid_plexus;0.082475643
chr16;73032061;73038567;H3K27ac;409B2;astrocytes;0.016603631;choroid_plexus;0.016603631
chr16;77552582;77557034;H3K27ac;409B2;astrocytes;0;choroid_plexus;0
chr17;42515915;42523573;H3K27ac;409B2;astrocytes;0.12257195;choroid_plexus;0.12257195
chr18;63236934;63240761;H3K27ac;409B2;astrocytes;0.101796909;choroid_plexus;0.101796909
chr19;49806279;49810925;H3K27ac;409B2;astrocytes;0.063465542;choroid_plexus;0.063465542
chr20;19971210;19979013;H3K27ac;409B2;astrocytes;0.234599547;choroid_plexus;0.234599547
chr20;19989639;19995330;H3K27ac;409B2;astrocytes;0.082039085;choroid_plexus;0.082039085
chr21;45402623;45437711;H3K27ac;409B2;astrocytes;0.123222506;choroid_plexus;0.123222506
chr21;45532063;45539558;H3K27ac;409B2;astrocytes;0.04826352;choroid_plexus;0.04826352
chr22;28902269;28907026;H3K27ac;409B2;astrocytes;0.072446893;choroid_plexus;0.072446893
chr1;94589303;94597050;H3K27ac;409B2;astrocytes;0.35454211;astrocytes;0.35454211
chr1;94861862;94867981;H3K27ac;409B2;astrocytes;0.325818728;astrocytes;0.325818728
chr1;203142392;203155991;H3K27ac;409B2;astrocytes;0.27987652;astrocytes;0.27987652
chr1;218343489;218354156;H3K27ac;409B2;astrocytes;0.285717744;astrocytes;0.285717744
chr1;230806387;230810067;H3K27ac;409B2;astrocytes;0.410631128;astrocytes;0.410631128
chr2;119365389;119373016;H3K27ac;409B2;astrocytes;0.428810544;astrocytes;0.428810544
chr3;149571745;149584683;H3K27ac;409B2;astrocytes;0.295212023;astrocytes;0.295212023
chr4;133145775;133156994;H3K27ac;409B2;astrocytes;0.360685403;astrocytes;0.360685403
chr5;7792371;7799428;H3K27ac;409B2;astrocytes;0.273242057;astrocytes;0.273242057
chr5;38463845;38470392;H3K27ac;409B2;astrocytes;0.298856274;astrocytes;0.298856274
chr5;58919499;58928301;H3K27ac;409B2;astrocytes;0.358900223;astrocytes;0.358900223
chr5;131996508;132006027;H3K27ac;409B2;astrocytes;0.373140249;astrocytes;0.373140249
chr6;5761750;5766692;H3K27ac;409B2;astrocytes;0.327050378;astrocytes;0.327050378
chr7;106420094;106427192;H3K27ac;409B2;astrocytes;0.319909084;astrocytes;0.319909084
chr8;8934331;8943041;H3K27ac;409B2;astrocytes;0.320766773;astrocytes;0.320766773
chr8;47519553;47527841;H3K27ac;409B2;astrocytes;0.346216043;astrocytes;0.346216043
chr8;47733488;47739511;H3K27ac;409B2;astrocytes;0.257864196;astrocytes;0.257864196
chr8;126634033;126637006;H3K27ac;409B2;astrocytes;0.275541363;astrocytes;0.275541363
chr9;113339322;113345946;H3K27ac;409B2;astrocytes;0.325997796;astrocytes;0.325997796
chr9;121882112;121891206;H3K27ac;409B2;astrocytes;0.29488721;astrocytes;0.29488721
chr10;3102519;3109947;H3K27ac;409B2;astrocytes;0.332163018;astrocytes;0.332163018
chr10;43201474;43222762;H3K27ac;409B2;astrocytes;0.49425472;astrocytes;0.49425472
chr10;95402124;95421155;H3K27ac;409B2;astrocytes;0.407608488;astrocytes;0.407608488
chr11;16805706;16819052;H3K27ac;409B2;astrocytes;0.38607895;astrocytes;0.38607895
chr11;19671591;19683955;H3K27ac;409B2;astrocytes;0.312538988;astrocytes;0.312538988
chr11;121694177;121701279;H3K27ac;409B2;astrocytes;0.267045894;astrocytes;0.267045894
chr12;26120448;26127473;H3K27ac;409B2;astrocytes;0.3593292;astrocytes;0.3593292
chr13;110121307;110128355;H3K27ac;409B2;astrocytes;0.385694692;astrocytes;0.385694692
chr14;22834636;22854041;H3K27ac;409B2;astrocytes;0.570814614;astrocytes;0.570814614
chr14;104966847;104983628;H3K27ac;409B2;astrocytes;0.33698096;astrocytes;0.33698096
chr15;97959251;97969442;H3K27ac;409B2;astrocytes;0.336059807;astrocytes;0.336059807
chr16;65067797;65072982;H3K27ac;409B2;astrocytes;0.189520889;astrocytes;0.189520889
chr17;9236228;9243602;H3K27ac;409B2;astrocytes;0.330966899;astrocytes;0.330966899
chr17;15259193;15265679;H3K27ac;409B2;astrocytes;0.354546625;astrocytes;0.354546625
chr17;19726261;19731999;H3K27ac;409B2;astrocytes;0.33158186;astrocytes;0.33158186
chr17;21283572;21290746;H3K27ac;409B2;astrocytes;0.28994554;astrocytes;0.28994554
chr17;44908956;44922940;H3K27ac;409B2;astrocytes;0.503956235;astrocytes;0.503956235
chr17;75685024;75701641;H3K27ac;409B2;astrocytes;0.603136872;astrocytes;0.603136872
chr17;75842239;75852432;H3K27ac;409B2;astrocytes;0.354777352;astrocytes;0.354777352
chr18;392171;397290;H3K27ac;409B2;astrocytes;0.154727099;astrocytes;0.154727099
chr18;26862111;26871221;H3K27ac;409B2;astrocytes;0.421063081;astrocytes;0.421063081
chr20;25857374;25868896;H3K27ac;409B2;astrocytes;0.325723242;astrocytes;0.325723242
chr20;41166168;41182831;H3K27ac;409B2;astrocytes;0.320701377;astrocytes;0.320701377
chr21;32409574;32418715;H3K27ac;409B2;astrocytes;0.263873726;astrocytes;0.263873726
chr21;32519122;32526537;H3K27ac;409B2;astrocytes;0.372022846;astrocytes;0.372022846
chr1;16616098;16627207;H3K27ac;409B2;astrocytes;0.023482845;nect;0.023482845
chr1;21892850;21915783;H3K27ac;409B2;astrocytes;0.072460808;nect;0.072460808
chr1;22260907;22269835;H3K27ac;409B2;astrocytes;0;nect;0
chr1;22260907;22269835;H3K27ac;409B2;astrocytes;0;non_nect;0
chr1;26349274;26362041;H3K27ac;409B2;astrocytes;0;nect;0
chr1;26408202;26433212;H3K27ac;409B2;astrocytes;0.063553728;nect;0.063553728
chr1;76500316;76504437;H3K27ac;409B2;astrocytes;0.011104901;nect;0.011104901
chr1;93720173;93725002;H3K27ac;409B2;astrocytes;0.026576714;nect;0.026576714
chr1;201734615;201742910;H3K27ac;409B2;astrocytes;0.050521749;nect;0.050521749
chr1;201746111;201754729;H3K27ac;409B2;astrocytes;0.01632732;nect;0.01632732
chr1;203170060;203188569;H3K27ac;409B2;astrocytes;0.177934163;nect;0.177934163
chr2;5944864;5947854;H3K27ac;409B2;astrocytes;0;nect;0
chr2;122104512;122108339;H3K27ac;409B2;astrocytes;0.0165288;nect;0.0165288
chr2;170710198;170718663;H3K27ac;409B2;astrocytes;0.01456711;nect;0.01456711
chr2;213185416;213190627;H3K27ac;409B2;astrocytes;0;nect;0
chr2;234446466;234451447;H3K27ac;409B2;astrocytes;0.030666128;nect;0.030666128
chr3;32811693;32877988;H3K27ac;409B2;astrocytes;0.028893672;nect;0.028893672
chr4;77174504;77179278;H3K27ac;409B2;astrocytes;0.010393931;nect;0.010393931
chr4;153925728;153932567;H3K27ac;409B2;astrocytes;0.031562254;nect;0.031562254
chr6;10409161;10427062;H3K27ac;409B2;astrocytes;0.041290246;nect;0.041290246
chr6;10409161;10427062;H3K27ac;409B2;astrocytes;0.041290246;non_nect;0.041290246
chr6;49549796;49553248;H3K27ac;409B2;astrocytes;0.017176623;nect;0.017176623
chr7;2493070;2514223;H3K27ac;409B2;astrocytes;0.042572502;nect;0.042572502
chr7;13015808;13019445;H3K27ac;409B2;astrocytes;0;nect;0
chr7;36652636;36663232;H3K27ac;409B2;astrocytes;0.014839103;nect;0.014839103
chr8;126418340;126429837;H3K27ac;409B2;astrocytes;0.022933328;nect;0.022933328
chr8;141348747;141362703;H3K27ac;409B2;astrocytes;0.032903305;nect;0.032903305
chr11;6318427;6325130;H3K27ac;409B2;astrocytes;0.015160505;nect;0.015160505
chr11;15841934;15846321;H3K27ac;409B2;astrocytes;0.092480215;nect;0.092480215
chr11;44822368;44828675;H3K27ac;409B2;astrocytes;0;nect;0
chr11;114087700;114093631;H3K27ac;409B2;astrocytes;0.01418572;nect;0.01418572
chr11;114208905;114213523;H3K27ac;409B2;astrocytes;0;nect;0
chr11;114226947;114234737;H3K27ac;409B2;astrocytes;0.056568357;nect;0.056568357
chr11;114254794;114260276;H3K27ac;409B2;astrocytes;0.010838389;nect;0.010838389
chr11;126099868;126107011;H3K27ac;409B2;astrocytes;0.023736143;nect;0.023736143
chr12;23753250;23759642;H3K27ac;409B2;astrocytes;0.047640822;nect;0.047640822
chr12;113461689;113480542;H3K27ac;409B2;astrocytes;0.005524732;nect;0.005524732
chr12;113662507;113667310;H3K27ac;409B2;astrocytes;0.003759999;nect;0.003759999
chr13;91216241;91218372;H3K27ac;409B2;astrocytes;0;nect;0
chr13;113020099;113024241;H3K27ac;409B2;astrocytes;0;nect;0
chr14;100834676;100843933;H3K27ac;409B2;astrocytes;0.028004502;nect;0.028004502
chr15;86075988;86080680;H3K27ac;409B2;astrocytes;0;nect;0
chr16;621048;633114;H3K27ac;409B2;astrocytes;0.04146666;nect;0.04146666
chr16;19283464;19294657;H3K27ac;409B2;astrocytes;0.050057849;nect;0.050057849
chr17;49010440;49027963;H3K27ac;409B2;astrocytes;0.010112088;nect;0.010112088
chr17;76380829;76386827;H3K27ac;409B2;astrocytes;0.042098586;nect;0.042098586
chr18;25074061;25080310;H3K27ac;409B2;astrocytes;0.026905676;nect;0.026905676
chr19;950461;957907;H3K27ac;409B2;astrocytes;0;nect;0
chr19;950461;957907;H3K27ac;409B2;astrocytes;0;non_nect;0
chr19;8027155;8030336;H3K27ac;409B2;astrocytes;0.005855299;nect;0.005855299
chr20;14710768;14718574;H3K27ac;409B2;astrocytes;0.003094644;nect;0.003094644
chr20;37725541;37729959;H3K27ac;409B2;astrocytes;0.002558931;nect;0.002558931
chr22;21650284;21654482;H3K27ac;409B2;astrocytes;0.036418365;nect;0.036418365
chr1;56817742;56821766;H3K27ac;409B2;astrocytes;0.023121087;non_nect;0.023121087
chr1;94111586;94122037;H3K27ac;409B2;astrocytes;0.049786593;non_nect;0.049786593
chr1;152033851;152037701;H3K27ac;409B2;astrocytes;0.047051545;non_nect;0.047051545
chr1;159908368;159920476;H3K27ac;409B2;astrocytes;0.074437468;non_nect;0.074437468
chr1;183327327;183334534;H3K27ac;409B2;astrocytes;0.068578534;non_nect;0.068578534
chr1;201718520;201722113;H3K27ac;409B2;astrocytes;0.033934252;non_nect;0.033934252
chr2;170359287;170373767;H3K27ac;409B2;astrocytes;0;non_nect;0
chr2;234361577;234365363;H3K27ac;409B2;astrocytes;0.036172443;non_nect;0.036172443
chr4;4663940;4671347;H3K27ac;409B2;astrocytes;0;non_nect;0
chr4;54223445;54235002;H3K27ac;409B2;astrocytes;0.04685598;non_nect;0.04685598
chr5;3098294;3107825;H3K27ac;409B2;astrocytes;0.017273152;non_nect;0.017273152
chr5;154472595;154487222;H3K27ac;409B2;astrocytes;0;non_nect;0
chr5;170743525;170751047;H3K27ac;409B2;astrocytes;0.006570948;non_nect;0.006570948
chr5;174336697;174339103;H3K27ac;409B2;astrocytes;0;non_nect;0
chr5;174729024;174736701;H3K27ac;409B2;astrocytes;0.052080871;non_nect;0.052080871
chr6;7540410;7549587;H3K27ac;409B2;astrocytes;0.010385201;non_nect;0.010385201
chr6;10517442;10524641;H3K27ac;409B2;astrocytes;0;non_nect;0
chr6;35482920;35501327;H3K27ac;409B2;astrocytes;0.077257937;non_nect;0.077257937
chr6;137864808;137868455;H3K27ac;409B2;astrocytes;0.063538824;non_nect;0.063538824
chr7;7098234;7101565;H3K27ac;409B2;astrocytes;0.02811808;non_nect;0.02811808
chr7;73825857;73834779;H3K27ac;409B2;astrocytes;0.03392764;non_nect;0.03392764
chr7;158814445;158819423;H3K27ac;409B2;astrocytes;0.07130829;non_nect;0.07130829
chr8;101436451;101438982;H3K27ac;409B2;astrocytes;0;non_nect;0
chr8;101491286;101495375;H3K27ac;409B2;astrocytes;0;non_nect;0
chr10;60137652;60142550;H3K27ac;409B2;astrocytes;0.016333954;non_nect;0.016333954
chr10;95259644;95269515;H3K27ac;409B2;astrocytes;0.059661495;non_nect;0.059661495
chr11;64838998;64853529;H3K27ac;409B2;astrocytes;0.023067216;non_nect;0.023067216
chr12;52901575;52913861;H3K27ac;409B2;astrocytes;0.007646268;non_nect;0.007646268
chr12;52924044;52928646;H3K27ac;409B2;astrocytes;0;non_nect;0
chr12;52942274;52954074;H3K27ac;409B2;astrocytes;0.004800382;non_nect;0.004800382
chr12;52974246;52977718;H3K27ac;409B2;astrocytes;0.020252719;non_nect;0.020252719
chr14;35331313;35338306;H3K27ac;409B2;astrocytes;0.055774098;non_nect;0.055774098
chr14;39201469;39205674;H3K27ac;409B2;astrocytes;0;non_nect;0
chr14;64644401;64651490;H3K27ac;409B2;astrocytes;0;non_nect;0
chr14;77084099;77090316;H3K27ac;409B2;astrocytes;0.024666385;non_nect;0.024666385
chr15;58329693;58334032;H3K27ac;409B2;astrocytes;0.044332463;non_nect;0.044332463
chr15;84816354;84824876;H3K27ac;409B2;astrocytes;0.082955454;non_nect;0.082955454
chr16;68641672;68648346;H3K27ac;409B2;astrocytes;0.004580254;non_nect;0.004580254
chr17;7258614;7265031;H3K27ac;409B2;astrocytes;0;non_nect;0
chr17;41523916;41531137;H3K27ac;409B2;astrocytes;0;non_nect;0
chr17;50204627;50214937;H3K27ac;409B2;astrocytes;0.014638391;non_nect;0.014638391
chr19;52739519;52743570;H3K27ac;409B2;astrocytes;0;non_nect;0
chr20;6051086;6056808;H3K27ac;409B2;astrocytes;0;non_nect;0
chr20;37307808;37320835;H3K27ac;409B2;astrocytes;0.038643229;non_nect;0.038643229
chrX;69106130;69111277;H3K27ac;409B2;astrocytes;0.029572881;non_nect;0.029572881
chr1;81243463;81256063;H3K27ac;409B2;astrocytes;0;psc;0
chr1;233468883;233476516;H3K27ac;409B2;astrocytes;0;psc;0
chr2;67326541;67342831;H3K27ac;409B2;astrocytes;0;psc;0
chr2;122514290;122520542;H3K27ac;409B2;astrocytes;0;psc;0
chr3;56113576;56120412;H3K27ac;409B2;astrocytes;0;psc;0
chr3;76659590;76665558;H3K27ac;409B2;astrocytes;0;psc;0
chr3;146342770;146350736;H3K27ac;409B2;astrocytes;0;psc;0
chr3;155356223;155365816;H3K27ac;409B2;astrocytes;0;psc;0
chr3;176318839;176331851;H3K27ac;409B2;astrocytes;0;psc;0
chr4;72150604;72157950;H3K27ac;409B2;astrocytes;0;psc;0
chr4;87915345;87925605;H3K27ac;409B2;astrocytes;0;psc;0
chr4;134677115;134686469;H3K27ac;409B2;astrocytes;0;psc;0
chr4;135183216;135187834;H3K27ac;409B2;astrocytes;0;psc;0
chr5;12659026;12672792;H3K27ac;409B2;astrocytes;0;psc;0
chr5;106972766;106989183;H3K27ac;409B2;astrocytes;0;psc;0
chr6;24679878;24687845;H3K27ac;409B2;astrocytes;0;psc;0
chr6;69213851;69221705;H3K27ac;409B2;astrocytes;0;psc;0
chr6;73346425;73352819;H3K27ac;409B2;astrocytes;0;psc;0
chr6;76560413;76564749;H3K27ac;409B2;astrocytes;0;psc;0
chr6;97770824;97786379;H3K27ac;409B2;astrocytes;0;psc;0
chr7;22327393;22335786;H3K27ac;409B2;astrocytes;0;psc;0
chr7;99837044;99845029;H3K27ac;409B2;astrocytes;0;psc;0
chr7;139180232;139186371;H3K27ac;409B2;astrocytes;0;psc;0
chr8;23784105;23787844;H3K27ac;409B2;astrocytes;0;psc;0
chr8;71663827;71684653;H3K27ac;409B2;astrocytes;0;psc;0
chr8;92147156;92152142;H3K27ac;409B2;astrocytes;0;psc;0
chr9;123168557;123186717;H3K27ac;409B2;astrocytes;0;psc;0
chr10;42814102;42820211;H3K27ac;409B2;astrocytes;0;psc;0
chr10;52027099;52046956;H3K27ac;409B2;astrocytes;0;psc;0
chr10;90801832;90823452;H3K27ac;409B2;astrocytes;0;psc;0
chr10;117339262;117355819;H3K27ac;409B2;astrocytes;0;psc;0
chr11;130293136;130302956;H3K27ac;409B2;astrocytes;0;psc;0
chr12;7783538;7808349;H3K27ac;409B2;astrocytes;0;psc;0
chr12;14699906;14717270;H3K27ac;409B2;astrocytes;0;psc;0
chr14;60273295;60282980;H3K27ac;409B2;astrocytes;0;psc;0
chr14;84498679;84507367;H3K27ac;409B2;astrocytes;0;psc;0
chr14;89434238;89453277;H3K27ac;409B2;astrocytes;0;psc;0
chr16;10500978;10507477;H3K27ac;409B2;astrocytes;0;psc;0
chr16;26214430;26221908;H3K27ac;409B2;astrocytes;0;psc;0
chr17;14522474;14527380;H3K27ac;409B2;astrocytes;0;psc;0
chr17;64419781;64430311;H3K27ac;409B2;astrocytes;0;psc;0
chr18;31803257;31812423;H3K27ac;409B2;astrocytes;0;psc;0
chr18;39589635;39593906;H3K27ac;409B2;astrocytes;0;psc;0
chr18;41310033;41314233;H3K27ac;409B2;astrocytes;0;psc;0
chr19;20257868;20263460;H3K27ac;409B2;astrocytes;0;psc;0
chr20;23866435;23872971;H3K27ac;409B2;astrocytes;0;psc;0
chrX;16176655;16190093;H3K27ac;409B2;astrocytes;0;psc;0
chrX;16311217;16316940;H3K27ac;409B2;astrocytes;0;psc;0
chrX;92098319;92112523;H3K27ac;409B2;astrocytes;0;psc;0
chrX;153840804;153849738;H3K27ac;409B2;astrocytes;0;psc;0
chr1;187679165;187683714;H3K27ac;409B2;astrocytes;0;retina;0
chr2;12639990;12644470;H3K27ac;409B2;astrocytes;0;retina;0
chr2;38198582;38204857;H3K27ac;409B2;astrocytes;0;retina;0
chr2;42893040;42898468;H3K27ac;409B2;astrocytes;0.004323556;retina;0.004323556
chr2;107383121;107390137;H3K27ac;409B2;astrocytes;0.003537557;retina;0.003537557
chr2;158794742;158798745;H3K27ac;409B2;astrocytes;0;retina;0
chr2;234024057;234029821;H3K27ac;409B2;astrocytes;0.005963516;retina;0.005963516
chr3;16067516;16073023;H3K27ac;409B2;astrocytes;0.038645993;retina;0.038645993
chr3;32755235;32760073;H3K27ac;409B2;astrocytes;0;retina;0
chr3;86226624;86230788;H3K27ac;409B2;astrocytes;0;retina;0
chr3;99771287;99773903;H3K27ac;409B2;astrocytes;0;retina;0
chr4;8645208;8650979;H3K27ac;409B2;astrocytes;0;retina;0
chr4;8853273;8878851;H3K27ac;409B2;astrocytes;0.006548657;retina;0.006548657
chr4;140684023;140693041;H3K27ac;409B2;astrocytes;0.012572504;retina;0.012572504
chr4;147966983;147972604;H3K27ac;409B2;astrocytes;0.009812086;retina;0.009812086
chr4;151580109;151586594;H3K27ac;409B2;astrocytes;0;retina;0
chr4;177384166;177387227;H3K27ac;409B2;astrocytes;0;retina;0
chr4;177800150;177804417;H3K27ac;409B2;astrocytes;0;retina;0
chr4;181166614;181174371;H3K27ac;409B2;astrocytes;0;retina;0
chr4;187362183;187366024;H3K27ac;409B2;astrocytes;0.013665524;retina;0.013665524
chr5;62166625;62169595;H3K27ac;409B2;astrocytes;0;retina;0
chr5;81144249;81150150;H3K27ac;409B2;astrocytes;0.018533223;retina;0.018533223
chr5;91499928;91506038;H3K27ac;409B2;astrocytes;0;retina;0
chr5;97242569;97248138;H3K27ac;409B2;astrocytes;0;retina;0
chr6;79782836;79793317;H3K27ac;409B2;astrocytes;0;retina;0
chr6;79795433;79805991;H3K27ac;409B2;astrocytes;0;retina;0
chr6;119194264;119202089;H3K27ac;409B2;astrocytes;0;retina;0
chr6;135279481;135284325;H3K27ac;409B2;astrocytes;0;retina;0
chr6;138604504;138610501;H3K27ac;409B2;astrocytes;0;retina;0
chr7;116138148;116140306;H3K27ac;409B2;astrocytes;0;retina;0
chr8;16710468;16714250;H3K27ac;409B2;astrocytes;0;retina;0
chr8;59657005;59661269;H3K27ac;409B2;astrocytes;0;retina;0
chr8;63975326;63980705;H3K27ac;409B2;astrocytes;0.003815608;retina;0.003815608
chr8;98075304;98080988;H3K27ac;409B2;astrocytes;0;retina;0
chr9;69492196;69502242;H3K27ac;409B2;astrocytes;0.006644997;retina;0.006644997
chr9;73423419;73429292;H3K27ac;409B2;astrocytes;0;retina;0
chr9;73565208;73579085;H3K27ac;409B2;astrocytes;0.011490134;retina;0.011490134
chr10;24116916;24122096;H3K27ac;409B2;astrocytes;0;retina;0
chr11;27194690;27199024;H3K27ac;409B2;astrocytes;0.01608098;retina;0.01608098
chr11;78696489;78708703;H3K27ac;409B2;astrocytes;0.019508939;retina;0.019508939
chr11;85678639;85682722;H3K27ac;409B2;astrocytes;0;retina;0
chr12;60250196;60256282;H3K27ac;409B2;astrocytes;0;retina;0
chr14;60502470;60517441;H3K27ac;409B2;astrocytes;0;retina;0
chr15;100860530;100865000;H3K27ac;409B2;astrocytes;0;retina;0
chr16;65677141;65680614;H3K27ac;409B2;astrocytes;0;retina;0
chr16;77507327;77510906;H3K27ac;409B2;astrocytes;0;retina;0
chr17;55197093;55202446;H3K27ac;409B2;astrocytes;0.006581648;retina;0.006581648
chr18;5505929;5511248;H3K27ac;409B2;astrocytes;0;retina;0
chr18;59301217;59305799;H3K27ac;409B2;astrocytes;0;retina;0
chrX;129139706;129146241;H3K27ac;409B2;astrocytes;0;retina;0
chr1;154837050;154851208;H3K27ac;409B2;choroid_plexus;0;ctx;0
chr1;156399192;156442569;H3K27ac;409B2;choroid_plexus;0.235279212;ctx;0.235279212
chr1;160059831;160071172;H3K27ac;409B2;choroid_plexus;0.04941476;ctx;0.04941476
chr1;160059831;160071172;H3K27ac;409B2;choroid_plexus;0.04941476;astrocytes;0.04941476
chr1;229406538;229414134;H3K27ac;409B2;choroid_plexus;0.055796313;ctx;0.055796313
chr2;48395881;48399888;H3K27ac;409B2;choroid_plexus;0.038393492;ctx;0.038393492
chr2;60526603;60541423;H3K27ac;409B2;choroid_plexus;0;ctx;0
chr2;72913335;72927278;H3K27ac;409B2;choroid_plexus;0;ctx;0
chr2;104840479;104874849;H3K27ac;409B2;choroid_plexus;0.201873692;ctx;0.201873692
chr3;26621120;26626736;H3K27ac;409B2;choroid_plexus;0.034426479;ctx;0.034426479
chr4;112338972;112346142;H3K27ac;409B2;choroid_plexus;0.099959905;ctx;0.099959905
chr5;88139979;88146618;H3K27ac;409B2;choroid_plexus;0.055595543;ctx;0.055595543
chr5;88654302;88696847;H3K27ac;409B2;choroid_plexus;0.48241676;ctx;0.48241676
chr5;153485468;153495534;H3K27ac;409B2;choroid_plexus;0.018044948;ctx;0.018044948
chr6;87942399;87947895;H3K27ac;409B2;choroid_plexus;0;ctx;0
chr6;96013524;96018251;H3K27ac;409B2;choroid_plexus;0.038936094;ctx;0.038936094
chr8;1970006;1976303;H3K27ac;409B2;choroid_plexus;0.080986036;ctx;0.080986036
chr8;27255856;27262796;H3K27ac;409B2;choroid_plexus;0.033121358;ctx;0.033121358
chr8;109597220;109611443;H3K27ac;409B2;choroid_plexus;0.083717287;ctx;0.083717287
chr9;14306504;14318258;H3K27ac;409B2;choroid_plexus;0.217436992;ctx;0.217436992
chr9;14339137;14357599;H3K27ac;409B2;choroid_plexus;0.064895263;ctx;0.064895263
chr9;14339137;14357599;H3K27ac;409B2;choroid_plexus;0.064895263;astrocytes;0.064895263
chr9;106283768;106290479;H3K27ac;409B2;choroid_plexus;0;ctx;0
chr9;123996387;124020726;H3K27ac;409B2;choroid_plexus;0.137859045;ctx;0.137859045
chr10;24846248;24852796;H3K27ac;409B2;choroid_plexus;0;ctx;0
chr11;1395320;1413799;H3K27ac;409B2;choroid_plexus;0.043740542;ctx;0.043740542
chr11;30579239;30588158;H3K27ac;409B2;choroid_plexus;0.078830351;ctx;0.078830351
chr11;35412101;35421040;H3K27ac;409B2;choroid_plexus;0.018352299;ctx;0.018352299
chr11;72624162;72635273;H3K27ac;409B2;choroid_plexus;0.019850115;ctx;0.019850115
chr11;117865962;117878027;H3K27ac;409B2;choroid_plexus;0.117757863;ctx;0.117757863
chr11;122093671;122103885;H3K27ac;409B2;choroid_plexus;0.096900396;ctx;0.096900396
chr12;57867177;57873560;H3K27ac;409B2;choroid_plexus;0;ctx;0
chr13;52844415;52854026;H3K27ac;409B2;choroid_plexus;0.03256247;ctx;0.03256247
chr14;23481084;23489588;H3K27ac;409B2;choroid_plexus;0.10532331;ctx;0.10532331
chr14;23509416;23532888;H3K27ac;409B2;choroid_plexus;0.077246825;ctx;0.077246825
chr14;28754198;28769783;H3K27ac;409B2;choroid_plexus;0.068256885;ctx;0.068256885
chr14;28770311;28787029;H3K27ac;409B2;choroid_plexus;0;ctx;0
chr14;30269671;30274996;H3K27ac;409B2;choroid_plexus;0.016006092;ctx;0.016006092
chr15;37091403;37114277;H3K27ac;409B2;choroid_plexus;0.071563636;ctx;0.071563636
chr15;68569859;68587528;H3K27ac;409B2;choroid_plexus;0.084643987;ctx;0.084643987
chr15;77654946;77667679;H3K27ac;409B2;choroid_plexus;0;ctx;0
chr15;89356662;89386299;H3K27ac;409B2;choroid_plexus;0.091845917;ctx;0.091845917
chr15;89387171;89404015;H3K27ac;409B2;choroid_plexus;0.088097611;ctx;0.088097611
chr17;39560549;39570180;H3K27ac;409B2;choroid_plexus;0.076114603;ctx;0.076114603
chr17;39593380;39610228;H3K27ac;409B2;choroid_plexus;0;ctx;0
chr18;55317892;55326704;H3K27ac;409B2;choroid_plexus;0.030926967;ctx;0.030926967
chr19;12994588;13029109;H3K27ac;409B2;choroid_plexus;0.178774343;ctx;0.178774343
chr19;12994588;13029109;H3K27ac;409B2;choroid_plexus;0.178774343;astrocytes;0.178774343
chr20;63443739;63466081;H3K27ac;409B2;choroid_plexus;0.013014188;ctx;0.013014188
chr21;16069017;16078734;H3K27ac;409B2;choroid_plexus;0.041223838;ctx;0.041223838
chr22;46049618;46060932;H3K27ac;409B2;choroid_plexus;0.089604774;ctx;0.089604774
chr22;46061313;46082889;H3K27ac;409B2;choroid_plexus;0.209881704;ctx;0.209881704
chr22;46061313;46082889;H3K27ac;409B2;choroid_plexus;0.209881704;astrocytes;0.209881704
chrX;43966314;43976594;H3K27ac;409B2;choroid_plexus;0.013898883;ctx;0.013898883
chr1;12472105;12481720;H3K27ac;409B2;choroid_plexus;0.074980657;dien;0.074980657
chr1;37659655;37664566;H3K27ac;409B2;choroid_plexus;0.211650371;dien;0.211650371
chr1;50413661;50428729;H3K27ac;409B2;choroid_plexus;0.339948593;dien;0.339948593
chr1;53571978;53578161;H3K27ac;409B2;choroid_plexus;0.182731482;dien;0.182731482
chr1;53571978;53578161;H3K27ac;409B2;choroid_plexus;0.182731482;choroid_plexus;0.182731482
chr1;61443215;61454962;H3K27ac;409B2;choroid_plexus;0.290846619;dien;0.290846619
chr1;61443215;61454962;H3K27ac;409B2;choroid_plexus;0.290846619;choroid_plexus;0.290846619
chr1;68172677;68178030;H3K27ac;409B2;choroid_plexus;0.067853666;dien;0.067853666
chr1;68213673;68219029;H3K27ac;409B2;choroid_plexus;0.096269843;dien;0.096269843
chr1;165232827;165237472;H3K27ac;409B2;choroid_plexus;0.372931788;dien;0.372931788
chr1;165275053;165281226;H3K27ac;409B2;choroid_plexus;0.170020314;dien;0.170020314
chr1;165350387;165358215;H3K27ac;409B2;choroid_plexus;0.209562024;dien;0.209562024
chr1;228035388;228040014;H3K27ac;409B2;choroid_plexus;0.134483865;dien;0.134483865
chr1;228984856;228991314;H3K27ac;409B2;choroid_plexus;0.104935212;dien;0.104935212
chr1;231037594;231041956;H3K27ac;409B2;choroid_plexus;0.146367443;dien;0.146367443
chr1;231037594;231041956;H3K27ac;409B2;choroid_plexus;0.146367443;non_nect;0.146367443
chr2;12166636;12172607;H3K27ac;409B2;choroid_plexus;0.119560282;dien;0.119560282
chr2;12166636;12172607;H3K27ac;409B2;choroid_plexus;0.119560282;choroid_plexus;0.119560282
chr2;46329027;46338530;H3K27ac;409B2;choroid_plexus;0.316612589;dien;0.316612589
chr2;46329027;46338530;H3K27ac;409B2;choroid_plexus;0.316612589;choroid_plexus;0.316612589
chr2;74280133;74283792;H3K27ac;409B2;choroid_plexus;0.215563068;dien;0.215563068
chr2;74280133;74283792;H3K27ac;409B2;choroid_plexus;0.215563068;choroid_plexus;0.215563068
chr2;74289869;74294423;H3K27ac;409B2;choroid_plexus;0.605774757;dien;0.605774757
chr2;74289869;74294423;H3K27ac;409B2;choroid_plexus;0.605774757;choroid_plexus;0.605774757
chr2;74776901;74781120;H3K27ac;409B2;choroid_plexus;0.030657194;dien;0.030657194
chr2;99570116;99576160;H3K27ac;409B2;choroid_plexus;0.154284431;dien;0.154284431
chr2;132587842;132591049;H3K27ac;409B2;choroid_plexus;0.182002394;dien;0.182002394
chr2;209387443;209390506;H3K27ac;409B2;choroid_plexus;0.131413367;dien;0.131413367
chr2;235062724;235070923;H3K27ac;409B2;choroid_plexus;0.124403688;dien;0.124403688
chr3;25425643;25432598;H3K27ac;409B2;choroid_plexus;0.111125414;dien;0.111125414
chr3;58249202;58254587;H3K27ac;409B2;choroid_plexus;0.072648832;dien;0.072648832
chr3;58258369;58261268;H3K27ac;409B2;choroid_plexus;0.115743794;dien;0.115743794
chr3;62939639;62943159;H3K27ac;409B2;choroid_plexus;0.03366603;dien;0.03366603
chr3;129949938;129955936;H3K27ac;409B2;choroid_plexus;0.061446246;dien;0.061446246
chr3;147416779;147425519;H3K27ac;409B2;choroid_plexus;0.152787631;dien;0.152787631
chr3;149213439;149218147;H3K27ac;409B2;choroid_plexus;0.061957359;dien;0.061957359
chr6;127114961;127122458;H3K27ac;409B2;choroid_plexus;0.182737316;dien;0.182737316
chr6;154554391;154556731;H3K27ac;409B2;choroid_plexus;0.335942262;dien;0.335942262
chr6;154554391;154556731;H3K27ac;409B2;choroid_plexus;0.335942262;choroid_plexus;0.335942262
chr8;108077820;108084327;H3K27ac;409B2;choroid_plexus;0.198680972;dien;0.198680972
chr8;108466384;108471314;H3K27ac;409B2;choroid_plexus;0.181827173;dien;0.181827173
chr8;126583208;126591863;H3K27ac;409B2;choroid_plexus;0.298337335;dien;0.298337335
chr8;126583208;126591863;H3K27ac;409B2;choroid_plexus;0.298337335;choroid_plexus;0.298337335
chr8;140237448;140242181;H3K27ac;409B2;choroid_plexus;0.164369745;dien;0.164369745
chr9;964492;984723;H3K27ac;409B2;choroid_plexus;0.478752542;dien;0.478752542
chr9;28098530;28104130;H3K27ac;409B2;choroid_plexus;0.11501514;dien;0.11501514
chr9;28098530;28104130;H3K27ac;409B2;choroid_plexus;0.11501514;choroid_plexus;0.11501514
chr11;36191851;36198931;H3K27ac;409B2;choroid_plexus;0.225076817;dien;0.225076817
chr11;114194550;114200702;H3K27ac;409B2;choroid_plexus;0.178316466;dien;0.178316466
chr11;114194550;114200702;H3K27ac;409B2;choroid_plexus;0.178316466;choroid_plexus;0.178316466
chr11;120826580;120837013;H3K27ac;409B2;choroid_plexus;0.345748852;dien;0.345748852
chr12;68327117;68337938;H3K27ac;409B2;choroid_plexus;0.130067343;dien;0.130067343
chr12;111055119;111064112;H3K27ac;409B2;choroid_plexus;0.159632801;dien;0.159632801
chr13;24163562;24170750;H3K27ac;409B2;choroid_plexus;0.198792807;dien;0.198792807
chr14;94046237;94053201;H3K27ac;409B2;choroid_plexus;0.323059675;dien;0.323059675
chr14;94046237;94053201;H3K27ac;409B2;choroid_plexus;0.323059675;choroid_plexus;0.323059675
chr16;68295837;68301436;H3K27ac;409B2;choroid_plexus;0.327071784;dien;0.327071784
chr16;68295837;68301436;H3K27ac;409B2;choroid_plexus;0.327071784;choroid_plexus;0.327071784
chr17;48147031;48154618;H3K27ac;409B2;choroid_plexus;0;dien;0
chr17;75018252;75021967;H3K27ac;409B2;choroid_plexus;0.298953424;dien;0.298953424
chr17;75018252;75021967;H3K27ac;409B2;choroid_plexus;0.298953424;choroid_plexus;0.298953424
chr17;83035557;83038564;H3K27ac;409B2;choroid_plexus;0.168643811;dien;0.168643811
chrX;31817488;31824412;H3K27ac;409B2;choroid_plexus;0.073354999;dien;0.073354999
chrX;109395824;109405970;H3K27ac;409B2;choroid_plexus;0.259168843;dien;0.259168843
chr1;2449436;2454809;H3K27ac;409B2;choroid_plexus;0.035162536;nt;0.035162536
chr1;50103338;50112411;H3K27ac;409B2;choroid_plexus;0.013095017;nt;0.013095017
chr1;153789877;153798822;H3K27ac;409B2;choroid_plexus;0.028910905;nt;0.028910905
chr1;204261314;204265154;H3K27ac;409B2;choroid_plexus;0.019254374;nt;0.019254374
chr1;204356924;204360679;H3K27ac;409B2;choroid_plexus;0.039450368;nt;0.039450368
chr2;5978770;5987722;H3K27ac;409B2;choroid_plexus;0.016508266;nt;0.016508266
chr2;98331631;98336173;H3K27ac;409B2;choroid_plexus;0.019647979;nt;0.019647979
chr2;239190161;239198661;H3K27ac;409B2;choroid_plexus;0.039798958;nt;0.039798958
chr2;240200923;240206207;H3K27ac;409B2;choroid_plexus;0.05490899;nt;0.05490899
chr3;13780521;13793928;H3K27ac;409B2;choroid_plexus;0.033922794;nt;0.033922794
chr3;13876062;13882208;H3K27ac;409B2;choroid_plexus;0;nt;0
chr3;128998321;129005393;H3K27ac;409B2;choroid_plexus;0.021183771;nt;0.021183771
chr4;1862274;1867130;H3K27ac;409B2;choroid_plexus;0.058044524;nt;0.058044524
chr5;61735543;61739510;H3K27ac;409B2;choroid_plexus;0.016305037;nt;0.016305037
chr5;135486818;135492504;H3K27ac;409B2;choroid_plexus;0.013800024;nt;0.013800024
chr5;180138736;180144277;H3K27ac;409B2;choroid_plexus;0.105185944;nt;0.105185944
chr5;180168463;180175435;H3K27ac;409B2;choroid_plexus;0;nt;0
chr6;19718561;19722496;H3K27ac;409B2;choroid_plexus;0.019120189;nt;0.019120189
chr6;108113436;108121320;H3K27ac;409B2;choroid_plexus;0;nt;0
chr6;167675607;167683934;H3K27ac;409B2;choroid_plexus;0.049190301;nt;0.049190301
chr7;1229517;1243398;H3K27ac;409B2;choroid_plexus;0;nt;0
chr7;1663427;1672429;H3K27ac;409B2;choroid_plexus;0.048206354;nt;0.048206354
chr7;26375533;26378643;H3K27ac;409B2;choroid_plexus;0.038232113;nt;0.038232113
chr7;73427511;73431934;H3K27ac;409B2;choroid_plexus;0.014401933;nt;0.014401933
chr8;22053340;22060961;H3K27ac;409B2;choroid_plexus;0.06164796;nt;0.06164796
chr8;26510990;26515467;H3K27ac;409B2;choroid_plexus;0.057519602;nt;0.057519602
chr8;64364525;64382529;H3K27ac;409B2;choroid_plexus;0.088095074;nt;0.088095074
chr8;144329942;144340432;H3K27ac;409B2;choroid_plexus;0.034703751;nt;0.034703751
chr9;128381276;128398906;H3K27ac;409B2;choroid_plexus;0.016247164;nt;0.016247164
chr10;102407424;102415342;H3K27ac;409B2;choroid_plexus;0.081443223;nt;0.081443223
chr15;23759885;23763673;H3K27ac;409B2;choroid_plexus;0;nt;0
chr15;96319765;96369631;H3K27ac;409B2;choroid_plexus;0.397193666;nt;0.397193666
chr16;704171;712157;H3K27ac;409B2;choroid_plexus;0.018282659;nt;0.018282659
chr16;17159002;17162336;H3K27ac;409B2;choroid_plexus;0;nt;0
chr16;89033464;89039281;H3K27ac;409B2;choroid_plexus;0.015202499;nt;0.015202499
chr17;66963437;66968539;H3K27ac;409B2;choroid_plexus;0.034494619;nt;0.034494619
chr17;74451914;74458059;H3K27ac;409B2;choroid_plexus;0.084004722;nt;0.084004722
chr19;4501392;4507455;H3K27ac;409B2;choroid_plexus;0.020552491;nt;0.020552491
chr19;5392193;5398443;H3K27ac;409B2;choroid_plexus;0.034124282;nt;0.034124282
chr19;17945209;17954812;H3K27ac;409B2;choroid_plexus;0.114641486;nt;0.114641486
chr19;41992241;42000012;H3K27ac;409B2;choroid_plexus;0;nt;0
chr19;45971045;45977315;H3K27ac;409B2;choroid_plexus;0;nt;0
chr20;37404558;37424216;H3K27ac;409B2;choroid_plexus;0.116799813;nt;0.116799813
chr20;63172650;63181170;H3K27ac;409B2;choroid_plexus;0;nt;0
chr20;63372717;63379631;H3K27ac;409B2;choroid_plexus;0;nt;0
chr20;64150503;64169488;H3K27ac;409B2;choroid_plexus;0.01775208;nt;0.01775208
chr22;42281161;42285200;H3K27ac;409B2;choroid_plexus;0;nt;0
chr22;45876329;45893429;H3K27ac;409B2;choroid_plexus;0.033122213;nt;0.033122213
chr22;45957659;45979631;H3K27ac;409B2;choroid_plexus;0.123650821;nt;0.123650821
chrX;9910837;9914740;H3K27ac;409B2;choroid_plexus;0.053614468;nt;0.053614468
chr1;3103515;3107563;H3K27ac;409B2;choroid_plexus;0.409787632;choroid_plexus;0.409787632
chr1;12590160;12605401;H3K27ac;409B2;choroid_plexus;0.322885145;choroid_plexus;0.322885145
chr1;53144982;53147320;H3K27ac;409B2;choroid_plexus;0.120810099;choroid_plexus;0.120810099
chr1;226721488;226740400;H3K27ac;409B2;choroid_plexus;0.374711526;choroid_plexus;0.374711526
chr2;12005463;12008274;H3K27ac;409B2;choroid_plexus;0.269514294;choroid_plexus;0.269514294
chr2;30252064;30257468;H3K27ac;409B2;choroid_plexus;0.086192903;choroid_plexus;0.086192903
chr3;10598783;10604283;H3K27ac;409B2;choroid_plexus;0.376295284;choroid_plexus;0.376295284
chr3;11718210;11721878;H3K27ac;409B2;choroid_plexus;0.179985556;choroid_plexus;0.179985556
chr3;140466068;140472841;H3K27ac;409B2;choroid_plexus;0.092675076;choroid_plexus;0.092675076
chr4;1191482;1195007;H3K27ac;409B2;choroid_plexus;0.317491105;choroid_plexus;0.317491105
chr4;1191482;1195007;H3K27ac;409B2;choroid_plexus;0.317491105;astrocytes;0.317491105
chr5;134095738;134102478;H3K27ac;409B2;choroid_plexus;0.309393911;choroid_plexus;0.309393911
chr5;140174141;140178830;H3K27ac;409B2;choroid_plexus;0.358890779;choroid_plexus;0.358890779
chr5;150152208;150156561;H3K27ac;409B2;choroid_plexus;0.302193885;choroid_plexus;0.302193885
chr6;43996120;44007342;H3K27ac;409B2;choroid_plexus;0.270216851;choroid_plexus;0.270216851
chr9;70864830;70870202;H3K27ac;409B2;choroid_plexus;0.150235791;choroid_plexus;0.150235791
chr10;125020212;125030028;H3K27ac;409B2;choroid_plexus;0.316376085;choroid_plexus;0.316376085
chr11;43832414;43836435;H3K27ac;409B2;choroid_plexus;0.265482363;choroid_plexus;0.265482363
chr11;125368780;125376710;H3K27ac;409B2;choroid_plexus;0.281016776;choroid_plexus;0.281016776
chr12;97384789;97389393;H3K27ac;409B2;choroid_plexus;0.233555139;choroid_plexus;0.233555139
chr12;132427056;132431241;H3K27ac;409B2;choroid_plexus;0.401815939;choroid_plexus;0.401815939
chr14;53951247;53957661;H3K27ac;409B2;choroid_plexus;0.097730399;choroid_plexus;0.097730399
chr14;53951247;53957661;H3K27ac;409B2;choroid_plexus;0.097730399;non_nect;0.097730399
chr14;68290834;68296431;H3K27ac;409B2;choroid_plexus;0.127115687;choroid_plexus;0.127115687
chr15;67100107;67110898;H3K27ac;409B2;choroid_plexus;0.19891059;choroid_plexus;0.19891059
chr15;73921218;73931344;H3K27ac;409B2;choroid_plexus;0.282816972;choroid_plexus;0.282816972
chr16;53039316;53046449;H3K27ac;409B2;choroid_plexus;0.323798971;choroid_plexus;0.323798971
chr16;66898719;66906343;H3K27ac;409B2;choroid_plexus;0.360679557;choroid_plexus;0.360679557
chr16;68262798;68270399;H3K27ac;409B2;choroid_plexus;0.251776541;choroid_plexus;0.251776541
chr16;73032061;73038567;H3K27ac;409B2;choroid_plexus;0.18836308;choroid_plexus;0.18836308
chr16;77552582;77557034;H3K27ac;409B2;choroid_plexus;0.018185324;choroid_plexus;0.018185324
chr17;42515915;42523573;H3K27ac;409B2;choroid_plexus;0.414630349;choroid_plexus;0.414630349
chr18;63236934;63240761;H3K27ac;409B2;choroid_plexus;0.2825685;choroid_plexus;0.2825685
chr19;49806279;49810925;H3K27ac;409B2;choroid_plexus;0.331027342;choroid_plexus;0.331027342
chr20;19971210;19979013;H3K27ac;409B2;choroid_plexus;0.331875866;choroid_plexus;0.331875866
chr20;19989639;19995330;H3K27ac;409B2;choroid_plexus;0.117359998;choroid_plexus;0.117359998
chr21;45402623;45437711;H3K27ac;409B2;choroid_plexus;0.486314591;choroid_plexus;0.486314591
chr21;45532063;45539558;H3K27ac;409B2;choroid_plexus;0.101682998;choroid_plexus;0.101682998
chr22;28902269;28907026;H3K27ac;409B2;choroid_plexus;0.234954677;choroid_plexus;0.234954677
chr1;94589303;94597050;H3K27ac;409B2;choroid_plexus;0.015730186;astrocytes;0.015730186
chr1;94861862;94867981;H3K27ac;409B2;choroid_plexus;0.129691937;astrocytes;0.129691937
chr1;203142392;203155991;H3K27ac;409B2;choroid_plexus;0.038648494;astrocytes;0.038648494
chr1;218343489;218354156;H3K27ac;409B2;choroid_plexus;0.142121974;astrocytes;0.142121974
chr1;230806387;230810067;H3K27ac;409B2;choroid_plexus;0.058542412;astrocytes;0.058542412
chr2;119365389;119373016;H3K27ac;409B2;choroid_plexus;0.208920169;astrocytes;0.208920169
chr3;149571745;149584683;H3K27ac;409B2;choroid_plexus;0.109605304;astrocytes;0.109605304
chr4;133145775;133156994;H3K27ac;409B2;choroid_plexus;0.030197378;astrocytes;0.030197378
chr5;7792371;7799428;H3K27ac;409B2;choroid_plexus;0.035516423;astrocytes;0.035516423
chr5;38463845;38470392;H3K27ac;409B2;choroid_plexus;0.063588413;astrocytes;0.063588413
chr5;58919499;58928301;H3K27ac;409B2;choroid_plexus;0;astrocytes;0
chr5;131996508;132006027;H3K27ac;409B2;choroid_plexus;0.100870473;astrocytes;0.100870473
chr6;5761750;5766692;H3K27ac;409B2;choroid_plexus;0.152027584;astrocytes;0.152027584
chr7;106420094;106427192;H3K27ac;409B2;choroid_plexus;0.058858828;astrocytes;0.058858828
chr8;8934331;8943041;H3K27ac;409B2;choroid_plexus;0.021076826;astrocytes;0.021076826
chr8;47519553;47527841;H3K27ac;409B2;choroid_plexus;0.051721213;astrocytes;0.051721213
chr8;47733488;47739511;H3K27ac;409B2;choroid_plexus;0.168605236;astrocytes;0.168605236
chr8;126634033;126637006;H3K27ac;409B2;choroid_plexus;0.069922289;astrocytes;0.069922289
chr9;113339322;113345946;H3K27ac;409B2;choroid_plexus;0.088945396;astrocytes;0.088945396
chr9;121882112;121891206;H3K27ac;409B2;choroid_plexus;0.018738288;astrocytes;0.018738288
chr10;3102519;3109947;H3K27ac;409B2;choroid_plexus;0.170440604;astrocytes;0.170440604
chr10;43201474;43222762;H3K27ac;409B2;choroid_plexus;0.161839951;astrocytes;0.161839951
chr10;95402124;95421155;H3K27ac;409B2;choroid_plexus;0.017666876;astrocytes;0.017666876
chr11;16805706;16819052;H3K27ac;409B2;choroid_plexus;0.113510602;astrocytes;0.113510602
chr11;19671591;19683955;H3K27ac;409B2;choroid_plexus;0.310675107;astrocytes;0.310675107
chr11;121694177;121701279;H3K27ac;409B2;choroid_plexus;0.059140729;astrocytes;0.059140729
chr12;26120448;26127473;H3K27ac;409B2;choroid_plexus;0.152014856;astrocytes;0.152014856
chr13;110121307;110128355;H3K27ac;409B2;choroid_plexus;0.148673024;astrocytes;0.148673024
chr14;22834636;22854041;H3K27ac;409B2;choroid_plexus;0.501103949;astrocytes;0.501103949
chr14;104966847;104983628;H3K27ac;409B2;choroid_plexus;0.180992233;astrocytes;0.180992233
chr15;97959251;97969442;H3K27ac;409B2;choroid_plexus;0.108124236;astrocytes;0.108124236
chr16;65067797;65072982;H3K27ac;409B2;choroid_plexus;0;astrocytes;0
chr17;9236228;9243602;H3K27ac;409B2;choroid_plexus;0.057828192;astrocytes;0.057828192
chr17;15259193;15265679;H3K27ac;409B2;choroid_plexus;0.060903029;astrocytes;0.060903029
chr17;19726261;19731999;H3K27ac;409B2;choroid_plexus;0.060044025;astrocytes;0.060044025
chr17;21283572;21290746;H3K27ac;409B2;choroid_plexus;0.319013323;astrocytes;0.319013323
chr17;44908956;44922940;H3K27ac;409B2;choroid_plexus;0.068436355;astrocytes;0.068436355
chr17;75685024;75701641;H3K27ac;409B2;choroid_plexus;0.233489342;astrocytes;0.233489342
chr17;75842239;75852432;H3K27ac;409B2;choroid_plexus;0.139777203;astrocytes;0.139777203
chr18;392171;397290;H3K27ac;409B2;choroid_plexus;0.100861156;astrocytes;0.100861156
chr18;26862111;26871221;H3K27ac;409B2;choroid_plexus;0.039882468;astrocytes;0.039882468
chr20;25857374;25868896;H3K27ac;409B2;choroid_plexus;0.085880847;astrocytes;0.085880847
chr20;41166168;41182831;H3K27ac;409B2;choroid_plexus;0.059662495;astrocytes;0.059662495
chr21;32409574;32418715;H3K27ac;409B2;choroid_plexus;0.060656936;astrocytes;0.060656936
chr21;32519122;32526537;H3K27ac;409B2;choroid_plexus;0.15625731;astrocytes;0.15625731
chr1;16616098;16627207;H3K27ac;409B2;choroid_plexus;0.082745614;nect;0.082745614
chr1;21892850;21915783;H3K27ac;409B2;choroid_plexus;0.155461779;nect;0.155461779
chr1;22260907;22269835;H3K27ac;409B2;choroid_plexus;0;nect;0
chr1;22260907;22269835;H3K27ac;409B2;choroid_plexus;0;non_nect;0
chr1;26349274;26362041;H3K27ac;409B2;choroid_plexus;0;nect;0
chr1;26408202;26433212;H3K27ac;409B2;choroid_plexus;0.036946964;nect;0.036946964
chr1;76500316;76504437;H3K27ac;409B2;choroid_plexus;0;nect;0
chr1;93720173;93725002;H3K27ac;409B2;choroid_plexus;0.103380733;nect;0.103380733
chr1;201734615;201742910;H3K27ac;409B2;choroid_plexus;0.190932223;nect;0.190932223
chr1;201746111;201754729;H3K27ac;409B2;choroid_plexus;0.071489608;nect;0.071489608
chr1;203170060;203188569;H3K27ac;409B2;choroid_plexus;0.017444885;nect;0.017444885
chr2;5944864;5947854;H3K27ac;409B2;choroid_plexus;0.016612669;nect;0.016612669
chr2;122104512;122108339;H3K27ac;409B2;choroid_plexus;0.031963862;nect;0.031963862
chr2;170710198;170718663;H3K27ac;409B2;choroid_plexus;0.035975827;nect;0.035975827
chr2;213185416;213190627;H3K27ac;409B2;choroid_plexus;0.105527728;nect;0.105527728
chr2;234446466;234451447;H3K27ac;409B2;choroid_plexus;0.120349389;nect;0.120349389
chr3;32811693;32877988;H3K27ac;409B2;choroid_plexus;0.135698536;nect;0.135698536
chr4;77174504;77179278;H3K27ac;409B2;choroid_plexus;0;nect;0
chr4;153925728;153932567;H3K27ac;409B2;choroid_plexus;0;nect;0
chr6;10409161;10427062;H3K27ac;409B2;choroid_plexus;0.018863844;nect;0.018863844
chr6;10409161;10427062;H3K27ac;409B2;choroid_plexus;0.018863844;non_nect;0.018863844
chr6;49549796;49553248;H3K27ac;409B2;choroid_plexus;0.041182574;nect;0.041182574
chr7;2493070;2514223;H3K27ac;409B2;choroid_plexus;0.140328;nect;0.140328
chr7;13015808;13019445;H3K27ac;409B2;choroid_plexus;0;nect;0
chr7;36652636;36663232;H3K27ac;409B2;choroid_plexus;0;nect;0
chr8;126418340;126429837;H3K27ac;409B2;choroid_plexus;0.238866893;nect;0.238866893
chr8;141348747;141362703;H3K27ac;409B2;choroid_plexus;0.032676205;nect;0.032676205
chr11;6318427;6325130;H3K27ac;409B2;choroid_plexus;0.049958691;nect;0.049958691
chr11;15841934;15846321;H3K27ac;409B2;choroid_plexus;0.016646833;nect;0.016646833
chr11;44822368;44828675;H3K27ac;409B2;choroid_plexus;0.015826028;nect;0.015826028
chr11;114087700;114093631;H3K27ac;409B2;choroid_plexus;0;nect;0
chr11;114208905;114213523;H3K27ac;409B2;choroid_plexus;0.060675965;nect;0.060675965
chr11;114226947;114234737;H3K27ac;409B2;choroid_plexus;0.10858612;nect;0.10858612
chr11;114254794;114260276;H3K27ac;409B2;choroid_plexus;0;nect;0
chr11;126099868;126107011;H3K27ac;409B2;choroid_plexus;0.085063931;nect;0.085063931
chr12;23753250;23759642;H3K27ac;409B2;choroid_plexus;0.017684731;nect;0.017684731
chr12;113461689;113480542;H3K27ac;409B2;choroid_plexus;0.120589729;nect;0.120589729
chr12;113662507;113667310;H3K27ac;409B2;choroid_plexus;0.145825929;nect;0.145825929
chr13;91216241;91218372;H3K27ac;409B2;choroid_plexus;0;nect;0
chr13;113020099;113024241;H3K27ac;409B2;choroid_plexus;0;nect;0
chr14;100834676;100843933;H3K27ac;409B2;choroid_plexus;0.080550388;nect;0.080550388
chr15;86075988;86080680;H3K27ac;409B2;choroid_plexus;0;nect;0
chr16;621048;633114;H3K27ac;409B2;choroid_plexus;0.059982685;nect;0.059982685
chr16;19283464;19294657;H3K27ac;409B2;choroid_plexus;0.058027797;nect;0.058027797
chr17;49010440;49027963;H3K27ac;409B2;choroid_plexus;0.080966742;nect;0.080966742
chr17;76380829;76386827;H3K27ac;409B2;choroid_plexus;0.087866347;nect;0.087866347
chr18;25074061;25080310;H3K27ac;409B2;choroid_plexus;0.068044969;nect;0.068044969
chr19;950461;957907;H3K27ac;409B2;choroid_plexus;0;nect;0
chr19;950461;957907;H3K27ac;409B2;choroid_plexus;0;non_nect;0
chr19;8027155;8030336;H3K27ac;409B2;choroid_plexus;0.018068165;nect;0.018068165
chr20;14710768;14718574;H3K27ac;409B2;choroid_plexus;0.014555522;nect;0.014555522
chr20;37725541;37729959;H3K27ac;409B2;choroid_plexus;0.033187846;nect;0.033187846
chr22;21650284;21654482;H3K27ac;409B2;choroid_plexus;0;nect;0
chr1;56817742;56821766;H3K27ac;409B2;choroid_plexus;0.076679832;non_nect;0.076679832
chr1;94111586;94122037;H3K27ac;409B2;choroid_plexus;0.310014388;non_nect;0.310014388
chr1;152033851;152037701;H3K27ac;409B2;choroid_plexus;0.062581279;non_nect;0.062581279
chr1;159908368;159920476;H3K27ac;409B2;choroid_plexus;0.050600994;non_nect;0.050600994
chr1;183327327;183334534;H3K27ac;409B2;choroid_plexus;0;non_nect;0
chr1;201718520;201722113;H3K27ac;409B2;choroid_plexus;0;non_nect;0
chr2;170359287;170373767;H3K27ac;409B2;choroid_plexus;0;non_nect;0
chr2;234361577;234365363;H3K27ac;409B2;choroid_plexus;0.088359788;non_nect;0.088359788
chr4;4663940;4671347;H3K27ac;409B2;choroid_plexus;0;non_nect;0
chr4;54223445;54235002;H3K27ac;409B2;choroid_plexus;0.144204176;non_nect;0.144204176
chr5;3098294;3107825;H3K27ac;409B2;choroid_plexus;0;non_nect;0
chr5;154472595;154487222;H3K27ac;409B2;choroid_plexus;0.017400714;non_nect;0.017400714
chr5;170743525;170751047;H3K27ac;409B2;choroid_plexus;0.022347342;non_nect;0.022347342
chr5;174336697;174339103;H3K27ac;409B2;choroid_plexus;0.060403572;non_nect;0.060403572
chr5;174729024;174736701;H3K27ac;409B2;choroid_plexus;0.111558534;non_nect;0.111558534
chr6;7540410;7549587;H3K27ac;409B2;choroid_plexus;0;non_nect;0
chr6;10517442;10524641;H3K27ac;409B2;choroid_plexus;0.036546556;non_nect;0.036546556
chr6;35482920;35501327;H3K27ac;409B2;choroid_plexus;0.100527738;non_nect;0.100527738
chr6;137864808;137868455;H3K27ac;409B2;choroid_plexus;0.08204125;non_nect;0.08204125
chr7;7098234;7101565;H3K27ac;409B2;choroid_plexus;0;non_nect;0
chr7;73825857;73834779;H3K27ac;409B2;choroid_plexus;0.019910526;non_nect;0.019910526
chr7;158814445;158819423;H3K27ac;409B2;choroid_plexus;0.05770523;non_nect;0.05770523
chr8;101436451;101438982;H3K27ac;409B2;choroid_plexus;0;non_nect;0
chr8;101491286;101495375;H3K27ac;409B2;choroid_plexus;0;non_nect;0
chr10;60137652;60142550;H3K27ac;409B2;choroid_plexus;0.037083452;non_nect;0.037083452
chr10;95259644;95269515;H3K27ac;409B2;choroid_plexus;0.018429631;non_nect;0.018429631
chr11;64838998;64853529;H3K27ac;409B2;choroid_plexus;0.073049711;non_nect;0.073049711
chr12;52901575;52913861;H3K27ac;409B2;choroid_plexus;0.086405202;non_nect;0.086405202
chr12;52924044;52928646;H3K27ac;409B2;choroid_plexus;0.015239216;non_nect;0.015239216
chr12;52942274;52954074;H3K27ac;409B2;choroid_plexus;0.051062841;non_nect;0.051062841
chr12;52974246;52977718;H3K27ac;409B2;choroid_plexus;0.019743506;non_nect;0.019743506
chr14;35331313;35338306;H3K27ac;409B2;choroid_plexus;0.037878941;non_nect;0.037878941
chr14;39201469;39205674;H3K27ac;409B2;choroid_plexus;0;non_nect;0
chr14;64644401;64651490;H3K27ac;409B2;choroid_plexus;0;non_nect;0
chr14;77084099;77090316;H3K27ac;409B2;choroid_plexus;0;non_nect;0
chr15;58329693;58334032;H3K27ac;409B2;choroid_plexus;0.086519683;non_nect;0.086519683
chr15;84816354;84824876;H3K27ac;409B2;choroid_plexus;0.040124604;non_nect;0.040124604
chr16;68641672;68648346;H3K27ac;409B2;choroid_plexus;0.019710874;non_nect;0.019710874
chr17;7258614;7265031;H3K27ac;409B2;choroid_plexus;0;non_nect;0
chr17;41523916;41531137;H3K27ac;409B2;choroid_plexus;0;non_nect;0
chr17;50204627;50214937;H3K27ac;409B2;choroid_plexus;0.136843695;non_nect;0.136843695
chr19;52739519;52743570;H3K27ac;409B2;choroid_plexus;0;non_nect;0
chr20;6051086;6056808;H3K27ac;409B2;choroid_plexus;0;non_nect;0
chr20;37307808;37320835;H3K27ac;409B2;choroid_plexus;0;non_nect;0
chrX;69106130;69111277;H3K27ac;409B2;choroid_plexus;0;non_nect;0
chr1;81243463;81256063;H3K27ac;409B2;choroid_plexus;0;psc;0
chr1;233468883;233476516;H3K27ac;409B2;choroid_plexus;0;psc;0
chr2;67326541;67342831;H3K27ac;409B2;choroid_plexus;0;psc;0
chr2;122514290;122520542;H3K27ac;409B2;choroid_plexus;0;psc;0
chr3;56113576;56120412;H3K27ac;409B2;choroid_plexus;0;psc;0
chr3;76659590;76665558;H3K27ac;409B2;choroid_plexus;0;psc;0
chr3;146342770;146350736;H3K27ac;409B2;choroid_plexus;0;psc;0
chr3;155356223;155365816;H3K27ac;409B2;choroid_plexus;0;psc;0
chr3;176318839;176331851;H3K27ac;409B2;choroid_plexus;0;psc;0
chr4;72150604;72157950;H3K27ac;409B2;choroid_plexus;0;psc;0
chr4;87915345;87925605;H3K27ac;409B2;choroid_plexus;0;psc;0
chr4;134677115;134686469;H3K27ac;409B2;choroid_plexus;0;psc;0
chr4;135183216;135187834;H3K27ac;409B2;choroid_plexus;0;psc;0
chr5;12659026;12672792;H3K27ac;409B2;choroid_plexus;0;psc;0
chr5;106972766;106989183;H3K27ac;409B2;choroid_plexus;0;psc;0
chr6;24679878;24687845;H3K27ac;409B2;choroid_plexus;0;psc;0
chr6;69213851;69221705;H3K27ac;409B2;choroid_plexus;0;psc;0
chr6;73346425;73352819;H3K27ac;409B2;choroid_plexus;0;psc;0
chr6;76560413;76564749;H3K27ac;409B2;choroid_plexus;0;psc;0
chr6;97770824;97786379;H3K27ac;409B2;choroid_plexus;0;psc;0
chr7;22327393;22335786;H3K27ac;409B2;choroid_plexus;0;psc;0
chr7;99837044;99845029;H3K27ac;409B2;choroid_plexus;0;psc;0
chr7;139180232;139186371;H3K27ac;409B2;choroid_plexus;0;psc;0
chr8;23784105;23787844;H3K27ac;409B2;choroid_plexus;0;psc;0
chr8;71663827;71684653;H3K27ac;409B2;choroid_plexus;0;psc;0
chr8;92147156;92152142;H3K27ac;409B2;choroid_plexus;0;psc;0
chr9;123168557;123186717;H3K27ac;409B2;choroid_plexus;0;psc;0
chr10;42814102;42820211;H3K27ac;409B2;choroid_plexus;0;psc;0
chr10;52027099;52046956;H3K27ac;409B2;choroid_plexus;0;psc;0
chr10;90801832;90823452;H3K27ac;409B2;choroid_plexus;0;psc;0
chr10;117339262;117355819;H3K27ac;409B2;choroid_plexus;0;psc;0
chr11;130293136;130302956;H3K27ac;409B2;choroid_plexus;0;psc;0
chr12;7783538;7808349;H3K27ac;409B2;choroid_plexus;0;psc;0
chr12;14699906;14717270;H3K27ac;409B2;choroid_plexus;0;psc;0
chr14;60273295;60282980;H3K27ac;409B2;choroid_plexus;0;psc;0
chr14;84498679;84507367;H3K27ac;409B2;choroid_plexus;0;psc;0
chr14;89434238;89453277;H3K27ac;409B2;choroid_plexus;0;psc;0
chr16;10500978;10507477;H3K27ac;409B2;choroid_plexus;0;psc;0
chr16;26214430;26221908;H3K27ac;409B2;choroid_plexus;0;psc;0
chr17;14522474;14527380;H3K27ac;409B2;choroid_plexus;0;psc;0
chr17;64419781;64430311;H3K27ac;409B2;choroid_plexus;0;psc;0
chr18;31803257;31812423;H3K27ac;409B2;choroid_plexus;0;psc;0
chr18;39589635;39593906;H3K27ac;409B2;choroid_plexus;0;psc;0
chr18;41310033;41314233;H3K27ac;409B2;choroid_plexus;0;psc;0
chr19;20257868;20263460;H3K27ac;409B2;choroid_plexus;0;psc;0
chr20;23866435;23872971;H3K27ac;409B2;choroid_plexus;0;psc;0
chrX;16176655;16190093;H3K27ac;409B2;choroid_plexus;0;psc;0
chrX;16311217;16316940;H3K27ac;409B2;choroid_plexus;0;psc;0
chrX;92098319;92112523;H3K27ac;409B2;choroid_plexus;0;psc;0
chrX;153840804;153849738;H3K27ac;409B2;choroid_plexus;0;psc;0
chr1;187679165;187683714;H3K27ac;409B2;choroid_plexus;0;retina;0
chr2;12639990;12644470;H3K27ac;409B2;choroid_plexus;0;retina;0
chr2;38198582;38204857;H3K27ac;409B2;choroid_plexus;0;retina;0
chr2;42893040;42898468;H3K27ac;409B2;choroid_plexus;0.021266326;retina;0.021266326
chr2;107383121;107390137;H3K27ac;409B2;choroid_plexus;0;retina;0
chr2;158794742;158798745;H3K27ac;409B2;choroid_plexus;0;retina;0
chr2;234024057;234029821;H3K27ac;409B2;choroid_plexus;0;retina;0
chr3;16067516;16073023;H3K27ac;409B2;choroid_plexus;0.021189887;retina;0.021189887
chr3;32755235;32760073;H3K27ac;409B2;choroid_plexus;0;retina;0
chr3;86226624;86230788;H3K27ac;409B2;choroid_plexus;0;retina;0
chr3;99771287;99773903;H3K27ac;409B2;choroid_plexus;0;retina;0
chr4;8645208;8650979;H3K27ac;409B2;choroid_plexus;0;retina;0
chr4;8853273;8878851;H3K27ac;409B2;choroid_plexus;0.019017655;retina;0.019017655
chr4;140684023;140693041;H3K27ac;409B2;choroid_plexus;0;retina;0
chr4;147966983;147972604;H3K27ac;409B2;choroid_plexus;0.022825932;retina;0.022825932
chr4;151580109;151586594;H3K27ac;409B2;choroid_plexus;0;retina;0
chr4;177384166;177387227;H3K27ac;409B2;choroid_plexus;0;retina;0
chr4;177800150;177804417;H3K27ac;409B2;choroid_plexus;0;retina;0
chr4;181166614;181174371;H3K27ac;409B2;choroid_plexus;0;retina;0
chr4;187362183;187366024;H3K27ac;409B2;choroid_plexus;0;retina;0
chr5;62166625;62169595;H3K27ac;409B2;choroid_plexus;0;retina;0
chr5;81144249;81150150;H3K27ac;409B2;choroid_plexus;0.020642261;retina;0.020642261
chr5;91499928;91506038;H3K27ac;409B2;choroid_plexus;0;retina;0
chr5;97242569;97248138;H3K27ac;409B2;choroid_plexus;0;retina;0
chr6;79782836;79793317;H3K27ac;409B2;choroid_plexus;0;retina;0
chr6;79795433;79805991;H3K27ac;409B2;choroid_plexus;0;retina;0
chr6;119194264;119202089;H3K27ac;409B2;choroid_plexus;0;retina;0
chr6;135279481;135284325;H3K27ac;409B2;choroid_plexus;0;retina;0
chr6;138604504;138610501;H3K27ac;409B2;choroid_plexus;0;retina;0
chr7;116138148;116140306;H3K27ac;409B2;choroid_plexus;0;retina;0
chr8;16710468;16714250;H3K27ac;409B2;choroid_plexus;0;retina;0
chr8;59657005;59661269;H3K27ac;409B2;choroid_plexus;0;retina;0
chr8;63975326;63980705;H3K27ac;409B2;choroid_plexus;0;retina;0
chr8;98075304;98080988;H3K27ac;409B2;choroid_plexus;0;retina;0
chr9;69492196;69502242;H3K27ac;409B2;choroid_plexus;0;retina;0
chr9;73423419;73429292;H3K27ac;409B2;choroid_plexus;0;retina;0
chr9;73565208;73579085;H3K27ac;409B2;choroid_plexus;0;retina;0
chr10;24116916;24122096;H3K27ac;409B2;choroid_plexus;0;retina;0
chr11;27194690;27199024;H3K27ac;409B2;choroid_plexus;0;retina;0
chr11;78696489;78708703;H3K27ac;409B2;choroid_plexus;0;retina;0
chr11;85678639;85682722;H3K27ac;409B2;choroid_plexus;0;retina;0
chr12;60250196;60256282;H3K27ac;409B2;choroid_plexus;0;retina;0
chr14;60502470;60517441;H3K27ac;409B2;choroid_plexus;0.015642162;retina;0.015642162
chr15;100860530;100865000;H3K27ac;409B2;choroid_plexus;0;retina;0
chr16;65677141;65680614;H3K27ac;409B2;choroid_plexus;0;retina;0
chr16;77507327;77510906;H3K27ac;409B2;choroid_plexus;0;retina;0
chr17;55197093;55202446;H3K27ac;409B2;choroid_plexus;0;retina;0
chr18;5505929;5511248;H3K27ac;409B2;choroid_plexus;0;retina;0
chr18;59301217;59305799;H3K27ac;409B2;choroid_plexus;0;retina;0
chrX;129139706;129146241;H3K27ac;409B2;choroid_plexus;0;retina;0
chr1;154837050;154851208;H3K27ac;409B2;ctx;0.278832577;ctx;0.278832577
chr1;156399192;156442569;H3K27ac;409B2;ctx;0.903884761;ctx;0.903884761
chr1;160059831;160071172;H3K27ac;409B2;ctx;0.388792431;ctx;0.388792431
chr1;160059831;160071172;H3K27ac;409B2;ctx;0.388792431;astrocytes;0.388792431
chr1;229406538;229414134;H3K27ac;409B2;ctx;0.164874018;ctx;0.164874018
chr2;48395881;48399888;H3K27ac;409B2;ctx;0.120992504;ctx;0.120992504
chr2;60526603;60541423;H3K27ac;409B2;ctx;0.119631963;ctx;0.119631963
chr2;72913335;72927278;H3K27ac;409B2;ctx;0.323677732;ctx;0.323677732
chr2;104840479;104874849;H3K27ac;409B2;ctx;0.972638174;ctx;0.972638174
chr3;26621120;26626736;H3K27ac;409B2;ctx;0.234081146;ctx;0.234081146
chr4;112338972;112346142;H3K27ac;409B2;ctx;0.244336361;ctx;0.244336361
chr5;88139979;88146618;H3K27ac;409B2;ctx;0.38967415;ctx;0.38967415
chr5;88654302;88696847;H3K27ac;409B2;ctx;1.162614309;ctx;1
chr5;153485468;153495534;H3K27ac;409B2;ctx;0.117119172;ctx;0.117119172
chr6;87942399;87947895;H3K27ac;409B2;ctx;0.089253831;ctx;0.089253831
chr6;96013524;96018251;H3K27ac;409B2;ctx;0.519443917;ctx;0.519443917
chr8;1970006;1976303;H3K27ac;409B2;ctx;0.240989735;ctx;0.240989735
chr8;27255856;27262796;H3K27ac;409B2;ctx;0.262000331;ctx;0.262000331
chr8;109597220;109611443;H3K27ac;409B2;ctx;0.385077867;ctx;0.385077867
chr9;14306504;14318258;H3K27ac;409B2;ctx;0.638374247;ctx;0.638374247
chr9;14339137;14357599;H3K27ac;409B2;ctx;0.482615095;ctx;0.482615095
chr9;14339137;14357599;H3K27ac;409B2;ctx;0.482615095;astrocytes;0.482615095
chr9;106283768;106290479;H3K27ac;409B2;ctx;0.26067186;ctx;0.26067186
chr9;123996387;124020726;H3K27ac;409B2;ctx;0.558932606;ctx;0.558932606
chr10;24846248;24852796;H3K27ac;409B2;ctx;0.257265292;ctx;0.257265292
chr11;1395320;1413799;H3K27ac;409B2;ctx;0.138264162;ctx;0.138264162
chr11;30579239;30588158;H3K27ac;409B2;ctx;0.3821018;ctx;0.3821018
chr11;35412101;35421040;H3K27ac;409B2;ctx;0.120959368;ctx;0.120959368
chr11;72624162;72635273;H3K27ac;409B2;ctx;0.189463844;ctx;0.189463844
chr11;117865962;117878027;H3K27ac;409B2;ctx;0.41146227;ctx;0.41146227
chr11;122093671;122103885;H3K27ac;409B2;ctx;0.163549013;ctx;0.163549013
chr12;57867177;57873560;H3K27ac;409B2;ctx;0.151295335;ctx;0.151295335
chr13;52844415;52854026;H3K27ac;409B2;ctx;0.142960814;ctx;0.142960814
chr14;23481084;23489588;H3K27ac;409B2;ctx;0.321904444;ctx;0.321904444
chr14;23509416;23532888;H3K27ac;409B2;ctx;0.167580747;ctx;0.167580747
chr14;28754198;28769783;H3K27ac;409B2;ctx;0.716209888;ctx;0.716209888
chr14;28770311;28787029;H3K27ac;409B2;ctx;0.337629156;ctx;0.337629156
chr14;30269671;30274996;H3K27ac;409B2;ctx;0.080939311;ctx;0.080939311
chr15;37091403;37114277;H3K27ac;409B2;ctx;0.444532159;ctx;0.444532159
chr15;68569859;68587528;H3K27ac;409B2;ctx;0.201175714;ctx;0.201175714
chr15;77654946;77667679;H3K27ac;409B2;ctx;0.072043719;ctx;0.072043719
chr15;89356662;89386299;H3K27ac;409B2;ctx;0.691967872;ctx;0.691967872
chr15;89387171;89404015;H3K27ac;409B2;ctx;0.451396317;ctx;0.451396317
chr17;39560549;39570180;H3K27ac;409B2;ctx;0.13743132;ctx;0.13743132
chr17;39593380;39610228;H3K27ac;409B2;ctx;0.160478974;ctx;0.160478974
chr18;55317892;55326704;H3K27ac;409B2;ctx;0.24950006;ctx;0.24950006
chr19;12994588;13029109;H3K27ac;409B2;ctx;0.262664471;ctx;0.262664471
chr19;12994588;13029109;H3K27ac;409B2;ctx;0.262664471;astrocytes;0.262664471
chr20;63443739;63466081;H3K27ac;409B2;ctx;0.242922797;ctx;0.242922797
chr21;16069017;16078734;H3K27ac;409B2;ctx;0.265086793;ctx;0.265086793
chr22;46049618;46060932;H3K27ac;409B2;ctx;0.180442606;ctx;0.180442606
chr22;46061313;46082889;H3K27ac;409B2;ctx;0.384835365;ctx;0.384835365
chr22;46061313;46082889;H3K27ac;409B2;ctx;0.384835365;astrocytes;0.384835365
chrX;43966314;43976594;H3K27ac;409B2;ctx;0.242110236;ctx;0.242110236
chr1;12472105;12481720;H3K27ac;409B2;ctx;0;dien;0
chr1;37659655;37664566;H3K27ac;409B2;ctx;0.071178543;dien;0.071178543
chr1;50413661;50428729;H3K27ac;409B2;ctx;0.625709425;dien;0.625709425
chr1;53571978;53578161;H3K27ac;409B2;ctx;0.080266619;dien;0.080266619
chr1;53571978;53578161;H3K27ac;409B2;ctx;0.080266619;choroid_plexus;0.080266619
chr1;61443215;61454962;H3K27ac;409B2;ctx;0.147419392;dien;0.147419392
chr1;61443215;61454962;H3K27ac;409B2;ctx;0.147419392;choroid_plexus;0.147419392
chr1;68172677;68178030;H3K27ac;409B2;ctx;0.089571683;dien;0.089571683
chr1;68213673;68219029;H3K27ac;409B2;ctx;0.063008574;dien;0.063008574
chr1;165232827;165237472;H3K27ac;409B2;ctx;0.096205697;dien;0.096205697
chr1;165275053;165281226;H3K27ac;409B2;ctx;0.080525259;dien;0.080525259
chr1;165350387;165358215;H3K27ac;409B2;ctx;0.058785818;dien;0.058785818
chr1;228035388;228040014;H3K27ac;409B2;ctx;0.081767978;dien;0.081767978
chr1;228984856;228991314;H3K27ac;409B2;ctx;0.01188446;dien;0.01188446
chr1;231037594;231041956;H3K27ac;409B2;ctx;0.037421727;dien;0.037421727
chr1;231037594;231041956;H3K27ac;409B2;ctx;0.037421727;non_nect;0.037421727
chr2;12166636;12172607;H3K27ac;409B2;ctx;0.012015437;dien;0.012015437
chr2;12166636;12172607;H3K27ac;409B2;ctx;0.012015437;choroid_plexus;0.012015437
chr2;46329027;46338530;H3K27ac;409B2;ctx;0.012424082;dien;0.012424082
chr2;46329027;46338530;H3K27ac;409B2;ctx;0.012424082;choroid_plexus;0.012424082
chr2;74280133;74283792;H3K27ac;409B2;ctx;0.014057814;dien;0.014057814
chr2;74280133;74283792;H3K27ac;409B2;ctx;0.014057814;choroid_plexus;0.014057814
chr2;74289869;74294423;H3K27ac;409B2;ctx;0.012404352;dien;0.012404352
chr2;74289869;74294423;H3K27ac;409B2;ctx;0.012404352;choroid_plexus;0.012404352
chr2;74776901;74781120;H3K27ac;409B2;ctx;0.063818527;dien;0.063818527
chr2;99570116;99576160;H3K27ac;409B2;ctx;0.175077347;dien;0.175077347
chr2;132587842;132591049;H3K27ac;409B2;ctx;0.054432062;dien;0.054432062
chr2;209387443;209390506;H3K27ac;409B2;ctx;0.050131857;dien;0.050131857
chr2;235062724;235070923;H3K27ac;409B2;ctx;0.137893655;dien;0.137893655
chr3;25425643;25432598;H3K27ac;409B2;ctx;0.01378127;dien;0.01378127
chr3;58249202;58254587;H3K27ac;409B2;ctx;0.020667483;dien;0.020667483
chr3;58258369;58261268;H3K27ac;409B2;ctx;0.054612424;dien;0.054612424
chr3;62939639;62943159;H3K27ac;409B2;ctx;0.146427958;dien;0.146427958
chr3;129949938;129955936;H3K27ac;409B2;ctx;0.128649008;dien;0.128649008
chr3;147416779;147425519;H3K27ac;409B2;ctx;0.081461673;dien;0.081461673
chr3;149213439;149218147;H3K27ac;409B2;ctx;0.014433863;dien;0.014433863
chr6;127114961;127122458;H3K27ac;409B2;ctx;0.212394707;dien;0.212394707
chr6;154554391;154556731;H3K27ac;409B2;ctx;0.020972468;dien;0.020972468
chr6;154554391;154556731;H3K27ac;409B2;ctx;0.020972468;choroid_plexus;0.020972468
chr8;108077820;108084327;H3K27ac;409B2;ctx;0.104544046;dien;0.104544046
chr8;108466384;108471314;H3K27ac;409B2;ctx;0.093317622;dien;0.093317622
chr8;126583208;126591863;H3K27ac;409B2;ctx;0.054460794;dien;0.054460794
chr8;126583208;126591863;H3K27ac;409B2;ctx;0.054460794;choroid_plexus;0.054460794
chr8;140237448;140242181;H3K27ac;409B2;ctx;0.143178722;dien;0.143178722
chr9;964492;984723;H3K27ac;409B2;ctx;0.466336719;dien;0.466336719
chr9;28098530;28104130;H3K27ac;409B2;ctx;0.016790423;dien;0.016790423
chr9;28098530;28104130;H3K27ac;409B2;ctx;0.016790423;choroid_plexus;0.016790423
chr11;36191851;36198931;H3K27ac;409B2;ctx;0.208189999;dien;0.208189999
chr11;114194550;114200702;H3K27ac;409B2;ctx;0.012190119;dien;0.012190119
chr11;114194550;114200702;H3K27ac;409B2;ctx;0.012190119;choroid_plexus;0.012190119
chr11;120826580;120837013;H3K27ac;409B2;ctx;0.241428983;dien;0.241428983
chr12;68327117;68337938;H3K27ac;409B2;ctx;0.172019099;dien;0.172019099
chr12;111055119;111064112;H3K27ac;409B2;ctx;0.023283934;dien;0.023283934
chr13;24163562;24170750;H3K27ac;409B2;ctx;0.072037493;dien;0.072037493
chr14;94046237;94053201;H3K27ac;409B2;ctx;0.079231942;dien;0.079231942
chr14;94046237;94053201;H3K27ac;409B2;ctx;0.079231942;choroid_plexus;0.079231942
chr16;68295837;68301436;H3K27ac;409B2;ctx;0.016861364;dien;0.016861364
chr16;68295837;68301436;H3K27ac;409B2;ctx;0.016861364;choroid_plexus;0.016861364
chr17;48147031;48154618;H3K27ac;409B2;ctx;0;dien;0
chr17;75018252;75021967;H3K27ac;409B2;ctx;0.055945709;dien;0.055945709
chr17;75018252;75021967;H3K27ac;409B2;ctx;0.055945709;choroid_plexus;0.055945709
chr17;83035557;83038564;H3K27ac;409B2;ctx;0.096171536;dien;0.096171536
chrX;31817488;31824412;H3K27ac;409B2;ctx;0.031709605;dien;0.031709605
chrX;109395824;109405970;H3K27ac;409B2;ctx;0.084300189;dien;0.084300189
chr1;2449436;2454809;H3K27ac;409B2;ctx;0.106064379;nt;0.106064379
chr1;50103338;50112411;H3K27ac;409B2;ctx;0.212152025;nt;0.212152025
chr1;153789877;153798822;H3K27ac;409B2;ctx;0.259960217;nt;0.259960217
chr1;204261314;204265154;H3K27ac;409B2;ctx;0.105506502;nt;0.105506502
chr1;204356924;204360679;H3K27ac;409B2;ctx;0.160936531;nt;0.160936531
chr2;5978770;5987722;H3K27ac;409B2;ctx;0.271690612;nt;0.271690612
chr2;98331631;98336173;H3K27ac;409B2;ctx;0.202927444;nt;0.202927444
chr2;239190161;239198661;H3K27ac;409B2;ctx;0.119546013;nt;0.119546013
chr2;240200923;240206207;H3K27ac;409B2;ctx;0.142691847;nt;0.142691847
chr3;13780521;13793928;H3K27ac;409B2;ctx;0.308497725;nt;0.308497725
chr3;13876062;13882208;H3K27ac;409B2;ctx;0.14624236;nt;0.14624236
chr3;128998321;129005393;H3K27ac;409B2;ctx;0.136161701;nt;0.136161701
chr4;1862274;1867130;H3K27ac;409B2;ctx;0.142493923;nt;0.142493923
chr5;61735543;61739510;H3K27ac;409B2;ctx;0.092396298;nt;0.092396298
chr5;135486818;135492504;H3K27ac;409B2;ctx;0.246696796;nt;0.246696796
chr5;180138736;180144277;H3K27ac;409B2;ctx;0.192760595;nt;0.192760595
chr5;180168463;180175435;H3K27ac;409B2;ctx;0.126616628;nt;0.126616628
chr6;19718561;19722496;H3K27ac;409B2;ctx;0.328394023;nt;0.328394023
chr6;108113436;108121320;H3K27ac;409B2;ctx;0.288438431;nt;0.288438431
chr6;167675607;167683934;H3K27ac;409B2;ctx;0.259649429;nt;0.259649429
chr7;1229517;1243398;H3K27ac;409B2;ctx;0.047766162;nt;0.047766162
chr7;1663427;1672429;H3K27ac;409B2;ctx;0.182875951;nt;0.182875951
chr7;26375533;26378643;H3K27ac;409B2;ctx;0.151310544;nt;0.151310544
chr7;73427511;73431934;H3K27ac;409B2;ctx;0.210742493;nt;0.210742493
chr8;22053340;22060961;H3K27ac;409B2;ctx;0.113921824;nt;0.113921824
chr8;26510990;26515467;H3K27ac;409B2;ctx;0.214852657;nt;0.214852657
chr8;64364525;64382529;H3K27ac;409B2;ctx;0.435744101;nt;0.435744101
chr8;144329942;144340432;H3K27ac;409B2;ctx;0.070290986;nt;0.070290986
chr9;128381276;128398906;H3K27ac;409B2;ctx;0.196827078;nt;0.196827078
chr10;102407424;102415342;H3K27ac;409B2;ctx;0.143334428;nt;0.143334428
chr15;23759885;23763673;H3K27ac;409B2;ctx;0.107992757;nt;0.107992757
chr15;96319765;96369631;H3K27ac;409B2;ctx;0.67985373;nt;0.67985373
chr16;704171;712157;H3K27ac;409B2;ctx;0.152242795;nt;0.152242795
chr16;17159002;17162336;H3K27ac;409B2;ctx;0.129488313;nt;0.129488313
chr16;89033464;89039281;H3K27ac;409B2;ctx;0.04816294;nt;0.04816294
chr17;66963437;66968539;H3K27ac;409B2;ctx;0.186243731;nt;0.186243731
chr17;74451914;74458059;H3K27ac;409B2;ctx;0.132105261;nt;0.132105261
chr19;4501392;4507455;H3K27ac;409B2;ctx;0.06509179;nt;0.06509179
chr19;5392193;5398443;H3K27ac;409B2;ctx;0.048214214;nt;0.048214214
chr19;17945209;17954812;H3K27ac;409B2;ctx;0.416251674;nt;0.416251674
chr19;41992241;42000012;H3K27ac;409B2;ctx;0.103250508;nt;0.103250508
chr19;45971045;45977315;H3K27ac;409B2;ctx;0.138030992;nt;0.138030992
chr20;37404558;37424216;H3K27ac;409B2;ctx;0.370587254;nt;0.370587254
chr20;63172650;63181170;H3K27ac;409B2;ctx;0.203041818;nt;0.203041818
chr20;63372717;63379631;H3K27ac;409B2;ctx;0.09163656;nt;0.09163656
chr20;64150503;64169488;H3K27ac;409B2;ctx;0.122207645;nt;0.122207645
chr22;42281161;42285200;H3K27ac;409B2;ctx;0.152905864;nt;0.152905864
chr22;45876329;45893429;H3K27ac;409B2;ctx;0.251130711;nt;0.251130711
chr22;45957659;45979631;H3K27ac;409B2;ctx;0.389079444;nt;0.389079444
chrX;9910837;9914740;H3K27ac;409B2;ctx;0.090801887;nt;0.090801887
chr1;3103515;3107563;H3K27ac;409B2;ctx;0.081676863;choroid_plexus;0.081676863
chr1;12590160;12605401;H3K27ac;409B2;ctx;0.071218111;choroid_plexus;0.071218111
chr1;53144982;53147320;H3K27ac;409B2;ctx;0.021543133;choroid_plexus;0.021543133
chr1;226721488;226740400;H3K27ac;409B2;ctx;0.276410223;choroid_plexus;0.276410223
chr2;12005463;12008274;H3K27ac;409B2;ctx;0.084678445;choroid_plexus;0.084678445
chr2;30252064;30257468;H3K27ac;409B2;ctx;0;choroid_plexus;0
chr3;10598783;10604283;H3K27ac;409B2;ctx;0.09418083;choroid_plexus;0.09418083
chr3;11718210;11721878;H3K27ac;409B2;ctx;0.119813181;choroid_plexus;0.119813181
chr3;140466068;140472841;H3K27ac;409B2;ctx;0.014646306;choroid_plexus;0.014646306
chr4;1191482;1195007;H3K27ac;409B2;ctx;0.025799796;choroid_plexus;0.025799796
chr4;1191482;1195007;H3K27ac;409B2;ctx;0.025799796;astrocytes;0.025799796
chr5;134095738;134102478;H3K27ac;409B2;ctx;0.06646984;choroid_plexus;0.06646984
chr5;140174141;140178830;H3K27ac;409B2;ctx;0.132271902;choroid_plexus;0.132271902
chr5;150152208;150156561;H3K27ac;409B2;ctx;0.136064834;choroid_plexus;0.136064834
chr6;43996120;44007342;H3K27ac;409B2;ctx;0.14593919;choroid_plexus;0.14593919
chr9;70864830;70870202;H3K27ac;409B2;ctx;0;choroid_plexus;0
chr10;125020212;125030028;H3K27ac;409B2;ctx;0.089647783;choroid_plexus;0.089647783
chr11;43832414;43836435;H3K27ac;409B2;ctx;0.057058451;choroid_plexus;0.057058451
chr11;125368780;125376710;H3K27ac;409B2;ctx;0.052527358;choroid_plexus;0.052527358
chr12;97384789;97389393;H3K27ac;409B2;ctx;0.009293657;choroid_plexus;0.009293657
chr12;132427056;132431241;H3K27ac;409B2;ctx;0.016432051;choroid_plexus;0.016432051
chr14;53951247;53957661;H3K27ac;409B2;ctx;0.026398152;choroid_plexus;0.026398152
chr14;53951247;53957661;H3K27ac;409B2;ctx;0.026398152;non_nect;0.026398152
chr14;68290834;68296431;H3K27ac;409B2;ctx;0.025274269;choroid_plexus;0.025274269
chr15;67100107;67110898;H3K27ac;409B2;ctx;0.022652972;choroid_plexus;0.022652972
chr15;73921218;73931344;H3K27ac;409B2;ctx;0.102624836;choroid_plexus;0.102624836
chr16;53039316;53046449;H3K27ac;409B2;ctx;0.019803052;choroid_plexus;0.019803052
chr16;66898719;66906343;H3K27ac;409B2;ctx;0.070554644;choroid_plexus;0.070554644
chr16;68262798;68270399;H3K27ac;409B2;ctx;0.085264751;choroid_plexus;0.085264751
chr16;73032061;73038567;H3K27ac;409B2;ctx;0.025866253;choroid_plexus;0.025866253
chr16;77552582;77557034;H3K27ac;409B2;ctx;0;choroid_plexus;0
chr17;42515915;42523573;H3K27ac;409B2;ctx;0.10597291;choroid_plexus;0.10597291
chr18;63236934;63240761;H3K27ac;409B2;ctx;0.074933294;choroid_plexus;0.074933294
chr19;49806279;49810925;H3K27ac;409B2;ctx;0.054760914;choroid_plexus;0.054760914
chr20;19971210;19979013;H3K27ac;409B2;ctx;0.141718838;choroid_plexus;0.141718838
chr20;19989639;19995330;H3K27ac;409B2;ctx;0.035924222;choroid_plexus;0.035924222
chr21;45402623;45437711;H3K27ac;409B2;ctx;0.095970788;choroid_plexus;0.095970788
chr21;45532063;45539558;H3K27ac;409B2;ctx;0.03519957;choroid_plexus;0.03519957
chr22;28902269;28907026;H3K27ac;409B2;ctx;0.048677665;choroid_plexus;0.048677665
chr1;94589303;94597050;H3K27ac;409B2;ctx;0.193381676;astrocytes;0.193381676
chr1;94861862;94867981;H3K27ac;409B2;ctx;0.115520452;astrocytes;0.115520452
chr1;203142392;203155991;H3K27ac;409B2;ctx;0.086594109;astrocytes;0.086594109
chr1;218343489;218354156;H3K27ac;409B2;ctx;0.14547189;astrocytes;0.14547189
chr1;230806387;230810067;H3K27ac;409B2;ctx;0.208938056;astrocytes;0.208938056
chr2;119365389;119373016;H3K27ac;409B2;ctx;0.28973151;astrocytes;0.28973151
chr3;149571745;149584683;H3K27ac;409B2;ctx;0.033727953;astrocytes;0.033727953
chr4;133145775;133156994;H3K27ac;409B2;ctx;0.177005721;astrocytes;0.177005721
chr5;7792371;7799428;H3K27ac;409B2;ctx;0.13396533;astrocytes;0.13396533
chr5;38463845;38470392;H3K27ac;409B2;ctx;0.164919212;astrocytes;0.164919212
chr5;58919499;58928301;H3K27ac;409B2;ctx;0.110041039;astrocytes;0.110041039
chr5;131996508;132006027;H3K27ac;409B2;ctx;0.151846806;astrocytes;0.151846806
chr6;5761750;5766692;H3K27ac;409B2;ctx;0.062861228;astrocytes;0.062861228
chr7;106420094;106427192;H3K27ac;409B2;ctx;0.090155588;astrocytes;0.090155588
chr8;8934331;8943041;H3K27ac;409B2;ctx;0.087272584;astrocytes;0.087272584
chr8;47519553;47527841;H3K27ac;409B2;ctx;0.11465688;astrocytes;0.11465688
chr8;47733488;47739511;H3K27ac;409B2;ctx;0.143064653;astrocytes;0.143064653
chr8;126634033;126637006;H3K27ac;409B2;ctx;0.151138069;astrocytes;0.151138069
chr9;113339322;113345946;H3K27ac;409B2;ctx;0.050712962;astrocytes;0.050712962
chr9;121882112;121891206;H3K27ac;409B2;ctx;0.100792968;astrocytes;0.100792968
chr10;3102519;3109947;H3K27ac;409B2;ctx;0.027368724;astrocytes;0.027368724
chr10;43201474;43222762;H3K27ac;409B2;ctx;0.245705317;astrocytes;0.245705317
chr10;95402124;95421155;H3K27ac;409B2;ctx;0.156479675;astrocytes;0.156479675
chr11;16805706;16819052;H3K27ac;409B2;ctx;0.048473638;astrocytes;0.048473638
chr11;19671591;19683955;H3K27ac;409B2;ctx;0.092085666;astrocytes;0.092085666
chr11;121694177;121701279;H3K27ac;409B2;ctx;0.131427663;astrocytes;0.131427663
chr12;26120448;26127473;H3K27ac;409B2;ctx;0.100962087;astrocytes;0.100962087
chr13;110121307;110128355;H3K27ac;409B2;ctx;0.263745555;astrocytes;0.263745555
chr14;22834636;22854041;H3K27ac;409B2;ctx;0.182708291;astrocytes;0.182708291
chr14;104966847;104983628;H3K27ac;409B2;ctx;0.051640112;astrocytes;0.051640112
chr15;97959251;97969442;H3K27ac;409B2;ctx;0.104345821;astrocytes;0.104345821
chr16;65067797;65072982;H3K27ac;409B2;ctx;0.026694634;astrocytes;0.026694634
chr17;9236228;9243602;H3K27ac;409B2;ctx;0.077711758;astrocytes;0.077711758
chr17;15259193;15265679;H3K27ac;409B2;ctx;0.140351567;astrocytes;0.140351567
chr17;19726261;19731999;H3K27ac;409B2;ctx;0.050218819;astrocytes;0.050218819
chr17;21283572;21290746;H3K27ac;409B2;ctx;0.093950235;astrocytes;0.093950235
chr17;44908956;44922940;H3K27ac;409B2;ctx;0.201966837;astrocytes;0.201966837
chr17;75685024;75701641;H3K27ac;409B2;ctx;0.124446308;astrocytes;0.124446308
chr17;75842239;75852432;H3K27ac;409B2;ctx;0.148427224;astrocytes;0.148427224
chr18;392171;397290;H3K27ac;409B2;ctx;0.053756062;astrocytes;0.053756062
chr18;26862111;26871221;H3K27ac;409B2;ctx;0.104901492;astrocytes;0.104901492
chr20;25857374;25868896;H3K27ac;409B2;ctx;0.116911819;astrocytes;0.116911819
chr20;41166168;41182831;H3K27ac;409B2;ctx;0.192907143;astrocytes;0.192907143
chr21;32409574;32418715;H3K27ac;409B2;ctx;0.119736508;astrocytes;0.119736508
chr21;32519122;32526537;H3K27ac;409B2;ctx;0.168377201;astrocytes;0.168377201
chr1;16616098;16627207;H3K27ac;409B2;ctx;0.065722693;nect;0.065722693
chr1;21892850;21915783;H3K27ac;409B2;ctx;0.055067065;nect;0.055067065
chr1;22260907;22269835;H3K27ac;409B2;ctx;0;nect;0
chr1;22260907;22269835;H3K27ac;409B2;ctx;0;non_nect;0
chr1;26349274;26362041;H3K27ac;409B2;ctx;0.019933404;nect;0.019933404
chr1;26408202;26433212;H3K27ac;409B2;ctx;0.051975354;nect;0.051975354
chr1;76500316;76504437;H3K27ac;409B2;ctx;0.050029291;nect;0.050029291
chr1;93720173;93725002;H3K27ac;409B2;ctx;0.13549159;nect;0.13549159
chr1;201734615;201742910;H3K27ac;409B2;ctx;0.1218707;nect;0.1218707
chr1;201746111;201754729;H3K27ac;409B2;ctx;0.06720265;nect;0.06720265
chr1;203170060;203188569;H3K27ac;409B2;ctx;0.030184687;nect;0.030184687
chr2;5944864;5947854;H3K27ac;409B2;ctx;0.05437007;nect;0.05437007
chr2;122104512;122108339;H3K27ac;409B2;ctx;0.032950116;nect;0.032950116
chr2;170710198;170718663;H3K27ac;409B2;ctx;0.030643235;nect;0.030643235
chr2;213185416;213190627;H3K27ac;409B2;ctx;0.070801653;nect;0.070801653
chr2;234446466;234451447;H3K27ac;409B2;ctx;0.090083555;nect;0.090083555
chr3;32811693;32877988;H3K27ac;409B2;ctx;0.048426911;nect;0.048426911
chr4;77174504;77179278;H3K27ac;409B2;ctx;0.028636482;nect;0.028636482
chr4;153925728;153932567;H3K27ac;409B2;ctx;0.06570687;nect;0.06570687
chr6;10409161;10427062;H3K27ac;409B2;ctx;0.012906586;nect;0.012906586
chr6;10409161;10427062;H3K27ac;409B2;ctx;0.012906586;non_nect;0.012906586
chr6;49549796;49553248;H3K27ac;409B2;ctx;0.102571431;nect;0.102571431
chr7;2493070;2514223;H3K27ac;409B2;ctx;0.266620364;nect;0.266620364
chr7;13015808;13019445;H3K27ac;409B2;ctx;0.008767664;nect;0.008767664
chr7;36652636;36663232;H3K27ac;409B2;ctx;0.008070809;nect;0.008070809
chr8;126418340;126429837;H3K27ac;409B2;ctx;0.012843928;nect;0.012843928
chr8;141348747;141362703;H3K27ac;409B2;ctx;0.073333875;nect;0.073333875
chr11;6318427;6325130;H3K27ac;409B2;ctx;0.024381863;nect;0.024381863
chr11;15841934;15846321;H3K27ac;409B2;ctx;0.102562192;nect;0.102562192
chr11;44822368;44828675;H3K27ac;409B2;ctx;0.044311058;nect;0.044311058
chr11;114087700;114093631;H3K27ac;409B2;ctx;0.121445069;nect;0.121445069
chr11;114208905;114213523;H3K27ac;409B2;ctx;0.016324873;nect;0.016324873
chr11;114226947;114234737;H3K27ac;409B2;ctx;0.091479225;nect;0.091479225
chr11;114254794;114260276;H3K27ac;409B2;ctx;0.053064028;nect;0.053064028
chr11;126099868;126107011;H3K27ac;409B2;ctx;0.02006408;nect;0.02006408
chr12;23753250;23759642;H3K27ac;409B2;ctx;0;nect;0
chr12;113461689;113480542;H3K27ac;409B2;ctx;0.141280499;nect;0.141280499
chr12;113662507;113667310;H3K27ac;409B2;ctx;0.073122726;nect;0.073122726
chr13;91216241;91218372;H3K27ac;409B2;ctx;0;nect;0
chr13;113020099;113024241;H3K27ac;409B2;ctx;0.034551372;nect;0.034551372
chr14;100834676;100843933;H3K27ac;409B2;ctx;0.157026411;nect;0.157026411
chr15;86075988;86080680;H3K27ac;409B2;ctx;0;nect;0
chr16;621048;633114;H3K27ac;409B2;ctx;0.036693806;nect;0.036693806
chr16;19283464;19294657;H3K27ac;409B2;ctx;0.038345089;nect;0.038345089
chr17;49010440;49027963;H3K27ac;409B2;ctx;0.051679402;nect;0.051679402
chr17;76380829;76386827;H3K27ac;409B2;ctx;0.109341795;nect;0.109341795
chr18;25074061;25080310;H3K27ac;409B2;ctx;0.021575019;nect;0.021575019
chr19;950461;957907;H3K27ac;409B2;ctx;0.017464575;nect;0.017464575
chr19;950461;957907;H3K27ac;409B2;ctx;0.017464575;non_nect;0.017464575
chr19;8027155;8030336;H3K27ac;409B2;ctx;0;nect;0
chr20;14710768;14718574;H3K27ac;409B2;ctx;0.044047058;nect;0.044047058
chr20;37725541;37729959;H3K27ac;409B2;ctx;0.01172252;nect;0.01172252
chr22;21650284;21654482;H3K27ac;409B2;ctx;0.055589051;nect;0.055589051
chr1;56817742;56821766;H3K27ac;409B2;ctx;0.029337599;non_nect;0.029337599
chr1;94111586;94122037;H3K27ac;409B2;ctx;0.008612818;non_nect;0.008612818
chr1;152033851;152037701;H3K27ac;409B2;ctx;0.014391529;non_nect;0.014391529
chr1;159908368;159920476;H3K27ac;409B2;ctx;0.058362399;non_nect;0.058362399
chr1;183327327;183334534;H3K27ac;409B2;ctx;0.025283254;non_nect;0.025283254
chr1;201718520;201722113;H3K27ac;409B2;ctx;0.011509637;non_nect;0.011509637
chr2;170359287;170373767;H3K27ac;409B2;ctx;0;non_nect;0
chr2;234361577;234365363;H3K27ac;409B2;ctx;0;non_nect;0
chr4;4663940;4671347;H3K27ac;409B2;ctx;0;non_nect;0
chr4;54223445;54235002;H3K27ac;409B2;ctx;0.106794454;non_nect;0.106794454
chr5;3098294;3107825;H3K27ac;409B2;ctx;0.014061093;non_nect;0.014061093
chr5;154472595;154487222;H3K27ac;409B2;ctx;0;non_nect;0
chr5;170743525;170751047;H3K27ac;409B2;ctx;0;non_nect;0
chr5;174336697;174339103;H3K27ac;409B2;ctx;0;non_nect;0
chr5;174729024;174736701;H3K27ac;409B2;ctx;0.030493983;non_nect;0.030493983
chr6;7540410;7549587;H3K27ac;409B2;ctx;0;non_nect;0
chr6;10517442;10524641;H3K27ac;409B2;ctx;0;non_nect;0
chr6;35482920;35501327;H3K27ac;409B2;ctx;0.144730505;non_nect;0.144730505
chr6;137864808;137868455;H3K27ac;409B2;ctx;0.104671641;non_nect;0.104671641
chr7;7098234;7101565;H3K27ac;409B2;ctx;0.012187256;non_nect;0.012187256
chr7;73825857;73834779;H3K27ac;409B2;ctx;0;non_nect;0
chr7;158814445;158819423;H3K27ac;409B2;ctx;0.025132406;non_nect;0.025132406
chr8;101436451;101438982;H3K27ac;409B2;ctx;0;non_nect;0
chr8;101491286;101495375;H3K27ac;409B2;ctx;0;non_nect;0
chr10;60137652;60142550;H3K27ac;409B2;ctx;0.060435249;non_nect;0.060435249
chr10;95259644;95269515;H3K27ac;409B2;ctx;0.024843921;non_nect;0.024843921
chr11;64838998;64853529;H3K27ac;409B2;ctx;0.037015918;non_nect;0.037015918
chr12;52901575;52913861;H3K27ac;409B2;ctx;0.014056343;non_nect;0.014056343
chr12;52924044;52928646;H3K27ac;409B2;ctx;0.011176923;non_nect;0.011176923
chr12;52942274;52954074;H3K27ac;409B2;ctx;0.012262124;non_nect;0.012262124
chr12;52974246;52977718;H3K27ac;409B2;ctx;0;non_nect;0
chr14;35331313;35338306;H3K27ac;409B2;ctx;0.022556815;non_nect;0.022556815
chr14;39201469;39205674;H3K27ac;409B2;ctx;0;non_nect;0
chr14;64644401;64651490;H3K27ac;409B2;ctx;0;non_nect;0
chr14;77084099;77090316;H3K27ac;409B2;ctx;0.033034007;non_nect;0.033034007
chr15;58329693;58334032;H3K27ac;409B2;ctx;0.027474766;non_nect;0.027474766
chr15;84816354;84824876;H3K27ac;409B2;ctx;0.026436651;non_nect;0.026436651
chr16;68641672;68648346;H3K27ac;409B2;ctx;0.020015682;non_nect;0.020015682
chr17;7258614;7265031;H3K27ac;409B2;ctx;0;non_nect;0
chr17;41523916;41531137;H3K27ac;409B2;ctx;0;non_nect;0
chr17;50204627;50214937;H3K27ac;409B2;ctx;0.039985587;non_nect;0.039985587
chr19;52739519;52743570;H3K27ac;409B2;ctx;0;non_nect;0
chr20;6051086;6056808;H3K27ac;409B2;ctx;0;non_nect;0
chr20;37307808;37320835;H3K27ac;409B2;ctx;0.011053388;non_nect;0.011053388
chrX;69106130;69111277;H3K27ac;409B2;ctx;0.059352797;non_nect;0.059352797
chr1;81243463;81256063;H3K27ac;409B2;ctx;0;psc;0
chr1;233468883;233476516;H3K27ac;409B2;ctx;0;psc;0
chr2;67326541;67342831;H3K27ac;409B2;ctx;0;psc;0
chr2;122514290;122520542;H3K27ac;409B2;ctx;0;psc;0
chr3;56113576;56120412;H3K27ac;409B2;ctx;0;psc;0
chr3;76659590;76665558;H3K27ac;409B2;ctx;0;psc;0
chr3;146342770;146350736;H3K27ac;409B2;ctx;0;psc;0
chr3;155356223;155365816;H3K27ac;409B2;ctx;0;psc;0
chr3;176318839;176331851;H3K27ac;409B2;ctx;0;psc;0
chr4;72150604;72157950;H3K27ac;409B2;ctx;0;psc;0
chr4;87915345;87925605;H3K27ac;409B2;ctx;0;psc;0
chr4;134677115;134686469;H3K27ac;409B2;ctx;0;psc;0
chr4;135183216;135187834;H3K27ac;409B2;ctx;0;psc;0
chr5;12659026;12672792;H3K27ac;409B2;ctx;0;psc;0
chr5;106972766;106989183;H3K27ac;409B2;ctx;0;psc;0
chr6;24679878;24687845;H3K27ac;409B2;ctx;0;psc;0
chr6;69213851;69221705;H3K27ac;409B2;ctx;0;psc;0
chr6;73346425;73352819;H3K27ac;409B2;ctx;0;psc;0
chr6;76560413;76564749;H3K27ac;409B2;ctx;0;psc;0
chr6;97770824;97786379;H3K27ac;409B2;ctx;0;psc;0
chr7;22327393;22335786;H3K27ac;409B2;ctx;0;psc;0
chr7;99837044;99845029;H3K27ac;409B2;ctx;0;psc;0
chr7;139180232;139186371;H3K27ac;409B2;ctx;0;psc;0
chr8;23784105;23787844;H3K27ac;409B2;ctx;0;psc;0
chr8;71663827;71684653;H3K27ac;409B2;ctx;0;psc;0
chr8;92147156;92152142;H3K27ac;409B2;ctx;0;psc;0
chr9;123168557;123186717;H3K27ac;409B2;ctx;0;psc;0
chr10;42814102;42820211;H3K27ac;409B2;ctx;0;psc;0
chr10;52027099;52046956;H3K27ac;409B2;ctx;0;psc;0
chr10;90801832;90823452;H3K27ac;409B2;ctx;0;psc;0
chr10;117339262;117355819;H3K27ac;409B2;ctx;0;psc;0
chr11;130293136;130302956;H3K27ac;409B2;ctx;0;psc;0
chr12;7783538;7808349;H3K27ac;409B2;ctx;0;psc;0
chr12;14699906;14717270;H3K27ac;409B2;ctx;0;psc;0
chr14;60273295;60282980;H3K27ac;409B2;ctx;0;psc;0
chr14;84498679;84507367;H3K27ac;409B2;ctx;0;psc;0
chr14;89434238;89453277;H3K27ac;409B2;ctx;0;psc;0
chr16;10500978;10507477;H3K27ac;409B2;ctx;0;psc;0
chr16;26214430;26221908;H3K27ac;409B2;ctx;0;psc;0
chr17;14522474;14527380;H3K27ac;409B2;ctx;0;psc;0
chr17;64419781;64430311;H3K27ac;409B2;ctx;0;psc;0
chr18;31803257;31812423;H3K27ac;409B2;ctx;0;psc;0
chr18;39589635;39593906;H3K27ac;409B2;ctx;0;psc;0
chr18;41310033;41314233;H3K27ac;409B2;ctx;0;psc;0
chr19;20257868;20263460;H3K27ac;409B2;ctx;0;psc;0
chr20;23866435;23872971;H3K27ac;409B2;ctx;0;psc;0
chrX;16176655;16190093;H3K27ac;409B2;ctx;0;psc;0
chrX;16311217;16316940;H3K27ac;409B2;ctx;0;psc;0
chrX;92098319;92112523;H3K27ac;409B2;ctx;0;psc;0
chrX;153840804;153849738;H3K27ac;409B2;ctx;0;psc;0
chr1;187679165;187683714;H3K27ac;409B2;ctx;0;retina;0
chr2;12639990;12644470;H3K27ac;409B2;ctx;0;retina;0
chr2;38198582;38204857;H3K27ac;409B2;ctx;0;retina;0
chr2;42893040;42898468;H3K27ac;409B2;ctx;0;retina;0
chr2;107383121;107390137;H3K27ac;409B2;ctx;0.019588721;retina;0.019588721
chr2;158794742;158798745;H3K27ac;409B2;ctx;0;retina;0
chr2;234024057;234029821;H3K27ac;409B2;ctx;0;retina;0
chr3;16067516;16073023;H3K27ac;409B2;ctx;0.015448248;retina;0.015448248
chr3;32755235;32760073;H3K27ac;409B2;ctx;0;retina;0
chr3;86226624;86230788;H3K27ac;409B2;ctx;0;retina;0
chr3;99771287;99773903;H3K27ac;409B2;ctx;0;retina;0
chr4;8645208;8650979;H3K27ac;409B2;ctx;0;retina;0
chr4;8853273;8878851;H3K27ac;409B2;ctx;0.012794232;retina;0.012794232
chr4;140684023;140693041;H3K27ac;409B2;ctx;0;retina;0
chr4;147966983;147972604;H3K27ac;409B2;ctx;0;retina;0
chr4;151580109;151586594;H3K27ac;409B2;ctx;0;retina;0
chr4;177384166;177387227;H3K27ac;409B2;ctx;0;retina;0
chr4;177800150;177804417;H3K27ac;409B2;ctx;0;retina;0
chr4;181166614;181174371;H3K27ac;409B2;ctx;0;retina;0
chr4;187362183;187366024;H3K27ac;409B2;ctx;0;retina;0
chr5;62166625;62169595;H3K27ac;409B2;ctx;0;retina;0
chr5;81144249;81150150;H3K27ac;409B2;ctx;0.01507375;retina;0.01507375
chr5;91499928;91506038;H3K27ac;409B2;ctx;0;retina;0
chr5;97242569;97248138;H3K27ac;409B2;ctx;0;retina;0
chr6;79782836;79793317;H3K27ac;409B2;ctx;0.012148867;retina;0.012148867
chr6;79795433;79805991;H3K27ac;409B2;ctx;0;retina;0
chr6;119194264;119202089;H3K27ac;409B2;ctx;0;retina;0
chr6;135279481;135284325;H3K27ac;409B2;ctx;0;retina;0
chr6;138604504;138610501;H3K27ac;409B2;ctx;0;retina;0
chr7;116138148;116140306;H3K27ac;409B2;ctx;0;retina;0
chr8;16710468;16714250;H3K27ac;409B2;ctx;0;retina;0
chr8;59657005;59661269;H3K27ac;409B2;ctx;0;retina;0
chr8;63975326;63980705;H3K27ac;409B2;ctx;0;retina;0
chr8;98075304;98080988;H3K27ac;409B2;ctx;0;retina;0
chr9;69492196;69502242;H3K27ac;409B2;ctx;0.045065212;retina;0.045065212
chr9;73423419;73429292;H3K27ac;409B2;ctx;0;retina;0
chr9;73565208;73579085;H3K27ac;409B2;ctx;0;retina;0
chr10;24116916;24122096;H3K27ac;409B2;ctx;0;retina;0
chr11;27194690;27199024;H3K27ac;409B2;ctx;0.012829115;retina;0.012829115
chr11;78696489;78708703;H3K27ac;409B2;ctx;0;retina;0
chr11;85678639;85682722;H3K27ac;409B2;ctx;0;retina;0
chr12;60250196;60256282;H3K27ac;409B2;ctx;0;retina;0
chr14;60502470;60517441;H3K27ac;409B2;ctx;0;retina;0
chr15;100860530;100865000;H3K27ac;409B2;ctx;0;retina;0
chr16;65677141;65680614;H3K27ac;409B2;ctx;0;retina;0
chr16;77507327;77510906;H3K27ac;409B2;ctx;0.033694802;retina;0.033694802
chr17;55197093;55202446;H3K27ac;409B2;ctx;0;retina;0
chr18;5505929;5511248;H3K27ac;409B2;ctx;0.016233576;retina;0.016233576
chr18;59301217;59305799;H3K27ac;409B2;ctx;0;retina;0
chrX;129139706;129146241;H3K27ac;409B2;ctx;0;retina;0
chr1;154837050;154851208;H3K27ac;409B2;dien;0.091386437;ctx;0.091386437
chr1;156399192;156442569;H3K27ac;409B2;dien;0.881729606;ctx;0.881729606
chr1;160059831;160071172;H3K27ac;409B2;dien;0.080482514;ctx;0.080482514
chr1;160059831;160071172;H3K27ac;409B2;dien;0.080482514;astrocytes;0.080482514
chr1;229406538;229414134;H3K27ac;409B2;dien;0.175386522;ctx;0.175386522
chr2;48395881;48399888;H3K27ac;409B2;dien;0.200434706;ctx;0.200434706
chr2;60526603;60541423;H3K27ac;409B2;dien;0.136590161;ctx;0.136590161
chr2;72913335;72927278;H3K27ac;409B2;dien;0.19060342;ctx;0.19060342
chr2;104840479;104874849;H3K27ac;409B2;dien;0.649538575;ctx;0.649538575
chr3;26621120;26626736;H3K27ac;409B2;dien;0.041744407;ctx;0.041744407
chr4;112338972;112346142;H3K27ac;409B2;dien;0.284798938;ctx;0.284798938
chr5;88139979;88146618;H3K27ac;409B2;dien;0.343857646;ctx;0.343857646
chr5;88654302;88696847;H3K27ac;409B2;dien;1.161284766;ctx;1
chr5;153485468;153495534;H3K27ac;409B2;dien;0.081346375;ctx;0.081346375
chr6;87942399;87947895;H3K27ac;409B2;dien;0.046590577;ctx;0.046590577
chr6;96013524;96018251;H3K27ac;409B2;dien;0.140594856;ctx;0.140594856
chr8;1970006;1976303;H3K27ac;409B2;dien;0.166252651;ctx;0.166252651
chr8;27255856;27262796;H3K27ac;409B2;dien;0.292048564;ctx;0.292048564
chr8;109597220;109611443;H3K27ac;409B2;dien;0.103442031;ctx;0.103442031
chr9;14306504;14318258;H3K27ac;409B2;dien;0.205526634;ctx;0.205526634
chr9;14339137;14357599;H3K27ac;409B2;dien;0.18002701;ctx;0.18002701
chr9;14339137;14357599;H3K27ac;409B2;dien;0.18002701;astrocytes;0.18002701
chr9;106283768;106290479;H3K27ac;409B2;dien;0.124940218;ctx;0.124940218
chr9;123996387;124020726;H3K27ac;409B2;dien;0.397582864;ctx;0.397582864
chr10;24846248;24852796;H3K27ac;409B2;dien;0.21594342;ctx;0.21594342
chr11;1395320;1413799;H3K27ac;409B2;dien;0.123551133;ctx;0.123551133
chr11;30579239;30588158;H3K27ac;409B2;dien;0.187475362;ctx;0.187475362
chr11;35412101;35421040;H3K27ac;409B2;dien;0.08022599;ctx;0.08022599
chr11;72624162;72635273;H3K27ac;409B2;dien;0.082535441;ctx;0.082535441
chr11;117865962;117878027;H3K27ac;409B2;dien;0.33043798;ctx;0.33043798
chr11;122093671;122103885;H3K27ac;409B2;dien;0.160378927;ctx;0.160378927
chr12;57867177;57873560;H3K27ac;409B2;dien;0.089372642;ctx;0.089372642
chr13;52844415;52854026;H3K27ac;409B2;dien;0.085942477;ctx;0.085942477
chr14;23481084;23489588;H3K27ac;409B2;dien;0.28324376;ctx;0.28324376
chr14;23509416;23532888;H3K27ac;409B2;dien;0.165858453;ctx;0.165858453
chr14;28754198;28769783;H3K27ac;409B2;dien;0.08772622;ctx;0.08772622
chr14;28770311;28787029;H3K27ac;409B2;dien;0.038684492;ctx;0.038684492
chr14;30269671;30274996;H3K27ac;409B2;dien;0.0977608;ctx;0.0977608
chr15;37091403;37114277;H3K27ac;409B2;dien;0.216478974;ctx;0.216478974
chr15;68569859;68587528;H3K27ac;409B2;dien;0.152056196;ctx;0.152056196
chr15;77654946;77667679;H3K27ac;409B2;dien;0.04463074;ctx;0.04463074
chr15;89356662;89386299;H3K27ac;409B2;dien;0.53353755;ctx;0.53353755
chr15;89387171;89404015;H3K27ac;409B2;dien;0.439004235;ctx;0.439004235
chr17;39560549;39570180;H3K27ac;409B2;dien;0.155056557;ctx;0.155056557
chr17;39593380;39610228;H3K27ac;409B2;dien;0.016407572;ctx;0.016407572
chr18;55317892;55326704;H3K27ac;409B2;dien;0.086214153;ctx;0.086214153
chr19;12994588;13029109;H3K27ac;409B2;dien;0.094536966;ctx;0.094536966
chr19;12994588;13029109;H3K27ac;409B2;dien;0.094536966;astrocytes;0.094536966
chr20;63443739;63466081;H3K27ac;409B2;dien;0.166652916;ctx;0.166652916
chr21;16069017;16078734;H3K27ac;409B2;dien;0.231531382;ctx;0.231531382
chr22;46049618;46060932;H3K27ac;409B2;dien;0.120074822;ctx;0.120074822
chr22;46061313;46082889;H3K27ac;409B2;dien;0.247893007;ctx;0.247893007
chr22;46061313;46082889;H3K27ac;409B2;dien;0.247893007;astrocytes;0.247893007
chrX;43966314;43976594;H3K27ac;409B2;dien;0.027275642;ctx;0.027275642
chr1;12472105;12481720;H3K27ac;409B2;dien;0.037578889;dien;0.037578889
chr1;37659655;37664566;H3K27ac;409B2;dien;0.48231094;dien;0.48231094
chr1;50413661;50428729;H3K27ac;409B2;dien;0.717709583;dien;0.717709583
chr1;53571978;53578161;H3K27ac;409B2;dien;0.311076519;dien;0.311076519
chr1;53571978;53578161;H3K27ac;409B2;dien;0.311076519;choroid_plexus;0.311076519
chr1;61443215;61454962;H3K27ac;409B2;dien;0.396597976;dien;0.396597976
chr1;61443215;61454962;H3K27ac;409B2;dien;0.396597976;choroid_plexus;0.396597976
chr1;68172677;68178030;H3K27ac;409B2;dien;0.32824718;dien;0.32824718
chr1;68213673;68219029;H3K27ac;409B2;dien;0.253234232;dien;0.253234232
chr1;165232827;165237472;H3K27ac;409B2;dien;0.362916057;dien;0.362916057
chr1;165275053;165281226;H3K27ac;409B2;dien;0.215917709;dien;0.215917709
chr1;165350387;165358215;H3K27ac;409B2;dien;0.287380335;dien;0.287380335
chr1;228035388;228040014;H3K27ac;409B2;dien;0.333283244;dien;0.333283244
chr1;228984856;228991314;H3K27ac;409B2;dien;0.297997736;dien;0.297997736
chr1;231037594;231041956;H3K27ac;409B2;dien;0.228214002;dien;0.228214002
chr1;231037594;231041956;H3K27ac;409B2;dien;0.228214002;non_nect;0.228214002
chr2;12166636;12172607;H3K27ac;409B2;dien;0.07732728;dien;0.07732728
chr2;12166636;12172607;H3K27ac;409B2;dien;0.07732728;choroid_plexus;0.07732728
chr2;46329027;46338530;H3K27ac;409B2;dien;0.04813416;dien;0.04813416
chr2;46329027;46338530;H3K27ac;409B2;dien;0.04813416;choroid_plexus;0.04813416
chr2;74280133;74283792;H3K27ac;409B2;dien;0.141866026;dien;0.141866026
chr2;74280133;74283792;H3K27ac;409B2;dien;0.141866026;choroid_plexus;0.141866026
chr2;74289869;74294423;H3K27ac;409B2;dien;0.169696147;dien;0.169696147
chr2;74289869;74294423;H3K27ac;409B2;dien;0.169696147;choroid_plexus;0.169696147
chr2;74776901;74781120;H3K27ac;409B2;dien;0.145415998;dien;0.145415998
chr2;99570116;99576160;H3K27ac;409B2;dien;0.36686683;dien;0.36686683
chr2;132587842;132591049;H3K27ac;409B2;dien;0.298906088;dien;0.298906088
chr2;209387443;209390506;H3K27ac;409B2;dien;0.24324178;dien;0.24324178
chr2;235062724;235070923;H3K27ac;409B2;dien;0.410798124;dien;0.410798124
chr3;25425643;25432598;H3K27ac;409B2;dien;0.058325678;dien;0.058325678
chr3;58249202;58254587;H3K27ac;409B2;dien;0.139751087;dien;0.139751087
chr3;58258369;58261268;H3K27ac;409B2;dien;0.191249033;dien;0.191249033
chr3;62939639;62943159;H3K27ac;409B2;dien;0.260393439;dien;0.260393439
chr3;129949938;129955936;H3K27ac;409B2;dien;0.361737406;dien;0.361737406
chr3;147416779;147425519;H3K27ac;409B2;dien;0.215042044;dien;0.215042044
chr3;149213439;149218147;H3K27ac;409B2;dien;0.014977512;dien;0.014977512
chr6;127114961;127122458;H3K27ac;409B2;dien;0.434017695;dien;0.434017695
chr6;154554391;154556731;H3K27ac;409B2;dien;0.163410299;dien;0.163410299
chr6;154554391;154556731;H3K27ac;409B2;dien;0.163410299;choroid_plexus;0.163410299
chr8;108077820;108084327;H3K27ac;409B2;dien;0.333480277;dien;0.333480277
chr8;108466384;108471314;H3K27ac;409B2;dien;0.306766442;dien;0.306766442
chr8;126583208;126591863;H3K27ac;409B2;dien;0.230255692;dien;0.230255692
chr8;126583208;126591863;H3K27ac;409B2;dien;0.230255692;choroid_plexus;0.230255692
chr8;140237448;140242181;H3K27ac;409B2;dien;0.272590701;dien;0.272590701
chr9;964492;984723;H3K27ac;409B2;dien;0.967812051;dien;0.967812051
chr9;28098530;28104130;H3K27ac;409B2;dien;0.179628898;dien;0.179628898
chr9;28098530;28104130;H3K27ac;409B2;dien;0.179628898;choroid_plexus;0.179628898
chr11;36191851;36198931;H3K27ac;409B2;dien;0.272009975;dien;0.272009975
chr11;114194550;114200702;H3K27ac;409B2;dien;0.149581079;dien;0.149581079
chr11;114194550;114200702;H3K27ac;409B2;dien;0.149581079;choroid_plexus;0.149581079
chr11;120826580;120837013;H3K27ac;409B2;dien;0.371521477;dien;0.371521477
chr12;68327117;68337938;H3K27ac;409B2;dien;0.212220147;dien;0.212220147
chr12;111055119;111064112;H3K27ac;409B2;dien;0.17346564;dien;0.17346564
chr13;24163562;24170750;H3K27ac;409B2;dien;0.166535171;dien;0.166535171
chr14;94046237;94053201;H3K27ac;409B2;dien;0.303488291;dien;0.303488291
chr14;94046237;94053201;H3K27ac;409B2;dien;0.303488291;choroid_plexus;0.303488291
chr16;68295837;68301436;H3K27ac;409B2;dien;0.260858306;dien;0.260858306
chr16;68295837;68301436;H3K27ac;409B2;dien;0.260858306;choroid_plexus;0.260858306
chr17;48147031;48154618;H3K27ac;409B2;dien;0;dien;0
chr17;75018252;75021967;H3K27ac;409B2;dien;0.390827468;dien;0.390827468
chr17;75018252;75021967;H3K27ac;409B2;dien;0.390827468;choroid_plexus;0.390827468
chr17;83035557;83038564;H3K27ac;409B2;dien;0.374970443;dien;0.374970443
chrX;31817488;31824412;H3K27ac;409B2;dien;0.230795624;dien;0.230795624
chrX;109395824;109405970;H3K27ac;409B2;dien;0.291297975;dien;0.291297975
chr1;2449436;2454809;H3K27ac;409B2;dien;0.172417167;nt;0.172417167
chr1;50103338;50112411;H3K27ac;409B2;dien;0.208532317;nt;0.208532317
chr1;153789877;153798822;H3K27ac;409B2;dien;0.200154532;nt;0.200154532
chr1;204261314;204265154;H3K27ac;409B2;dien;0.058128137;nt;0.058128137
chr1;204356924;204360679;H3K27ac;409B2;dien;0.277513726;nt;0.277513726
chr2;5978770;5987722;H3K27ac;409B2;dien;0.315365613;nt;0.315365613
chr2;98331631;98336173;H3K27ac;409B2;dien;0.119553169;nt;0.119553169
chr2;239190161;239198661;H3K27ac;409B2;dien;0.112266529;nt;0.112266529
chr2;240200923;240206207;H3K27ac;409B2;dien;0.211730593;nt;0.211730593
chr3;13780521;13793928;H3K27ac;409B2;dien;0.093475343;nt;0.093475343
chr3;13876062;13882208;H3K27ac;409B2;dien;0.106042681;nt;0.106042681
chr3;128998321;129005393;H3K27ac;409B2;dien;0.137589592;nt;0.137589592
chr4;1862274;1867130;H3K27ac;409B2;dien;0.127021627;nt;0.127021627
chr5;61735543;61739510;H3K27ac;409B2;dien;0.114337201;nt;0.114337201
chr5;135486818;135492504;H3K27ac;409B2;dien;0.228377743;nt;0.228377743
chr5;180138736;180144277;H3K27ac;409B2;dien;0.2843283;nt;0.2843283
chr5;180168463;180175435;H3K27ac;409B2;dien;0.095924043;nt;0.095924043
chr6;19718561;19722496;H3K27ac;409B2;dien;0.164601016;nt;0.164601016
chr6;108113436;108121320;H3K27ac;409B2;dien;0.102140724;nt;0.102140724
chr6;167675607;167683934;H3K27ac;409B2;dien;0.120140209;nt;0.120140209
chr7;1229517;1243398;H3K27ac;409B2;dien;0.075535641;nt;0.075535641
chr7;1663427;1672429;H3K27ac;409B2;dien;0.198231634;nt;0.198231634
chr7;26375533;26378643;H3K27ac;409B2;dien;0.172918999;nt;0.172918999
chr7;73427511;73431934;H3K27ac;409B2;dien;0.190084759;nt;0.190084759
chr8;22053340;22060961;H3K27ac;409B2;dien;0.23123051;nt;0.23123051
chr8;26510990;26515467;H3K27ac;409B2;dien;0.154164503;nt;0.154164503
chr8;64364525;64382529;H3K27ac;409B2;dien;0.580354887;nt;0.580354887
chr8;144329942;144340432;H3K27ac;409B2;dien;0.18099109;nt;0.18099109
chr9;128381276;128398906;H3K27ac;409B2;dien;0.135881269;nt;0.135881269
chr10;102407424;102415342;H3K27ac;409B2;dien;0.137142786;nt;0.137142786
chr15;23759885;23763673;H3K27ac;409B2;dien;0.069251387;nt;0.069251387
chr15;96319765;96369631;H3K27ac;409B2;dien;0.955206258;nt;0.955206258
chr16;704171;712157;H3K27ac;409B2;dien;0.228005744;nt;0.228005744
chr16;17159002;17162336;H3K27ac;409B2;dien;0.087612788;nt;0.087612788
chr16;89033464;89039281;H3K27ac;409B2;dien;0.223522945;nt;0.223522945
chr17;66963437;66968539;H3K27ac;409B2;dien;0.111164093;nt;0.111164093
chr17;74451914;74458059;H3K27ac;409B2;dien;0.159824387;nt;0.159824387
chr19;4501392;4507455;H3K27ac;409B2;dien;0.157018598;nt;0.157018598
chr19;5392193;5398443;H3K27ac;409B2;dien;0.198930893;nt;0.198930893
chr19;17945209;17954812;H3K27ac;409B2;dien;0.327998619;nt;0.327998619
chr19;41992241;42000012;H3K27ac;409B2;dien;0.160218351;nt;0.160218351
chr19;45971045;45977315;H3K27ac;409B2;dien;0.251750156;nt;0.251750156
chr20;37404558;37424216;H3K27ac;409B2;dien;0.577141128;nt;0.577141128
chr20;63172650;63181170;H3K27ac;409B2;dien;0.105284938;nt;0.105284938
chr20;63372717;63379631;H3K27ac;409B2;dien;0.239689835;nt;0.239689835
chr20;64150503;64169488;H3K27ac;409B2;dien;0.276538242;nt;0.276538242
chr22;42281161;42285200;H3K27ac;409B2;dien;0.152640862;nt;0.152640862
chr22;45876329;45893429;H3K27ac;409B2;dien;0.280725236;nt;0.280725236
chr22;45957659;45979631;H3K27ac;409B2;dien;0.451322274;nt;0.451322274
chrX;9910837;9914740;H3K27ac;409B2;dien;0.094209251;nt;0.094209251
chr1;3103515;3107563;H3K27ac;409B2;dien;0.173256445;choroid_plexus;0.173256445
chr1;12590160;12605401;H3K27ac;409B2;dien;0.012993616;choroid_plexus;0.012993616
chr1;53144982;53147320;H3K27ac;409B2;dien;0.058843293;choroid_plexus;0.058843293
chr1;226721488;226740400;H3K27ac;409B2;dien;0.29216543;choroid_plexus;0.29216543
chr2;12005463;12008274;H3K27ac;409B2;dien;0.190720773;choroid_plexus;0.190720773
chr2;30252064;30257468;H3K27ac;409B2;dien;0.010906781;choroid_plexus;0.010906781
chr3;10598783;10604283;H3K27ac;409B2;dien;0.254249262;choroid_plexus;0.254249262
chr3;11718210;11721878;H3K27ac;409B2;dien;0.141702493;choroid_plexus;0.141702493
chr3;140466068;140472841;H3K27ac;409B2;dien;0.014667809;choroid_plexus;0.014667809
chr4;1191482;1195007;H3K27ac;409B2;dien;0.075422621;choroid_plexus;0.075422621
chr4;1191482;1195007;H3K27ac;409B2;dien;0.075422621;astrocytes;0.075422621
chr5;134095738;134102478;H3K27ac;409B2;dien;0.147873147;choroid_plexus;0.147873147
chr5;140174141;140178830;H3K27ac;409B2;dien;0.114579843;choroid_plexus;0.114579843
chr5;150152208;150156561;H3K27ac;409B2;dien;0.214220712;choroid_plexus;0.214220712
chr6;43996120;44007342;H3K27ac;409B2;dien;0.044233852;choroid_plexus;0.044233852
chr9;70864830;70870202;H3K27ac;409B2;dien;0.070133741;choroid_plexus;0.070133741
chr10;125020212;125030028;H3K27ac;409B2;dien;0.179218938;choroid_plexus;0.179218938
chr11;43832414;43836435;H3K27ac;409B2;dien;0.201123622;choroid_plexus;0.201123622
chr11;125368780;125376710;H3K27ac;409B2;dien;0.213266662;choroid_plexus;0.213266662
chr12;97384789;97389393;H3K27ac;409B2;dien;0.184652573;choroid_plexus;0.184652573
chr12;132427056;132431241;H3K27ac;409B2;dien;0.217597211;choroid_plexus;0.217597211
chr14;53951247;53957661;H3K27ac;409B2;dien;0.029457053;choroid_plexus;0.029457053
chr14;53951247;53957661;H3K27ac;409B2;dien;0.029457053;non_nect;0.029457053
chr14;68290834;68296431;H3K27ac;409B2;dien;0.146273031;choroid_plexus;0.146273031
chr15;67100107;67110898;H3K27ac;409B2;dien;0.06708909;choroid_plexus;0.06708909
chr15;73921218;73931344;H3K27ac;409B2;dien;0.17896927;choroid_plexus;0.17896927
chr16;53039316;53046449;H3K27ac;409B2;dien;0.112467102;choroid_plexus;0.112467102
chr16;66898719;66906343;H3K27ac;409B2;dien;0.114714942;choroid_plexus;0.114714942
chr16;68262798;68270399;H3K27ac;409B2;dien;0.17542337;choroid_plexus;0.17542337
chr16;73032061;73038567;H3K27ac;409B2;dien;0.161838449;choroid_plexus;0.161838449
chr16;77552582;77557034;H3K27ac;409B2;dien;0.069285058;choroid_plexus;0.069285058
chr17;42515915;42523573;H3K27ac;409B2;dien;0.325583437;choroid_plexus;0.325583437
chr18;63236934;63240761;H3K27ac;409B2;dien;0.151267839;choroid_plexus;0.151267839
chr19;49806279;49810925;H3K27ac;409B2;dien;0.208056716;choroid_plexus;0.208056716
chr20;19971210;19979013;H3K27ac;409B2;dien;0.159914981;choroid_plexus;0.159914981
chr20;19989639;19995330;H3K27ac;409B2;dien;0.057213084;choroid_plexus;0.057213084
chr21;45402623;45437711;H3K27ac;409B2;dien;0.284352793;choroid_plexus;0.284352793
chr21;45532063;45539558;H3K27ac;409B2;dien;0.044412724;choroid_plexus;0.044412724
chr22;28902269;28907026;H3K27ac;409B2;dien;0.149520333;choroid_plexus;0.149520333
chr1;94589303;94597050;H3K27ac;409B2;dien;0.036383833;astrocytes;0.036383833
chr1;94861862;94867981;H3K27ac;409B2;dien;0.085564783;astrocytes;0.085564783
chr1;203142392;203155991;H3K27ac;409B2;dien;0.057546919;astrocytes;0.057546919
chr1;218343489;218354156;H3K27ac;409B2;dien;0.132544344;astrocytes;0.132544344
chr1;230806387;230810067;H3K27ac;409B2;dien;0.046651848;astrocytes;0.046651848
chr2;119365389;119373016;H3K27ac;409B2;dien;0.160784648;astrocytes;0.160784648
chr3;149571745;149584683;H3K27ac;409B2;dien;0.059370349;astrocytes;0.059370349
chr4;133145775;133156994;H3K27ac;409B2;dien;0.111127547;astrocytes;0.111127547
chr5;7792371;7799428;H3K27ac;409B2;dien;0.116348127;astrocytes;0.116348127
chr5;38463845;38470392;H3K27ac;409B2;dien;0.081653438;astrocytes;0.081653438
chr5;58919499;58928301;H3K27ac;409B2;dien;0.042429824;astrocytes;0.042429824
chr5;131996508;132006027;H3K27ac;409B2;dien;0.067983818;astrocytes;0.067983818
chr6;5761750;5766692;H3K27ac;409B2;dien;0.127981789;astrocytes;0.127981789
chr7;106420094;106427192;H3K27ac;409B2;dien;0.028044116;astrocytes;0.028044116
chr8;8934331;8943041;H3K27ac;409B2;dien;0.062154626;astrocytes;0.062154626
chr8;47519553;47527841;H3K27ac;409B2;dien;0.071067435;astrocytes;0.071067435
chr8;47733488;47739511;H3K27ac;409B2;dien;0.054246528;astrocytes;0.054246528
chr8;126634033;126637006;H3K27ac;409B2;dien;0.054852377;astrocytes;0.054852377
chr9;113339322;113345946;H3K27ac;409B2;dien;0.150336833;astrocytes;0.150336833
chr9;121882112;121891206;H3K27ac;409B2;dien;0.164913222;astrocytes;0.164913222
chr10;3102519;3109947;H3K27ac;409B2;dien;0.09539438;astrocytes;0.09539438
chr10;43201474;43222762;H3K27ac;409B2;dien;0.081425341;astrocytes;0.081425341
chr10;95402124;95421155;H3K27ac;409B2;dien;0.136861441;astrocytes;0.136861441
chr11;16805706;16819052;H3K27ac;409B2;dien;0.160813054;astrocytes;0.160813054
chr11;19671591;19683955;H3K27ac;409B2;dien;0.073010181;astrocytes;0.073010181
chr11;121694177;121701279;H3K27ac;409B2;dien;0.145915085;astrocytes;0.145915085
chr12;26120448;26127473;H3K27ac;409B2;dien;0.058904368;astrocytes;0.058904368
chr13;110121307;110128355;H3K27ac;409B2;dien;0.084139028;astrocytes;0.084139028
chr14;22834636;22854041;H3K27ac;409B2;dien;0.157830461;astrocytes;0.157830461
chr14;104966847;104983628;H3K27ac;409B2;dien;0.135227415;astrocytes;0.135227415
chr15;97959251;97969442;H3K27ac;409B2;dien;0.141922344;astrocytes;0.141922344
chr16;65067797;65072982;H3K27ac;409B2;dien;0;astrocytes;0
chr17;9236228;9243602;H3K27ac;409B2;dien;0.076284977;astrocytes;0.076284977
chr17;15259193;15265679;H3K27ac;409B2;dien;0.049528748;astrocytes;0.049528748
chr17;19726261;19731999;H3K27ac;409B2;dien;0.031766759;astrocytes;0.031766759
chr17;21283572;21290746;H3K27ac;409B2;dien;0.090487302;astrocytes;0.090487302
chr17;44908956;44922940;H3K27ac;409B2;dien;0.12611444;astrocytes;0.12611444
chr17;75685024;75701641;H3K27ac;409B2;dien;0.160396398;astrocytes;0.160396398
chr17;75842239;75852432;H3K27ac;409B2;dien;0.088019692;astrocytes;0.088019692
chr18;392171;397290;H3K27ac;409B2;dien;0.046872238;astrocytes;0.046872238
chr18;26862111;26871221;H3K27ac;409B2;dien;0.046822241;astrocytes;0.046822241
chr20;25857374;25868896;H3K27ac;409B2;dien;0.072013018;astrocytes;0.072013018
chr20;41166168;41182831;H3K27ac;409B2;dien;0.082187966;astrocytes;0.082187966
chr21;32409574;32418715;H3K27ac;409B2;dien;0;astrocytes;0
chr21;32519122;32526537;H3K27ac;409B2;dien;0.084496456;astrocytes;0.084496456
chr1;16616098;16627207;H3K27ac;409B2;dien;0.073969831;nect;0.073969831
chr1;21892850;21915783;H3K27ac;409B2;dien;0.039662844;nect;0.039662844
chr1;22260907;22269835;H3K27ac;409B2;dien;0;nect;0
chr1;22260907;22269835;H3K27ac;409B2;dien;0;non_nect;0
chr1;26349274;26362041;H3K27ac;409B2;dien;0;nect;0
chr1;26408202;26433212;H3K27ac;409B2;dien;0.108815707;nect;0.108815707
chr1;76500316;76504437;H3K27ac;409B2;dien;0.037727064;nect;0.037727064
chr1;93720173;93725002;H3K27ac;409B2;dien;0.234759336;nect;0.234759336
chr1;201734615;201742910;H3K27ac;409B2;dien;0.206590573;nect;0.206590573
chr1;201746111;201754729;H3K27ac;409B2;dien;0.086769091;nect;0.086769091
chr1;203170060;203188569;H3K27ac;409B2;dien;0.02502013;nect;0.02502013
chr2;5944864;5947854;H3K27ac;409B2;dien;0.057637391;nect;0.057637391
chr2;122104512;122108339;H3K27ac;409B2;dien;0.179700895;nect;0.179700895
chr2;170710198;170718663;H3K27ac;409B2;dien;0.047911197;nect;0.047911197
chr2;213185416;213190627;H3K27ac;409B2;dien;0.137324482;nect;0.137324482
chr2;234446466;234451447;H3K27ac;409B2;dien;0.153773147;nect;0.153773147
chr3;32811693;32877988;H3K27ac;409B2;dien;0.05339404;nect;0.05339404
chr4;77174504;77179278;H3K27ac;409B2;dien;0.153393424;nect;0.153393424
chr4;153925728;153932567;H3K27ac;409B2;dien;0;nect;0
chr6;10409161;10427062;H3K27ac;409B2;dien;0.025718473;nect;0.025718473
chr6;10409161;10427062;H3K27ac;409B2;dien;0.025718473;non_nect;0.025718473
chr6;49549796;49553248;H3K27ac;409B2;dien;0.048808089;nect;0.048808089
chr7;2493070;2514223;H3K27ac;409B2;dien;0.335031625;nect;0.335031625
chr7;13015808;13019445;H3K27ac;409B2;dien;0.009796674;nect;0.009796674
chr7;36652636;36663232;H3K27ac;409B2;dien;0.00898208;nect;0.00898208
chr8;126418340;126429837;H3K27ac;409B2;dien;0.091609634;nect;0.091609634
chr8;141348747;141362703;H3K27ac;409B2;dien;0.069646809;nect;0.069646809
chr11;6318427;6325130;H3K27ac;409B2;dien;0.026616853;nect;0.026616853
chr11;15841934;15846321;H3K27ac;409B2;dien;0.084165431;nect;0.084165431
chr11;44822368;44828675;H3K27ac;409B2;dien;0.043383095;nect;0.043383095
chr11;114087700;114093631;H3K27ac;409B2;dien;0.119689527;nect;0.119689527
chr11;114208905;114213523;H3K27ac;409B2;dien;0.051470683;nect;0.051470683
chr11;114226947;114234737;H3K27ac;409B2;dien;0.092926333;nect;0.092926333
chr11;114254794;114260276;H3K27ac;409B2;dien;0.07654184;nect;0.07654184
chr11;126099868;126107011;H3K27ac;409B2;dien;0.107707914;nect;0.107707914
chr12;23753250;23759642;H3K27ac;409B2;dien;0.024015161;nect;0.024015161
chr12;113461689;113480542;H3K27ac;409B2;dien;0.520667881;nect;0.520667881
chr12;113662507;113667310;H3K27ac;409B2;dien;0.396920348;nect;0.396920348
chr13;91216241;91218372;H3K27ac;409B2;dien;0;nect;0
chr13;113020099;113024241;H3K27ac;409B2;dien;0.03680632;nect;0.03680632
chr14;100834676;100843933;H3K27ac;409B2;dien;0.15170948;nect;0.15170948
chr15;86075988;86080680;H3K27ac;409B2;dien;0.015962922;nect;0.015962922
chr16;621048;633114;H3K27ac;409B2;dien;0.092939666;nect;0.092939666
chr16;19283464;19294657;H3K27ac;409B2;dien;0.077599412;nect;0.077599412
chr17;49010440;49027963;H3K27ac;409B2;dien;0.163688075;nect;0.163688075
chr17;76380829;76386827;H3K27ac;409B2;dien;0.048216573;nect;0.048216573
chr18;25074061;25080310;H3K27ac;409B2;dien;0.033989738;nect;0.033989738
chr19;950461;957907;H3K27ac;409B2;dien;0.042674915;nect;0.042674915
chr19;950461;957907;H3K27ac;409B2;dien;0.042674915;non_nect;0.042674915
chr19;8027155;8030336;H3K27ac;409B2;dien;0;nect;0
chr20;14710768;14718574;H3K27ac;409B2;dien;0.026988529;nect;0.026988529
chr20;37725541;37729959;H3K27ac;409B2;dien;0.079872244;nect;0.079872244
chr22;21650284;21654482;H3K27ac;409B2;dien;0.060562967;nect;0.060562967
chr1;56817742;56821766;H3K27ac;409B2;dien;0.052467663;non_nect;0.052467663
chr1;94111586;94122037;H3K27ac;409B2;dien;0.132850762;non_nect;0.132850762
chr1;152033851;152037701;H3K27ac;409B2;dien;0.02622536;non_nect;0.02622536
chr1;159908368;159920476;H3K27ac;409B2;dien;0.054383499;non_nect;0.054383499
chr1;183327327;183334534;H3K27ac;409B2;dien;0.056834914;non_nect;0.056834914
chr1;201718520;201722113;H3K27ac;409B2;dien;0.013433486;non_nect;0.013433486
chr2;170359287;170373767;H3K27ac;409B2;dien;0;non_nect;0
chr2;234361577;234365363;H3K27ac;409B2;dien;0.040137202;non_nect;0.040137202
chr4;4663940;4671347;H3K27ac;409B2;dien;0;non_nect;0
chr4;54223445;54235002;H3K27ac;409B2;dien;0.039389343;non_nect;0.039389343
chr5;3098294;3107825;H3K27ac;409B2;dien;0;non_nect;0
chr5;154472595;154487222;H3K27ac;409B2;dien;0;non_nect;0
chr5;170743525;170751047;H3K27ac;409B2;dien;0.01254575;non_nect;0.01254575
chr5;174336697;174339103;H3K27ac;409B2;dien;0.026756564;non_nect;0.026756564
chr5;174729024;174736701;H3K27ac;409B2;dien;0.14664822;non_nect;0.14664822
chr6;7540410;7549587;H3K27ac;409B2;dien;0.012693163;non_nect;0.012693163
chr6;10517442;10524641;H3K27ac;409B2;dien;0;non_nect;0
chr6;35482920;35501327;H3K27ac;409B2;dien;0.201004852;non_nect;0.201004852
chr6;137864808;137868455;H3K27ac;409B2;dien;0.081950827;non_nect;0.081950827
chr7;7098234;7101565;H3K27ac;409B2;dien;0;non_nect;0
chr7;73825857;73834779;H3K27ac;409B2;dien;0.03863633;non_nect;0.03863633
chr7;158814445;158819423;H3K27ac;409B2;dien;0.054143301;non_nect;0.054143301
chr8;101436451;101438982;H3K27ac;409B2;dien;0;non_nect;0
chr8;101491286;101495375;H3K27ac;409B2;dien;0;non_nect;0
chr10;60137652;60142550;H3K27ac;409B2;dien;0.03725032;non_nect;0.03725032
chr10;95259644;95269515;H3K27ac;409B2;dien;0.026045095;non_nect;0.026045095
chr11;64838998;64853529;H3K27ac;409B2;dien;0.024346404;non_nect;0.024346404
chr12;52901575;52913861;H3K27ac;409B2;dien;0.07036395;non_nect;0.07036395
chr12;52924044;52928646;H3K27ac;409B2;dien;0.012405947;non_nect;0.012405947
chr12;52942274;52954074;H3K27ac;409B2;dien;0.047362715;non_nect;0.047362715
chr12;52974246;52977718;H3K27ac;409B2;dien;0.012132262;non_nect;0.012132262
chr14;35331313;35338306;H3K27ac;409B2;dien;0.007781007;non_nect;0.007781007
chr14;39201469;39205674;H3K27ac;409B2;dien;0;non_nect;0
chr14;64644401;64651490;H3K27ac;409B2;dien;0;non_nect;0
chr14;77084099;77090316;H3K27ac;409B2;dien;0.009924789;non_nect;0.009924789
chr15;58329693;58334032;H3K27ac;409B2;dien;0.040120238;non_nect;0.040120238
chr15;84816354;84824876;H3K27ac;409B2;dien;0.034430465;non_nect;0.034430465
chr16;68641672;68648346;H3K27ac;409B2;dien;0.02207415;non_nect;0.02207415
chr17;7258614;7265031;H3K27ac;409B2;dien;0;non_nect;0
chr17;41523916;41531137;H3K27ac;409B2;dien;0;non_nect;0
chr17;50204627;50214937;H3K27ac;409B2;dien;0.053421507;non_nect;0.053421507
chr19;52739519;52743570;H3K27ac;409B2;dien;0;non_nect;0
chr20;6051086;6056808;H3K27ac;409B2;dien;0;non_nect;0
chr20;37307808;37320835;H3K27ac;409B2;dien;0.010453376;non_nect;0.010453376
chrX;69106130;69111277;H3K27ac;409B2;dien;0.050109941;non_nect;0.050109941
chr1;81243463;81256063;H3K27ac;409B2;dien;0;psc;0
chr1;233468883;233476516;H3K27ac;409B2;dien;0;psc;0
chr2;67326541;67342831;H3K27ac;409B2;dien;0;psc;0
chr2;122514290;122520542;H3K27ac;409B2;dien;0;psc;0
chr3;56113576;56120412;H3K27ac;409B2;dien;0;psc;0
chr3;76659590;76665558;H3K27ac;409B2;dien;0;psc;0
chr3;146342770;146350736;H3K27ac;409B2;dien;0;psc;0
chr3;155356223;155365816;H3K27ac;409B2;dien;0;psc;0
chr3;176318839;176331851;H3K27ac;409B2;dien;0;psc;0
chr4;72150604;72157950;H3K27ac;409B2;dien;0;psc;0
chr4;87915345;87925605;H3K27ac;409B2;dien;0;psc;0
chr4;134677115;134686469;H3K27ac;409B2;dien;0;psc;0
chr4;135183216;135187834;H3K27ac;409B2;dien;0;psc;0
chr5;12659026;12672792;H3K27ac;409B2;dien;0;psc;0
chr5;106972766;106989183;H3K27ac;409B2;dien;0;psc;0
chr6;24679878;24687845;H3K27ac;409B2;dien;0;psc;0
chr6;69213851;69221705;H3K27ac;409B2;dien;0;psc;0
chr6;73346425;73352819;H3K27ac;409B2;dien;0;psc;0
chr6;76560413;76564749;H3K27ac;409B2;dien;0;psc;0
chr6;97770824;97786379;H3K27ac;409B2;dien;0;psc;0
chr7;22327393;22335786;H3K27ac;409B2;dien;0;psc;0
chr7;99837044;99845029;H3K27ac;409B2;dien;0;psc;0
chr7;139180232;139186371;H3K27ac;409B2;dien;0;psc;0
chr8;23784105;23787844;H3K27ac;409B2;dien;0;psc;0
chr8;71663827;71684653;H3K27ac;409B2;dien;0;psc;0
chr8;92147156;92152142;H3K27ac;409B2;dien;0;psc;0
chr9;123168557;123186717;H3K27ac;409B2;dien;0;psc;0
chr10;42814102;42820211;H3K27ac;409B2;dien;0;psc;0
chr10;52027099;52046956;H3K27ac;409B2;dien;0;psc;0
chr10;90801832;90823452;H3K27ac;409B2;dien;0;psc;0
chr10;117339262;117355819;H3K27ac;409B2;dien;0;psc;0
chr11;130293136;130302956;H3K27ac;409B2;dien;0;psc;0
chr12;7783538;7808349;H3K27ac;409B2;dien;0;psc;0
chr12;14699906;14717270;H3K27ac;409B2;dien;0;psc;0
chr14;60273295;60282980;H3K27ac;409B2;dien;0;psc;0
chr14;84498679;84507367;H3K27ac;409B2;dien;0;psc;0
chr14;89434238;89453277;H3K27ac;409B2;dien;0;psc;0
chr16;10500978;10507477;H3K27ac;409B2;dien;0;psc;0
chr16;26214430;26221908;H3K27ac;409B2;dien;0;psc;0
chr17;14522474;14527380;H3K27ac;409B2;dien;0;psc;0
chr17;64419781;64430311;H3K27ac;409B2;dien;0;psc;0
chr18;31803257;31812423;H3K27ac;409B2;dien;0;psc;0
chr18;39589635;39593906;H3K27ac;409B2;dien;0;psc;0
chr18;41310033;41314233;H3K27ac;409B2;dien;0;psc;0
chr19;20257868;20263460;H3K27ac;409B2;dien;0;psc;0
chr20;23866435;23872971;H3K27ac;409B2;dien;0;psc;0
chrX;16176655;16190093;H3K27ac;409B2;dien;0;psc;0
chrX;16311217;16316940;H3K27ac;409B2;dien;0;psc;0
chrX;92098319;92112523;H3K27ac;409B2;dien;0;psc;0
chrX;153840804;153849738;H3K27ac;409B2;dien;0;psc;0
chr1;187679165;187683714;H3K27ac;409B2;dien;0;retina;0
chr2;12639990;12644470;H3K27ac;409B2;dien;0;retina;0
chr2;38198582;38204857;H3K27ac;409B2;dien;0;retina;0
chr2;42893040;42898468;H3K27ac;409B2;dien;0;retina;0
chr2;107383121;107390137;H3K27ac;409B2;dien;0;retina;0
chr2;158794742;158798745;H3K27ac;409B2;dien;0.016668494;retina;0.016668494
chr2;234024057;234029821;H3K27ac;409B2;dien;0;retina;0
chr3;16067516;16073023;H3K27ac;409B2;dien;0;retina;0
chr3;32755235;32760073;H3K27ac;409B2;dien;0;retina;0
chr3;86226624;86230788;H3K27ac;409B2;dien;0;retina;0
chr3;99771287;99773903;H3K27ac;409B2;dien;0;retina;0
chr4;8645208;8650979;H3K27ac;409B2;dien;0;retina;0
chr4;8853273;8878851;H3K27ac;409B2;dien;0.013303837;retina;0.013303837
chr4;140684023;140693041;H3K27ac;409B2;dien;0;retina;0
chr4;147966983;147972604;H3K27ac;409B2;dien;0;retina;0
chr4;151580109;151586594;H3K27ac;409B2;dien;0;retina;0
chr4;177384166;177387227;H3K27ac;409B2;dien;0;retina;0
chr4;177800150;177804417;H3K27ac;409B2;dien;0.017415103;retina;0.017415103
chr4;181166614;181174371;H3K27ac;409B2;dien;0;retina;0
chr4;187362183;187366024;H3K27ac;409B2;dien;0;retina;0
chr5;62166625;62169595;H3K27ac;409B2;dien;0;retina;0
chr5;81144249;81150150;H3K27ac;409B2;dien;0;retina;0
chr5;91499928;91506038;H3K27ac;409B2;dien;0;retina;0
chr5;97242569;97248138;H3K27ac;409B2;dien;0;retina;0
chr6;79782836;79793317;H3K27ac;409B2;dien;0.030740779;retina;0.030740779
chr6;79795433;79805991;H3K27ac;409B2;dien;0;retina;0
chr6;119194264;119202089;H3K27ac;409B2;dien;0;retina;0
chr6;135279481;135284325;H3K27ac;409B2;dien;0;retina;0
chr6;138604504;138610501;H3K27ac;409B2;dien;0;retina;0
chr7;116138148;116140306;H3K27ac;409B2;dien;0;retina;0
chr8;16710468;16714250;H3K27ac;409B2;dien;0;retina;0
chr8;59657005;59661269;H3K27ac;409B2;dien;0;retina;0
chr8;63975326;63980705;H3K27ac;409B2;dien;0.027344221;retina;0.027344221
chr8;98075304;98080988;H3K27ac;409B2;dien;0;retina;0
chr9;69492196;69502242;H3K27ac;409B2;dien;0;retina;0
chr9;73423419;73429292;H3K27ac;409B2;dien;0;retina;0
chr9;73565208;73579085;H3K27ac;409B2;dien;0.023226334;retina;0.023226334
chr10;24116916;24122096;H3K27ac;409B2;dien;0;retina;0
chr11;27194690;27199024;H3K27ac;409B2;dien;0;retina;0
chr11;78696489;78708703;H3K27ac;409B2;dien;0.015300026;retina;0.015300026
chr11;85678639;85682722;H3K27ac;409B2;dien;0;retina;0
chr12;60250196;60256282;H3K27ac;409B2;dien;0;retina;0
chr14;60502470;60517441;H3K27ac;409B2;dien;0.066419856;retina;0.066419856
chr15;100860530;100865000;H3K27ac;409B2;dien;0;retina;0
chr16;65677141;65680614;H3K27ac;409B2;dien;0;retina;0
chr16;77507327;77510906;H3K27ac;409B2;dien;0;retina;0
chr17;55197093;55202446;H3K27ac;409B2;dien;0.014415913;retina;0.014415913
chr18;5505929;5511248;H3K27ac;409B2;dien;0;retina;0
chr18;59301217;59305799;H3K27ac;409B2;dien;0;retina;0
chrX;129139706;129146241;H3K27ac;409B2;dien;0;retina;0
chr1;154837050;154851208;H3K27ac;409B2;nect;0.06171345;ctx;0.06171345
chr1;156399192;156442569;H3K27ac;409B2;nect;0.199648519;ctx;0.199648519
chr1;160059831;160071172;H3K27ac;409B2;nect;0.009529337;ctx;0.009529337
chr1;160059831;160071172;H3K27ac;409B2;nect;0.009529337;astrocytes;0.009529337
chr1;229406538;229414134;H3K27ac;409B2;nect;0.007006323;ctx;0.007006323
chr2;48395881;48399888;H3K27ac;409B2;nect;0.078636489;ctx;0.078636489
chr2;60526603;60541423;H3K27ac;409B2;nect;0.003670093;ctx;0.003670093
chr2;72913335;72927278;H3K27ac;409B2;nect;0.016775386;ctx;0.016775386
chr2;104840479;104874849;H3K27ac;409B2;nect;0.18027322;ctx;0.18027322
chr3;26621120;26626736;H3K27ac;409B2;nect;0.029828748;ctx;0.029828748
chr4;112338972;112346142;H3K27ac;409B2;nect;0.03689552;ctx;0.03689552
chr5;88139979;88146618;H3K27ac;409B2;nect;0.031516071;ctx;0.031516071
chr5;88654302;88696847;H3K27ac;409B2;nect;0.107094484;ctx;0.107094484
chr5;153485468;153495534;H3K27ac;409B2;nect;0.013374525;ctx;0.013374525
chr6;87942399;87947895;H3K27ac;409B2;nect;0.051903174;ctx;0.051903174
chr6;96013524;96018251;H3K27ac;409B2;nect;0.059493159;ctx;0.059493159
chr8;1970006;1976303;H3K27ac;409B2;nect;0.03378664;ctx;0.03378664
chr8;27255856;27262796;H3K27ac;409B2;nect;0.026123527;ctx;0.026123527
chr8;109597220;109611443;H3K27ac;409B2;nect;0.009062724;ctx;0.009062724
chr9;14306504;14318258;H3K27ac;409B2;nect;0.050241509;ctx;0.050241509
chr9;14339137;14357599;H3K27ac;409B2;nect;0.003032732;ctx;0.003032732
chr9;14339137;14357599;H3K27ac;409B2;nect;0.003032732;astrocytes;0.003032732
chr9;106283768;106290479;H3K27ac;409B2;nect;0.04616374;ctx;0.04616374
chr9;123996387;124020726;H3K27ac;409B2;nect;0.174037133;ctx;0.174037133
chr10;24846248;24852796;H3K27ac;409B2;nect;0.033348609;ctx;0.033348609
chr11;1395320;1413799;H3K27ac;409B2;nect;0.066040571;ctx;0.066040571
chr11;30579239;30588158;H3K27ac;409B2;nect;0.088693098;ctx;0.088693098
chr11;35412101;35421040;H3K27ac;409B2;nect;0.010848053;ctx;0.010848053
chr11;72624162;72635273;H3K27ac;409B2;nect;0.009518642;ctx;0.009518642
chr11;117865962;117878027;H3K27ac;409B2;nect;0.094843724;ctx;0.094843724
chr11;122093671;122103885;H3K27ac;409B2;nect;0.02516319;ctx;0.02516319
chr12;57867177;57873560;H3K27ac;409B2;nect;0.02797121;ctx;0.02797121
chr13;52844415;52854026;H3K27ac;409B2;nect;0.053140922;ctx;0.053140922
chr14;23481084;23489588;H3K27ac;409B2;nect;0.058219322;ctx;0.058219322
chr14;23509416;23532888;H3K27ac;409B2;nect;0.052368505;ctx;0.052368505
chr14;28754198;28769783;H3K27ac;409B2;nect;0.022209571;ctx;0.022209571
chr14;28770311;28787029;H3K27ac;409B2;nect;0;ctx;0
chr14;30269671;30274996;H3K27ac;409B2;nect;0.040453246;ctx;0.040453246
chr15;37091403;37114277;H3K27ac;409B2;nect;0.209853301;ctx;0.209853301
chr15;68569859;68587528;H3K27ac;409B2;nect;0.013804451;ctx;0.013804451
chr15;77654946;77667679;H3K27ac;409B2;nect;0.025331619;ctx;0.025331619
chr15;89356662;89386299;H3K27ac;409B2;nect;0.028486876;ctx;0.028486876
chr15;89387171;89404015;H3K27ac;409B2;nect;0.021052041;ctx;0.021052041
chr17;39560549;39570180;H3K27ac;409B2;nect;0.024907736;ctx;0.024907736
chr17;39593380;39610228;H3K27ac;409B2;nect;0;ctx;0
chr18;55317892;55326704;H3K27ac;409B2;nect;0.030879082;ctx;0.030879082
chr19;12994588;13029109;H3K27ac;409B2;nect;0;ctx;0
chr19;12994588;13029109;H3K27ac;409B2;nect;0;astrocytes;0
chr20;63443739;63466081;H3K27ac;409B2;nect;0.082364537;ctx;0.082364537
chr21;16069017;16078734;H3K27ac;409B2;nect;0.018869185;ctx;0.018869185
chr22;46049618;46060932;H3K27ac;409B2;nect;0.007841491;ctx;0.007841491
chr22;46061313;46082889;H3K27ac;409B2;nect;0.006007812;ctx;0.006007812
chr22;46061313;46082889;H3K27ac;409B2;nect;0.006007812;astrocytes;0.006007812
chrX;43966314;43976594;H3K27ac;409B2;nect;0.03694709;ctx;0.03694709
chr1;12472105;12481720;H3K27ac;409B2;nect;0.002369692;dien;0.002369692
chr1;37659655;37664566;H3K27ac;409B2;nect;0.173283654;dien;0.173283654
chr1;50413661;50428729;H3K27ac;409B2;nect;0.110459404;dien;0.110459404
chr1;53571978;53578161;H3K27ac;409B2;nect;0.104398096;dien;0.104398096
chr1;53571978;53578161;H3K27ac;409B2;nect;0.104398096;choroid_plexus;0.104398096
chr1;61443215;61454962;H3K27ac;409B2;nect;0.060033819;dien;0.060033819
chr1;61443215;61454962;H3K27ac;409B2;nect;0.060033819;choroid_plexus;0.060033819
chr1;68172677;68178030;H3K27ac;409B2;nect;0.12062754;dien;0.12062754
chr1;68213673;68219029;H3K27ac;409B2;nect;0.280268799;dien;0.280268799
chr1;165232827;165237472;H3K27ac;409B2;nect;0.156926699;dien;0.156926699
chr1;165275053;165281226;H3K27ac;409B2;nect;0.147332938;dien;0.147332938
chr1;165350387;165358215;H3K27ac;409B2;nect;0.133697831;dien;0.133697831
chr1;228035388;228040014;H3K27ac;409B2;nect;0.191789203;dien;0.191789203
chr1;228984856;228991314;H3K27ac;409B2;nect;0.017789299;dien;0.017789299
chr1;231037594;231041956;H3K27ac;409B2;nect;0.086649812;dien;0.086649812
chr1;231037594;231041956;H3K27ac;409B2;nect;0.086649812;non_nect;0.086649812
chr2;12166636;12172607;H3K27ac;409B2;nect;0.018053335;dien;0.018053335
chr2;12166636;12172607;H3K27ac;409B2;nect;0.018053335;choroid_plexus;0.018053335
chr2;46329027;46338530;H3K27ac;409B2;nect;0.008579852;dien;0.008579852
chr2;46329027;46338530;H3K27ac;409B2;nect;0.008579852;choroid_plexus;0.008579852
chr2;74280133;74283792;H3K27ac;409B2;nect;0.033248816;dien;0.033248816
chr2;74280133;74283792;H3K27ac;409B2;nect;0.033248816;choroid_plexus;0.033248816
chr2;74289869;74294423;H3K27ac;409B2;nect;0.032876938;dien;0.032876938
chr2;74289869;74294423;H3K27ac;409B2;nect;0.032876938;choroid_plexus;0.032876938
chr2;74776901;74781120;H3K27ac;409B2;nect;0.086688812;dien;0.086688812
chr2;99570116;99576160;H3K27ac;409B2;nect;0.021632468;dien;0.021632468
chr2;132587842;132591049;H3K27ac;409B2;nect;0.080641954;dien;0.080641954
chr2;209387443;209390506;H3K27ac;409B2;nect;0.124088901;dien;0.124088901
chr2;235062724;235070923;H3K27ac;409B2;nect;0.280754332;dien;0.280754332
chr3;25425643;25432598;H3K27ac;409B2;nect;0.017657695;dien;0.017657695
chr3;58249202;58254587;H3K27ac;409B2;nect;0.181590255;dien;0.181590255
chr3;58258369;58261268;H3K27ac;409B2;nect;0.119699794;dien;0.119699794
chr3;62939639;62943159;H3K27ac;409B2;nect;0.099729685;dien;0.099729685
chr3;129949938;129955936;H3K27ac;409B2;nect;0.116298867;dien;0.116298867
chr3;147416779;147425519;H3K27ac;409B2;nect;0.045102773;dien;0.045102773
chr3;149213439;149218147;H3K27ac;409B2;nect;0;dien;0
chr6;127114961;127122458;H3K27ac;409B2;nect;0.099835177;dien;0.099835177
chr6;154554391;154556731;H3K27ac;409B2;nect;0.033214526;dien;0.033214526
chr6;154554391;154556731;H3K27ac;409B2;nect;0.033214526;choroid_plexus;0.033214526
chr8;108077820;108084327;H3K27ac;409B2;nect;0.111159058;dien;0.111159058
chr8;108466384;108471314;H3K27ac;409B2;nect;0.089511018;dien;0.089511018
chr8;126583208;126591863;H3K27ac;409B2;nect;0.137230098;dien;0.137230098
chr8;126583208;126591863;H3K27ac;409B2;nect;0.137230098;choroid_plexus;0.137230098
chr8;140237448;140242181;H3K27ac;409B2;nect;0.029871326;dien;0.029871326
chr9;964492;984723;H3K27ac;409B2;nect;0.328473516;dien;0.328473516
chr9;28098530;28104130;H3K27ac;409B2;nect;0.054008053;dien;0.054008053
chr9;28098530;28104130;H3K27ac;409B2;nect;0.054008053;choroid_plexus;0.054008053
chr11;36191851;36198931;H3K27ac;409B2;nect;0.035714759;dien;0.035714759
chr11;114194550;114200702;H3K27ac;409B2;nect;0.016820361;dien;0.016820361
chr11;114194550;114200702;H3K27ac;409B2;nect;0.016820361;choroid_plexus;0.016820361
chr11;120826580;120837013;H3K27ac;409B2;nect;0.104707102;dien;0.104707102
chr12;68327117;68337938;H3K27ac;409B2;nect;0.054903141;dien;0.054903141
chr12;111055119;111064112;H3K27ac;409B2;nect;0.027535307;dien;0.027535307
chr13;24163562;24170750;H3K27ac;409B2;nect;0.031066873;dien;0.031066873
chr14;94046237;94053201;H3K27ac;409B2;nect;0.032527176;dien;0.032527176
chr14;94046237;94053201;H3K27ac;409B2;nect;0.032527176;choroid_plexus;0.032527176
chr16;68295837;68301436;H3K27ac;409B2;nect;0.085290623;dien;0.085290623
chr16;68295837;68301436;H3K27ac;409B2;nect;0.085290623;choroid_plexus;0.085290623
chr17;48147031;48154618;H3K27ac;409B2;nect;0.004574175;dien;0.004574175
chr17;75018252;75021967;H3K27ac;409B2;nect;0.068194149;dien;0.068194149
chr17;75018252;75021967;H3K27ac;409B2;nect;0.068194149;choroid_plexus;0.068194149
chr17;83035557;83038564;H3K27ac;409B2;nect;0.116791031;dien;0.116791031
chrX;31817488;31824412;H3K27ac;409B2;nect;0.047939043;dien;0.047939043
chrX;109395824;109405970;H3K27ac;409B2;nect;0.282735818;dien;0.282735818
chr1;2449436;2454809;H3K27ac;409B2;nect;0.079409659;nt;0.079409659
chr1;50103338;50112411;H3K27ac;409B2;nect;0.049037924;nt;0.049037924
chr1;153789877;153798822;H3K27ac;409B2;nect;0.252808459;nt;0.252808459
chr1;204261314;204265154;H3K27ac;409B2;nect;0.064534698;nt;0.064534698
chr1;204356924;204360679;H3K27ac;409B2;nect;0.052068117;nt;0.052068117
chr2;5978770;5987722;H3K27ac;409B2;nect;0.139373479;nt;0.139373479
chr2;98331631;98336173;H3K27ac;409B2;nect;0.01240889;nt;0.01240889
chr2;239190161;239198661;H3K27ac;409B2;nect;0.04222693;nt;0.04222693
chr2;240200923;240206207;H3K27ac;409B2;nect;0.012764365;nt;0.012764365
chr3;13780521;13793928;H3K27ac;409B2;nect;0.136217452;nt;0.136217452
chr3;13876062;13882208;H3K27ac;409B2;nect;0.013752422;nt;0.013752422
chr3;128998321;129005393;H3K27ac;409B2;nect;0.075253773;nt;0.075253773
chr4;1862274;1867130;H3K27ac;409B2;nect;0.162231207;nt;0.162231207
chr5;61735543;61739510;H3K27ac;409B2;nect;0.024660754;nt;0.024660754
chr5;135486818;135492504;H3K27ac;409B2;nect;0.059886979;nt;0.059886979
chr5;180138736;180144277;H3K27ac;409B2;nect;0.036668608;nt;0.036668608
chr5;180168463;180175435;H3K27ac;409B2;nect;0.135990235;nt;0.135990235
chr6;19718561;19722496;H3K27ac;409B2;nect;0.070797646;nt;0.070797646
chr6;108113436;108121320;H3K27ac;409B2;nect;0.093934015;nt;0.093934015
chr6;167675607;167683934;H3K27ac;409B2;nect;0.15338986;nt;0.15338986
chr7;1229517;1243398;H3K27ac;409B2;nect;0.005520922;nt;0.005520922
chr7;1663427;1672429;H3K27ac;409B2;nect;0.230357188;nt;0.230357188
chr7;26375533;26378643;H3K27ac;409B2;nect;0.146954626;nt;0.146954626
chr7;73427511;73431934;H3K27ac;409B2;nect;0.231825768;nt;0.231825768
chr8;22053340;22060961;H3K27ac;409B2;nect;0.018344318;nt;0.018344318
chr8;26510990;26515467;H3K27ac;409B2;nect;0.011814254;nt;0.011814254
chr8;64364525;64382529;H3K27ac;409B2;nect;0.511110976;nt;0.511110976
chr8;144329942;144340432;H3K27ac;409B2;nect;0.065150672;nt;0.065150672
chr9;128381276;128398906;H3K27ac;409B2;nect;0.058711961;nt;0.058711961
chr10;102407424;102415342;H3K27ac;409B2;nect;0.094817728;nt;0.094817728
chr15;23759885;23763673;H3K27ac;409B2;nect;0.004563399;nt;0.004563399
chr15;96319765;96369631;H3K27ac;409B2;nect;0.499478167;nt;0.499478167
chr16;704171;712157;H3K27ac;409B2;nect;0.0720743;nt;0.0720743
chr16;17159002;17162336;H3K27ac;409B2;nect;0.158423541;nt;0.158423541
chr16;89033464;89039281;H3K27ac;409B2;nect;0.0142789;nt;0.0142789
chr17;66963437;66968539;H3K27ac;409B2;nect;0.03807967;nt;0.03807967
chr17;74451914;74458059;H3K27ac;409B2;nect;0.107045309;nt;0.107045309
chr19;4501392;4507455;H3K27ac;409B2;nect;0.158714503;nt;0.158714503
chr19;5392193;5398443;H3K27ac;409B2;nect;0.316632624;nt;0.316632624
chr19;17945209;17954812;H3K27ac;409B2;nect;0.12969683;nt;0.12969683
chr19;41992241;42000012;H3K27ac;409B2;nect;0.003267821;nt;0.003267821
chr19;45971045;45977315;H3K27ac;409B2;nect;0.046576172;nt;0.046576172
chr20;37404558;37424216;H3K27ac;409B2;nect;0.094889626;nt;0.094889626
chr20;63172650;63181170;H3K27ac;409B2;nect;0.035359533;nt;0.035359533
chr20;63372717;63379631;H3K27ac;409B2;nect;0.045921705;nt;0.045921705
chr20;64150503;64169488;H3K27ac;409B2;nect;0.050995073;nt;0.050995073
chr22;42281161;42285200;H3K27ac;409B2;nect;0.077559886;nt;0.077559886
chr22;45876329;45893429;H3K27ac;409B2;nect;0.23513332;nt;0.23513332
chr22;45957659;45979631;H3K27ac;409B2;nect;0.137335761;nt;0.137335761
chrX;9910837;9914740;H3K27ac;409B2;nect;0.060363445;nt;0.060363445
chr1;3103515;3107563;H3K27ac;409B2;nect;0.087178793;choroid_plexus;0.087178793
chr1;12590160;12605401;H3K27ac;409B2;nect;0.004027106;choroid_plexus;0.004027106
chr1;53144982;53147320;H3K27ac;409B2;nect;0.017913985;choroid_plexus;0.017913985
chr1;226721488;226740400;H3K27ac;409B2;nect;0.172618447;choroid_plexus;0.172618447
chr2;12005463;12008274;H3K27ac;409B2;nect;0.187520964;choroid_plexus;0.187520964
chr2;30252064;30257468;H3K27ac;409B2;nect;0.00456311;choroid_plexus;0.00456311
chr3;10598783;10604283;H3K27ac;409B2;nect;0.027242012;choroid_plexus;0.027242012
chr3;11718210;11721878;H3K27ac;409B2;nect;0.083995795;choroid_plexus;0.083995795
chr3;140466068;140472841;H3K27ac;409B2;nect;0;choroid_plexus;0
chr4;1191482;1195007;H3K27ac;409B2;nect;0.007403395;choroid_plexus;0.007403395
chr4;1191482;1195007;H3K27ac;409B2;nect;0.007403395;astrocytes;0.007403395
chr5;134095738;134102478;H3K27ac;409B2;nect;0.107459838;choroid_plexus;0.107459838
chr5;140174141;140178830;H3K27ac;409B2;nect;0.137912743;choroid_plexus;0.137912743
chr5;150152208;150156561;H3K27ac;409B2;nect;0.077593638;choroid_plexus;0.077593638
chr6;43996120;44007342;H3K27ac;409B2;nect;0.127398867;choroid_plexus;0.127398867
chr9;70864830;70870202;H3K27ac;409B2;nect;0.012385778;choroid_plexus;0.012385778
chr10;125020212;125030028;H3K27ac;409B2;nect;0.081336851;choroid_plexus;0.081336851
chr11;43832414;43836435;H3K27ac;409B2;nect;0.043691252;choroid_plexus;0.043691252
chr11;125368780;125376710;H3K27ac;409B2;nect;0.196436385;choroid_plexus;0.196436385
chr12;97384789;97389393;H3K27ac;409B2;nect;0.091213365;choroid_plexus;0.091213365
chr12;132427056;132431241;H3K27ac;409B2;nect;0.09864832;choroid_plexus;0.09864832
chr14;53951247;53957661;H3K27ac;409B2;nect;0.066187712;choroid_plexus;0.066187712
chr14;53951247;53957661;H3K27ac;409B2;nect;0.066187712;non_nect;0.066187712
chr14;68290834;68296431;H3K27ac;409B2;nect;0.110396466;choroid_plexus;0.110396466
chr15;67100107;67110898;H3K27ac;409B2;nect;0.020125169;choroid_plexus;0.020125169
chr15;73921218;73931344;H3K27ac;409B2;nect;0.067880632;choroid_plexus;0.067880632
chr16;53039316;53046449;H3K27ac;409B2;nect;0.16631255;choroid_plexus;0.16631255
chr16;66898719;66906343;H3K27ac;409B2;nect;0.042396438;choroid_plexus;0.042396438
chr16;68262798;68270399;H3K27ac;409B2;nect;0.072100902;choroid_plexus;0.072100902
chr16;73032061;73038567;H3K27ac;409B2;nect;0.222345818;choroid_plexus;0.222345818
chr16;77552582;77557034;H3K27ac;409B2;nect;0.033616969;choroid_plexus;0.033616969
[truncated: 53,351 more rows]

## Sheet: Supp_Data_2_lineage_peaks_GREAT
file	Ontology	ID	Desc	Rank	HyperP	HyperBonfP	HyperFdrQ	RegionFoldEnrich	ExpFgRegions	FgRegionsHit	BgRegionsHit	FgSetTermCov	TermCov	NumFgGenesHit	NumBgGenesHit	TotalGenes	FgRegionNames	BgRegionNames	FgGeneNames	BgGeneNames	mark	celltype
data_/results/diff_expression/GREAT//H3K27ac_astrocytes_GREAT.tsv	Ensembl Genes	9331	LYL1	1	6.125943e-6	0.115027	0.115027	54.3077	0.0552408	3	3	0.0192308	1	1	1	1	.,.,.	.,.,.	LYL1	LYL1	H3K27ac	astrocytes
data_/results/diff_expression/GREAT//H3K27ac_astrocytes_GREAT.tsv	Ensembl Genes	9330	NFIX	1	6.125943e-6	0.115027	0.115027	54.3077	0.0552408	3	3	0.0192308	1	1	1	1	.,.,.	.,.,.	NFIX	NFIX	H3K27ac	astrocytes
data_/results/diff_expression/GREAT//H3K27ac_astrocytes_GREAT.tsv	Ensembl Genes	8447	SLC39A11	3	2.417176e-5	0.453873	0.151291	40.7308	0.0736544	3	4	0.0192308	0.75	1	1	1	.,.,.	.,.,.,.	SLC39A11	SLC39A11	H3K27ac	astrocytes
data_/results/diff_expression/GREAT//H3K27ac_astrocytes_GREAT.tsv	Ensembl Genes	8446	SOX9	4	5.961129e-5	1	0.27983	32.5846	0.092068	3	5	0.0192308	0.6	1	1	1	.,.,.	.,.,.,.,.	SOX9	SOX9	H3K27ac	astrocytes
data_/results/diff_expression/GREAT//H3K27ac_astrocytes_GREAT.tsv	Ensembl Genes	18474	CARD19	5	3.369269e-4	1	1	54.3077	0.0368272	2	2	0.0128205	1	1	1	1	.,.	.,.	CARD19	CARD19	H3K27ac	astrocytes
data_/results/diff_expression/GREAT//H3K27ac_astrocytes_GREAT.tsv	Ensembl Genes	17744	CEBPD	5	3.369269e-4	1	1	54.3077	0.0368272	2	2	0.0128205	1	1	1	1	.,.	.,.	CEBPD	CEBPD	H3K27ac	astrocytes
data_/results/diff_expression/GREAT//H3K27ac_astrocytes_GREAT.tsv	Ensembl Genes	17743	SPIDR	5	3.369269e-4	1	1	54.3077	0.0368272	2	2	0.0128205	1	1	1	1	.,.	.,.	SPIDR	SPIDR	H3K27ac	astrocytes
data_/results/diff_expression/GREAT//H3K27ac_astrocytes_GREAT.tsv	Ensembl Genes	18196	NFIB	8	9.985288e-4	1	1	36.2051	0.0552408	2	3	0.0128205	0.666667	1	1	1	.,.	.,.,.	NFIB	NFIB	H3K27ac	astrocytes
data_/results/diff_expression/GREAT//H3K27ac_astrocytes_GREAT.tsv	Ensembl Genes	14783	LIFR	8	9.985288e-4	1	1	36.2051	0.0552408	2	3	0.0128205	0.666667	1	1	1	.,.	.,.,.	LIFR	LIFR	H3K27ac	astrocytes
data_/results/diff_expression/GREAT//H3K27ac_astrocytes_GREAT.tsv	Ensembl Genes	12261	EVA1C	8	9.985288e-4	1	1	36.2051	0.0552408	2	3	0.0128205	0.666667	1	1	1	.,.	.,.,.	EVA1C	EVA1C	H3K27ac	astrocytes
data_/results/diff_expression/GREAT//H3K27ac_astrocytes_GREAT.tsv	Ensembl Genes	1350	C1orf61	11	0.00197289	1	1	27.1538	0.0736544	2	4	0.0128205	0.5	1	1	1	.,.	.,.,.,.	C1orf61	C1orf61	H3K27ac	astrocytes
data_/results/diff_expression/GREAT//H3K27ac_astrocytes_GREAT.tsv	Ensembl Genes	12262	TCP10L	11	0.00197289	1	1	27.1538	0.0736544	2	4	0.0128205	0.5	1	1	1	.,.	.,.,.,.	TCP10L	TCP10L	H3K27ac	astrocytes
data_/results/diff_expression/GREAT//H3K27ac_astrocytes_GREAT.tsv	Ensembl Genes	898	SLC44A3	13	0.0032484	1	1	21.7231	0.092068	2	5	0.0128205	0.4	1	1	1	.,.	.,.,.,.,.	SLC44A3	SLC44A3	H3K27ac	astrocytes
data_/results/diff_expression/GREAT//H3K27ac_astrocytes_GREAT.tsv	Ensembl Genes	18646	TTLL11	13	0.0032484	1	1	21.7231	0.092068	2	5	0.0128205	0.4	1	1	1	.,.	.,.,.,.,.	TTLL11	TTLL11	H3K27ac	astrocytes
data_/results/diff_expression/GREAT//H3K27ac_astrocytes_GREAT.tsv	Ensembl Genes	18645	DAB2IP	15	0.0048138	1	1	18.1026	0.110482	2	6	0.0128205	0.333333	1	1	1	.,.	.,.,.,.,.,.	DAB2IP	DAB2IP	H3K27ac	astrocytes
data_/results/diff_expression/GREAT//H3K27ac_astrocytes_GREAT.tsv	Ensembl Genes	3948	BLID	16	0.0066581	1	1	15.5165	0.128895	2	7	0.0128205	0.285714	1	1	1	.,.	.,.,.,.,.,.,.	BLID	BLID	H3K27ac	astrocytes
data_/results/diff_expression/GREAT//H3K27ac_astrocytes_GREAT.tsv	Ensembl Genes	3947	SORL1	17	0.0111411	1	1	12.0684	0.165722	2	9	0.0128205	0.222222	1	1	1	.,.	.,.,.,.,.,.,.,.,.	SORL1	SORL1	H3K27ac	astrocytes
data_/results/diff_expression/GREAT//H3K27ac_astrocytes_GREAT.tsv	Ensembl Genes	4200	YBX3	18	0.0184136	1	1	54.3077	0.0184136	1	1	0.00641026	1	1	1	1	.	.	YBX3	YBX3	H3K27ac	astrocytes
data_/results/diff_expression/GREAT//H3K27ac_astrocytes_GREAT.tsv	Ensembl Genes	4199	STYK1	18	0.0184136	1	1	54.3077	0.0184136	1	1	0.00641026	1	1	1	1	.	.	STYK1	STYK1	H3K27ac	astrocytes
data_/results/diff_expression/GREAT//H3K27ac_astrocytes_GREAT.tsv	Ensembl Genes	4298	BHLHE41	18	0.0184136	1	1	54.3077	0.0184136	1	1	0.00641026	1	1	1	1	.	.	BHLHE41	BHLHE41	H3K27ac	astrocytes
data_/results/diff_expression/GREAT//H3K27ac_astrocytes_GREAT.tsv	Ensembl Genes	4189	KLRD1	18	0.0184136	1	1	54.3077	0.0184136	1	1	0.00641026	1	1	1	1	.	.	KLRD1	KLRD1	H3K27ac	astrocytes
data_/results/diff_expression/GREAT//H3K27ac_astrocytes_GREAT.tsv	Ensembl Genes	4190	KLRK1	18	0.0184136	1	1	54.3077	0.0184136	1	1	0.00641026	1	1	1	1	.	.	KLRK1	KLRK1	H3K27ac	astrocytes
data_/results/diff_expression/GREAT//H3K27ac_astrocytes_GREAT.tsv	Ensembl Genes	5474	MMP14	18	0.0184136	1	1	54.3077	0.0184136	1	1	0.00641026	1	1	1	1	.	.	MMP14	MMP14	H3K27ac	astrocytes
data_/results/diff_expression/GREAT//H3K27ac_astrocytes_GREAT.tsv	Ensembl Genes	5475	LRP10	18	0.0184136	1	1	54.3077	0.0184136	1	1	0.00641026	1	1	1	1	.	.	LRP10	LRP10	H3K27ac	astrocytes
data_/results/diff_expression/GREAT//H3K27ac_astrocytes_GREAT.tsv	Ensembl Genes	4095	CD9	18	0.0184136	1	1	54.3077	0.0184136	1	1	0.00641026	1	1	1	1	.	.	CD9	CD9	H3K27ac	astrocytes
data_/results/diff_expression/GREAT//H3K27ac_astrocytes_GREAT.tsv	Ensembl Genes	5369	COL4A1	18	0.0184136	1	1	54.3077	0.0184136	1	1	0.00641026	1	1	1	1	.	.	COL4A1	COL4A1	H3K27ac	astrocytes
data_/results/diff_expression/GREAT//H3K27ac_astrocytes_GREAT.tsv	Ensembl Genes	4845	RFX4	18	0.0184136	1	1	54.3077	0.0184136	1	1	0.00641026	1	1	1	1	.	.	RFX4	RFX4	H3K27ac	astrocytes
data_/results/diff_expression/GREAT//H3K27ac_astrocytes_GREAT.tsv	Ensembl Genes	18948	CD99	18	0.0184136	1	1	54.3077	0.0184136	1	1	0.00641026	1	1	1	1	.	.	CD99	CD99	H3K27ac	astrocytes
data_/results/diff_expression/GREAT//H3K27ac_astrocytes_GREAT.tsv	Ensembl Genes	2203	RASGEF1A	18	0.0184136	1	1	54.3077	0.0184136	1	1	0.00641026	1	1	1	1	.	.	RASGEF1A	RASGEF1A	H3K27ac	astrocytes
data_/results/diff_expression/GREAT//H3K27ac_astrocytes_GREAT.tsv	Ensembl Genes	2051	PFKP	18	0.0184136	1	1	54.3077	0.0184136	1	1	0.00641026	1	1	1	1	.	.	PFKP	PFKP	H3K27ac	astrocytes
data_/results/diff_expression/GREAT//H3K27ac_astrocytes_GREAT.tsv	Ensembl Genes	5998	PLD4	18	0.0184136	1	1	54.3077	0.0184136	1	1	0.00641026	1	1	1	1	.	.	PLD4	PLD4	H3K27ac	astrocytes
data_/results/diff_expression/GREAT//H3K27ac_astrocytes_GREAT.tsv	Ensembl Genes	2859	NUP98	18	0.0184136	1	1	54.3077	0.0184136	1	1	0.00641026	1	1	1	1	.	.	NUP98	NUP98	H3K27ac	astrocytes
data_/results/diff_expression/GREAT//H3K27ac_astrocytes_GREAT.tsv	Ensembl Genes	3065	E2F8	18	0.0184136	1	1	54.3077	0.0184136	1	1	0.00641026	1	1	1	1	.	.	E2F8	E2F8	H3K27ac	astrocytes
data_/results/diff_expression/GREAT//H3K27ac_astrocytes_GREAT.tsv	Ensembl Genes	3369	SCGB1A1	18	0.0184136	1	1	54.3077	0.0184136	1	1	0.00641026	1	1	1	1	.	.	SCGB1A1	SCGB1A1	H3K27ac	astrocytes
data_/results/diff_expression/GREAT//H3K27ac_astrocytes_GREAT.tsv	Ensembl Genes	3130	TRAF6	18	0.0184136	1	1	54.3077	0.0184136	1	1	0.00641026	1	1	1	1	.	.	TRAF6	TRAF6	H3K27ac	astrocytes
data_/results/diff_expression/GREAT//H3K27ac_astrocytes_GREAT.tsv	Ensembl Genes	3129	PRR5L	18	0.0184136	1	1	54.3077	0.0184136	1	1	0.00641026	1	1	1	1	.	.	PRR5L	PRR5L	H3K27ac	astrocytes
data_/results/diff_expression/GREAT//H3K27ac_astrocytes_GREAT.tsv	Ensembl Genes	3830	PPP2R1B	18	0.0184136	1	1	54.3077	0.0184136	1	1	0.00641026	1	1	1	1	.	.	PPP2R1B	PPP2R1B	H3K27ac	astrocytes
data_/results/diff_expression/GREAT//H3K27ac_astrocytes_GREAT.tsv	Ensembl Genes	7793	ALDH3A1	18	0.0184136	1	1	54.3077	0.0184136	1	1	0.00641026	1	1	1	1	.	.	ALDH3A1	ALDH3A1	H3K27ac	astrocytes
data_/results/diff_expression/GREAT//H3K27ac_astrocytes_GREAT.tsv	Ensembl Genes	8739	AQP4	18	0.0184136	1	1	54.3077	0.0184136	1	1	0.00641026	1	1	1	1	.	.	AQP4	AQP4	H3K27ac	astrocytes
data_/results/diff_expression/GREAT//H3K27ac_astrocytes_GREAT.tsv	Ensembl Genes	8499	RECQL5	18	0.0184136	1	1	54.3077	0.0184136	1	1	0.00641026	1	1	1	1	.	.	RECQL5	RECQL5	H3K27ac	astrocytes
data_/results/diff_expression/GREAT//H3K27ac_astrocytes_GREAT.tsv	Ensembl Genes	8188	GFAP	18	0.0184136	1	1	54.3077	0.0184136	1	1	0.00641026	1	1	1	1	.	.	GFAP	GFAP	H3K27ac	astrocytes
data_/results/diff_expression/GREAT//H3K27ac_astrocytes_GREAT.tsv	Ensembl Genes	7805	KCNJ12	18	0.0184136	1	1	54.3077	0.0184136	1	1	0.00641026	1	1	1	1	.	.	KCNJ12	KCNJ12	H3K27ac	astrocytes
data_/results/diff_expression/GREAT//H3K27ac_astrocytes_GREAT.tsv	Ensembl Genes	8862	ZCCHC2	18	0.0184136	1	1	54.3077	0.0184136	1	1	0.00641026	1	1	1	1	.	.	ZCCHC2	ZCCHC2	H3K27ac	astrocytes
data_/results/diff_expression/GREAT//H3K27ac_astrocytes_GREAT.tsv	Ensembl Genes	8897	ZADH2	18	0.0184136	1	1	54.3077	0.0184136	1	1	0.00641026	1	1	1	1	.	.	ZADH2	ZADH2	H3K27ac	astrocytes
data_/results/diff_expression/GREAT//H3K27ac_astrocytes_GREAT.tsv	Ensembl Genes	9484	CERS1	18	0.0184136	1	1	54.3077	0.0184136	1	1	0.00641026	1	1	1	1	.	.	CERS1	CERS1	H3K27ac	astrocytes
data_/results/diff_expression/GREAT//H3K27ac_astrocytes_GREAT.tsv	Ensembl Genes	9483	GDF1	18	0.0184136	1	1	54.3077	0.0184136	1	1	0.00641026	1	1	1	1	.	.	GDF1	GDF1	H3K27ac	astrocytes
data_/results/diff_expression/GREAT//H3K27ac_astrocytes_GREAT.tsv	Ensembl Genes	8898	TSHZ1	18	0.0184136	1	1	54.3077	0.0184136	1	1	0.00641026	1	1	1	1	.	.	TSHZ1	TSHZ1	H3K27ac	astrocytes
data_/results/diff_expression/GREAT//H3K27ac_astrocytes_GREAT.tsv	Ensembl Genes	7804	MAP2K3	18	0.0184136	1	1	54.3077	0.0184136	1	1	0.00641026	1	1	1	1	.	.	MAP2K3	MAP2K3	H3K27ac	astrocytes
data_/results/diff_expression/GREAT//H3K27ac_astrocytes_GREAT.tsv	Ensembl Genes	18606	BSPRY	18	0.0184136	1	1	54.3077	0.0184136	1	1	0.00641026	1	1	1	1	.	.	BSPRY	BSPRY	H3K27ac	astrocytes
data_/results/diff_expression/GREAT//H3K27ac_astrocytes_GREAT.tsv	Ensembl Genes	7162	ADGRG1	18	0.0184136	1	1	54.3077	0.0184136	1	1	0.00641026	1	1	1	1	.	.	ADGRG1	ADGRG1	H3K27ac	astrocytes
data_/results/diff_expression/GREAT//H3K27ac_astrocytes_GREAT.tsv	Ensembl Genes	7119	IRX6	18	0.0184136	1	1	54.3077	0.0184136	1	1	0.00641026	1	1	1	1	.	.	IRX6	IRX6	H3K27ac	astrocytes
data_/results/diff_expression/GREAT//H3K27ac_astrocytes_GREAT.tsv	Ensembl Genes	7118	IRX5	18	0.0184136	1	1	54.3077	0.0184136	1	1	0.00641026	1	1	1	1	.	.	IRX5	IRX5	H3K27ac	astrocytes
data_/results/diff_expression/GREAT//H3K27ac_astrocytes_GREAT.tsv	Ensembl Genes	7163	ADGRG3	18	0.0184136	1	1	54.3077	0.0184136	1	1	0.00641026	1	1	1	1	.	.	ADGRG3	ADGRG3	H3K27ac	astrocytes
data_/results/diff_expression/GREAT//H3K27ac_astrocytes_GREAT.tsv	Ensembl Genes	7225	TPPP3	18	0.0184136	1	1	54.3077	0.0184136	1	1	0.00641026	1	1	1	1	.	.	TPPP3	TPPP3	H3K27ac	astrocytes
data_/results/diff_expression/GREAT//H3K27ac_astrocytes_GREAT.tsv	Ensembl Genes	7792	SLC47A2	18	0.0184136	1	1	54.3077	0.0184136	1	1	0.00641026	1	1	1	1	.	.	SLC47A2	SLC47A2	H3K27ac	astrocytes
data_/results/diff_expression/GREAT//H3K27ac_astrocytes_GREAT.tsv	Ensembl Genes	7693	STX8	18	0.0184136	1	1	54.3077	0.0184136	1	1	0.00641026	1	1	1	1	.	.	STX8	STX8	H3K27ac	astrocytes
data_/results/diff_expression/GREAT//H3K27ac_astrocytes_GREAT.tsv	Ensembl Genes	7692	NTN1	18	0.0184136	1	1	54.3077	0.0184136	1	1	0.00641026	1	1	1	1	.	.	NTN1	NTN1	H3K27ac	astrocytes
data_/results/diff_expression/GREAT//H3K27ac_astrocytes_GREAT.tsv	Ensembl Genes	6581	ARRDC4	18	0.0184136	1	1	54.3077	0.0184136	1	1	0.00641026	1	1	1	1	.	.	ARRDC4	ARRDC4	H3K27ac	astrocytes
data_/results/diff_expression/GREAT//H3K27ac_astrocytes_GREAT.tsv	Ensembl Genes	8503	ITGB4	18	0.0184136	1	1	54.3077	0.0184136	1	1	0.00641026	1	1	1	1	.	.	ITGB4	ITGB4	H3K27ac	astrocytes
data_/results/diff_expression/GREAT//H3K27ac_astrocytes_GREAT.tsv	Ensembl Genes	13338	CNTN3	18	0.0184136	1	1	54.3077	0.0184136	1	1	0.00641026	1	1	1	1	.	.	CNTN3	CNTN3	H3K27ac	astrocytes
data_/results/diff_expression/GREAT//H3K27ac_astrocytes_GREAT.tsv	Ensembl Genes	13045	KLHL40	18	0.0184136	1	1	54.3077	0.0184136	1	1	0.00641026	1	1	1	1	.	.	KLHL40	KLHL40	H3K27ac	astrocytes
data_/results/diff_expression/GREAT//H3K27ac_astrocytes_GREAT.tsv	Ensembl Genes	12857	ARL8B	18	0.0184136	1	1	54.3077	0.0184136	1	1	0.00641026	1	1	1	1	.	.	ARL8B	ARL8B	H3K27ac	astrocytes
data_/results/diff_expression/GREAT//H3K27ac_astrocytes_GREAT.tsv	Ensembl Genes	12856	BHLHE40	18	0.0184136	1	1	54.3077	0.0184136	1	1	0.00641026	1	1	1	1	.	.	BHLHE40	BHLHE40	H3K27ac	astrocytes
data_/results/diff_expression/GREAT//H3K27ac_astrocytes_GREAT.tsv	Ensembl Genes	13339	FRG2C	18	0.0184136	1	1	54.3077	0.0184136	1	1	0.00641026	1	1	1	1	.	.	FRG2C	FRG2C	H3K27ac	astrocytes
data_/results/diff_expression/GREAT//H3K27ac_astrocytes_GREAT.tsv	Ensembl Genes	13961	SH3BP2	18	0.0184136	1	1	54.3077	0.0184136	1	1	0.00641026	1	1	1	1	.	.	SH3BP2	SH3BP2	H3K27ac	astrocytes
data_/results/diff_expression/GREAT//H3K27ac_astrocytes_GREAT.tsv	Ensembl Genes	1424	ATP1A2	18	0.0184136	1	1	54.3077	0.0184136	1	1	0.00641026	1	1	1	1	.	.	ATP1A2	ATP1A2	H3K27ac	astrocytes
data_/results/diff_expression/GREAT//H3K27ac_astrocytes_GREAT.tsv	Ensembl Genes	1421	KCNJ10	18	0.0184136	1	1	54.3077	0.0184136	1	1	0.00641026	1	1	1	1	.	.	KCNJ10	KCNJ10	H3K27ac	astrocytes
data_/results/diff_expression/GREAT//H3K27ac_astrocytes_GREAT.tsv	Ensembl Genes	1420	PIGM	18	0.0184136	1	1	54.3077	0.0184136	1	1	0.00641026	1	1	1	1	.	.	PIGM	PIGM	H3K27ac	astrocytes
data_/results/diff_expression/GREAT//H3K27ac_astrocytes_GREAT.tsv	Ensembl Genes	11713	ADRA1D	18	0.0184136	1	1	54.3077	0.0184136	1	1	0.00641026	1	1	1	1	.	.	ADRA1D	ADRA1D	H3K27ac	astrocytes
data_/results/diff_expression/GREAT//H3K27ac_astrocytes_GREAT.tsv	Ensembl Genes	11712	SMOX	18	0.0184136	1	1	54.3077	0.0184136	1	1	0.00641026	1	1	1	1	.	.	SMOX	SMOX	H3K27ac	astrocytes
data_/results/diff_expression/GREAT//H3K27ac_astrocytes_GREAT.tsv	Ensembl Genes	11015	DBI	18	0.0184136	1	1	54.3077	0.0184136	1	1	0.00641026	1	1	1	1	.	.	DBI	DBI	H3K27ac	astrocytes
data_/results/diff_expression/GREAT//H3K27ac_astrocytes_GREAT.tsv	Ensembl Genes	10942	MRPS9	18	0.0184136	1	1	54.3077	0.0184136	1	1	0.00641026	1	1	1	1	.	.	MRPS9	MRPS9	H3K27ac	astrocytes
data_/results/diff_expression/GREAT//H3K27ac_astrocytes_GREAT.tsv	Ensembl Genes	10941	POU3F3	18	0.0184136	1	1	54.3077	0.0184136	1	1	0.00641026	1	1	1	1	.	.	POU3F3	POU3F3	H3K27ac	astrocytes
data_/results/diff_expression/GREAT//H3K27ac_astrocytes_GREAT.tsv	Ensembl Genes	18604	RNF183	18	0.0184136	1	1	54.3077	0.0184136	1	1	0.00641026	1	1	1	1	.	.	RNF183	RNF183	H3K27ac	astrocytes
data_/results/diff_expression/GREAT//H3K27ac_astrocytes_GREAT.tsv	Ensembl Genes	11016	TMEM37	18	0.0184136	1	1	54.3077	0.0184136	1	1	0.00641026	1	1	1	1	.	.	TMEM37	TMEM37	H3K27ac	astrocytes
data_/results/diff_expression/GREAT//H3K27ac_astrocytes_GREAT.tsv	Ensembl Genes	11066	ARHGEF4	18	0.0184136	1	1	54.3077	0.0184136	1	1	0.00641026	1	1	1	1	.	.	ARHGEF4	ARHGEF4	H3K27ac	astrocytes
data_/results/diff_expression/GREAT//H3K27ac_astrocytes_GREAT.tsv	Ensembl Genes	11707	CDC25B	18	0.0184136	1	1	54.3077	0.0184136	1	1	0.00641026	1	1	1	1	.	.	CDC25B	CDC25B	H3K27ac	astrocytes
data_/results/diff_expression/GREAT//H3K27ac_astrocytes_GREAT.tsv	Ensembl Genes	11306	COQ10B	18	0.0184136	1	1	54.3077	0.0184136	1	1	0.00641026	1	1	1	1	.	.	COQ10B	COQ10B	H3K27ac	astrocytes
data_/results/diff_expression/GREAT//H3K27ac_astrocytes_GREAT.tsv	Ensembl Genes	1049	CD101	18	0.0184136	1	1	54.3077	0.0184136	1	1	0.00641026	1	1	1	1	.	.	CD101	CD101	H3K27ac	astrocytes
data_/results/diff_expression/GREAT//H3K27ac_astrocytes_GREAT.tsv	Ensembl Genes	14336	PPM1K	18	0.0184136	1	1	54.3077	0.0184136	1	1	0.00641026	1	1	1	1	.	.	PPM1K	PPM1K	H3K27ac	astrocytes
data_/results/diff_expression/GREAT//H3K27ac_astrocytes_GREAT.tsv	Ensembl Genes	11065	AMER3	18	0.0184136	1	1	54.3077	0.0184136	1	1	0.00641026	1	1	1	1	.	.	AMER3	AMER3	H3K27ac	astrocytes
data_/results/diff_expression/GREAT//H3K27ac_astrocytes_GREAT.tsv	Ensembl Genes	1811	PROX1	18	0.0184136	1	1	54.3077	0.0184136	1	1	0.00641026	1	1	1	1	.	.	PROX1	PROX1	H3K27ac	astrocytes
data_/results/diff_expression/GREAT//H3K27ac_astrocytes_GREAT.tsv	Ensembl Genes	18045	ST3GAL1	18	0.0184136	1	1	54.3077	0.0184136	1	1	0.00641026	1	1	1	1	.	.	ST3GAL1	ST3GAL1	H3K27ac	astrocytes
data_/results/diff_expression/GREAT//H3K27ac_astrocytes_GREAT.tsv	Ensembl Genes	17689	ERLIN2	18	0.0184136	1	1	54.3077	0.0184136	1	1	0.00641026	1	1	1	1	.	.	ERLIN2	ERLIN2	H3K27ac	astrocytes
data_/results/diff_expression/GREAT//H3K27ac_astrocytes_GREAT.tsv	Ensembl Genes	17688	ZNF703	18	0.0184136	1	1	54.3077	0.0184136	1	1	0.00641026	1	1	1	1	.	.	ZNF703	ZNF703	H3K27ac	astrocytes
data_/results/diff_expression/GREAT//H3K27ac_astrocytes_GREAT.tsv	Ensembl Genes	18157	KANK1	18	0.0184136	1	1	54.3077	0.0184136	1	1	0.00641026	1	1	1	1	.	.	KANK1	KANK1	H3K27ac	astrocytes
data_/results/diff_expression/GREAT//H3K27ac_astrocytes_GREAT.tsv	Ensembl Genes	18475	NINJ1	18	0.0184136	1	1	54.3077	0.0184136	1	1	0.00641026	1	1	1	1	.	.	NINJ1	NINJ1	H3K27ac	astrocytes
data_/results/diff_expression/GREAT//H3K27ac_astrocytes_GREAT.tsv	Ensembl Genes	18525	STX17	18	0.0184136	1	1	54.3077	0.0184136	1	1	0.00641026	1	1	1	1	.	.	STX17	STX17	H3K27ac	astrocytes
data_/results/diff_expression/GREAT//H3K27ac_astrocytes_GREAT.tsv	Ensembl Genes	14608	SAP30	18	0.0184136	1	1	54.3077	0.0184136	1	1	0.00641026	1	1	1	1	.	.	SAP30	SAP30	H3K27ac	astrocytes
data_/results/diff_expression/GREAT//H3K27ac_astrocytes_GREAT.tsv	Ensembl Genes	18524	NR4A3	18	0.0184136	1	1	54.3077	0.0184136	1	1	0.00641026	1	1	1	1	.	.	NR4A3	NR4A3	H3K27ac	astrocytes
data_/results/diff_expression/GREAT//H3K27ac_astrocytes_GREAT.tsv	Ensembl Genes	17418	ATP6V0E2	18	0.0184136	1	1	54.3077	0.0184136	1	1	0.00641026	1	1	1	1	.	.	ATP6V0E2	ATP6V0E2	H3K27ac	astrocytes
data_/results/diff_expression/GREAT//H3K27ac_astrocytes_GREAT.tsv	Ensembl Genes	18158	DMRT1	18	0.0184136	1	1	54.3077	0.0184136	1	1	0.00641026	1	1	1	1	.	.	DMRT1	DMRT1	H3K27ac	astrocytes
data_/results/diff_expression/GREAT//H3K27ac_astrocytes_GREAT.tsv	Ensembl Genes	15106	PDLIM4	18	0.0184136	1	1	54.3077	0.0184136	1	1	0.00641026	1	1	1	1	.	.	PDLIM4	PDLIM4	H3K27ac	astrocytes
data_/results/diff_expression/GREAT//H3K27ac_astrocytes_GREAT.tsv	Ensembl Genes	17172	CCDC71L	18	0.0184136	1	1	54.3077	0.0184136	1	1	0.00641026	1	1	1	1	.	.	CCDC71L	CCDC71L	H3K27ac	astrocytes
data_/results/diff_expression/GREAT//H3K27ac_astrocytes_GREAT.tsv	Ensembl Genes	14784	OSMR	18	0.0184136	1	1	54.3077	0.0184136	1	1	0.00641026	1	1	1	1	.	.	OSMR	OSMR	H3K27ac	astrocytes
data_/results/diff_expression/GREAT//H3K27ac_astrocytes_GREAT.tsv	Ensembl Genes	14799	C5orf51	18	0.0184136	1	1	54.3077	0.0184136	1	1	0.00641026	1	1	1	1	.	.	C5orf51	C5orf51	H3K27ac	astrocytes
data_/results/diff_expression/GREAT//H3K27ac_astrocytes_GREAT.tsv	Ensembl Genes	1636	BRINP3	18	0.0184136	1	1	54.3077	0.0184136	1	1	0.00641026	1	1	1	1	.	.	BRINP3	BRINP3	H3K27ac	astrocytes
data_/results/diff_expression/GREAT//H3K27ac_astrocytes_GREAT.tsv	Ensembl Genes	16260	FBXL4	18	0.0184136	1	1	54.3077	0.0184136	1	1	0.00641026	1	1	1	1	.	.	FBXL4	FBXL4	H3K27ac	astrocytes
data_/results/diff_expression/GREAT//H3K27ac_astrocytes_GREAT.tsv	Ensembl Genes	16753	ENSG00000281039	18	0.0184136	1	1	54.3077	0.0184136	1	1	0.00641026	1	1	1	1	.	.	ENSG00000281039	ENSG00000281039	H3K27ac	astrocytes
data_/results/diff_expression/GREAT//H3K27ac_astrocytes_GREAT.tsv	Ensembl Genes	1682	CSRP1	18	0.0184136	1	1	54.3077	0.0184136	1	1	0.00641026	1	1	1	1	.	.	CSRP1	CSRP1	H3K27ac	astrocytes
data_/results/diff_expression/GREAT//H3K27ac_astrocytes_GREAT.tsv	Ensembl Genes	1691	ARL8A	18	0.0184136	1	1	54.3077	0.0184136	1	1	0.00641026	1	1	1	1	.	.	ARL8A	ARL8A	H3K27ac	astrocytes
data_/results/diff_expression/GREAT//H3K27ac_astrocytes_GREAT.tsv	Ensembl Genes	2842	CD81	102	0.0364903	1	1	27.1538	0.0368272	1	2	0.00641026	0.5	1	1	1	.	.,.	CD81	CD81	H3K27ac	astrocytes
data_/results/diff_expression/GREAT//H3K27ac_astrocytes_GREAT.tsv	Ensembl Genes	3144	CD82	102	0.0364903	1	1	27.1538	0.0368272	1	2	0.00641026	0.5	1	1	1	.	.,.	CD82	CD82	H3K27ac	astrocytes
data_/results/diff_expression/GREAT//H3K27ac_astrocytes_GREAT.tsv	Ensembl Genes	3829	SIK2	102	0.0364903	1	1	27.1538	0.0368272	1	2	0.00641026	0.5	1	1	1	.	.,.	SIK2	SIK2	H3K27ac	astrocytes
data_/results/diff_expression/GREAT//H3K27ac_astrocytes_GREAT.tsv	Ensembl Genes	2681	INPP5F	102	0.0364903	1	1	27.1538	0.0368272	1	2	0.00641026	0.5	1	1	1	.	.,.	INPP5F	INPP5F	H3K27ac	astrocytes
data_/results/diff_expression/GREAT//H3K27ac_astrocytes_GREAT.tsv	Ensembl Genes	4106	IFFO1	102	0.0364903	1	1	27.1538	0.0368272	1	2	0.00641026	0.5	1	1	1	.	.,.	IFFO1	IFFO1	H3K27ac	astrocytes
data_/results/diff_expression/GREAT//H3K27ac_astrocytes_GREAT.tsv	Ensembl Genes	3934	MFRP	102	0.0364903	1	1	27.1538	0.0368272	1	2	0.00641026	0.5	1	1	1	.	.,.	MFRP	MFRP	H3K27ac	astrocytes
data_/results/diff_expression/GREAT//H3K27ac_astrocytes_GREAT.tsv	Ensembl Genes	4105	GAPDH	102	0.0364903	1	1	27.1538	0.0368272	1	2	0.00641026	0.5	1	1	1	.	.,.	GAPDH	GAPDH	H3K27ac	astrocytes
data_/results/diff_expression/GREAT//H3K27ac_astrocytes_GREAT.tsv	Ensembl Genes	19670	MTM1	102	0.0364903	1	1	27.1538	0.0368272	1	2	0.00641026	0.5	1	1	1	.	.,.	MTM1	MTM1	H3K27ac	astrocytes
data_/results/diff_expression/GREAT//H3K27ac_astrocytes_GREAT.tsv	Ensembl Genes	1871	STUM	102	0.0364903	1	1	27.1538	0.0368272	1	2	0.00641026	0.5	1	1	1	.	.,.	STUM	STUM	H3K27ac	astrocytes
data_/results/diff_expression/GREAT//H3K27ac_astrocytes_GREAT.tsv	Ensembl Genes	4262	LMO3	102	0.0364903	1	1	27.1538	0.0368272	1	2	0.00641026	0.5	1	1	1	.	.,.	LMO3	LMO3	H3K27ac	astrocytes
data_/results/diff_expression/GREAT//H3K27ac_astrocytes_GREAT.tsv	Ensembl Genes	18677	PSMB7	102	0.0364903	1	1	27.1538	0.0368272	1	2	0.00641026	0.5	1	1	1	.	.,.	PSMB7	PSMB7	H3K27ac	astrocytes
data_/results/diff_expression/GREAT//H3K27ac_astrocytes_GREAT.tsv	Ensembl Genes	1872	ITPKB	102	0.0364903	1	1	27.1538	0.0368272	1	2	0.00641026	0.5	1	1	1	.	.,.	ITPKB	ITPKB	H3K27ac	astrocytes
data_/results/diff_expression/GREAT//H3K27ac_astrocytes_GREAT.tsv	Ensembl Genes	18802	GBGT1	102	0.0364903	1	1	27.1538	0.0368272	1	2	0.00641026	0.5	1	1	1	.	.,.	GBGT1	GBGT1	H3K27ac	astrocytes
data_/results/diff_expression/GREAT//H3K27ac_astrocytes_GREAT.tsv	Ensembl Genes	2202	CSGALNACT2	102	0.0364903	1	1	27.1538	0.0368272	1	2	0.00641026	0.5	1	1	1	.	.,.	CSGALNACT2	CSGALNACT2	H3K27ac	astrocytes
data_/results/diff_expression/GREAT//H3K27ac_astrocytes_GREAT.tsv	Ensembl Genes	2052	PITRM1	102	0.0364903	1	1	27.1538	0.0368272	1	2	0.00641026	0.5	1	1	1	.	.,.	PITRM1	PITRM1	H3K27ac	astrocytes
data_/results/diff_expression/GREAT//H3K27ac_astrocytes_GREAT.tsv	Ensembl Genes	2680	BAG3	102	0.0364903	1	1	27.1538	0.0368272	1	2	0.00641026	0.5	1	1	1	.	.,.	BAG3	BAG3	H3K27ac	astrocytes
data_/results/diff_expression/GREAT//H3K27ac_astrocytes_GREAT.tsv	Ensembl Genes	6049	APBA2	102	0.0364903	1	1	27.1538	0.0368272	1	2	0.00641026	0.5	1	1	1	.	.,.	APBA2	APBA2	H3K27ac	astrocytes
data_/results/diff_expression/GREAT//H3K27ac_astrocytes_GREAT.tsv	Ensembl Genes	7723	PMP22	102	0.0364903	1	1	27.1538	0.0368272	1	2	0.00641026	0.5	1	1	1	.	.,.	PMP22	PMP22	H3K27ac	astrocytes
data_/results/diff_expression/GREAT//H3K27ac_astrocytes_GREAT.tsv	Ensembl Genes	6521	AKAP13	102	0.0364903	1	1	27.1538	0.0368272	1	2	0.00641026	0.5	1	1	1	.	.,.	AKAP13	AKAP13	H3K27ac	astrocytes
data_/results/diff_expression/GREAT//H3K27ac_astrocytes_GREAT.tsv	Ensembl Genes	6051	NSMCE3	102	0.0364903	1	1	27.1538	0.0368272	1	2	0.00641026	0.5	1	1	1	.	.,.	NSMCE3	NSMCE3	H3K27ac	astrocytes
data_/results/diff_expression/GREAT//H3K27ac_astrocytes_GREAT.tsv	Ensembl Genes	8507	UNC13D	102	0.0364903	1	1	27.1538	0.0368272	1	2	0.00641026	0.5	1	1	1	.	.,.	UNC13D	UNC13D	H3K27ac	astrocytes
data_/results/diff_expression/GREAT//H3K27ac_astrocytes_GREAT.tsv	Ensembl Genes	897	F3	102	0.0364903	1	1	27.1538	0.0368272	1	2	0.00641026	0.5	1	1	1	.	.,.	F3	F3	H3K27ac	astrocytes
data_/results/diff_expression/GREAT//H3K27ac_astrocytes_GREAT.tsv	Ensembl Genes	18676	NEK6	102	0.0364903	1	1	27.1538	0.0368272	1	2	0.00641026	0.5	1	1	1	.	.,.	NEK6	NEK6	H3K27ac	astrocytes
data_/results/diff_expression/GREAT//H3K27ac_astrocytes_GREAT.tsv	Ensembl Genes	957	PSRC1	102	0.0364903	1	1	27.1538	0.0368272	1	2	0.00641026	0.5	1	1	1	.	.,.	PSRC1	PSRC1	H3K27ac	astrocytes
data_/results/diff_expression/GREAT//H3K27ac_astrocytes_GREAT.tsv	Ensembl Genes	5999	AHNAK2	102	0.0364903	1	1	27.1538	0.0368272	1	2	0.00641026	0.5	1	1	1	.	.,.	AHNAK2	AHNAK2	H3K27ac	astrocytes
data_/results/diff_expression/GREAT//H3K27ac_astrocytes_GREAT.tsv	Ensembl Genes	5557	FOXG1	102	0.0364903	1	1	27.1538	0.0368272	1	2	0.00641026	0.5	1	1	1	.	.,.	FOXG1	FOXG1	H3K27ac	astrocytes
data_/results/diff_expression/GREAT//H3K27ac_astrocytes_GREAT.tsv	Ensembl Genes	4371	HDAC7	102	0.0364903	1	1	27.1538	0.0368272	1	2	0.00641026	0.5	1	1	1	.	.,.	HDAC7	HDAC7	H3K27ac	astrocytes
data_/results/diff_expression/GREAT//H3K27ac_astrocytes_GREAT.tsv	Ensembl Genes	4370	SLC48A1	102	0.0364903	1	1	27.1538	0.0368272	1	2	0.00641026	0.5	1	1	1	.	.,.	SLC48A1	SLC48A1	H3K27ac	astrocytes
data_/results/diff_expression/GREAT//H3K27ac_astrocytes_GREAT.tsv	Ensembl Genes	4560	RDH5	102	0.0364903	1	1	27.1538	0.0368272	1	2	0.00641026	0.5	1	1	1	.	.,.	RDH5	RDH5	H3K27ac	astrocytes
data_/results/diff_expression/GREAT//H3K27ac_astrocytes_GREAT.tsv	Ensembl Genes	4740	TMTC2	102	0.0364903	1	1	27.1538	0.0368272	1	2	0.00641026	0.5	1	1	1	.	.,.	TMTC2	TMTC2	H3K27ac	astrocytes
data_/results/diff_expression/GREAT//H3K27ac_astrocytes_GREAT.tsv	Ensembl Genes	5368	IRS2	102	0.0364903	1	1	27.1538	0.0368272	1	2	0.00641026	0.5	1	1	1	.	.,.	IRS2	IRS2	H3K27ac	astrocytes
data_/results/diff_expression/GREAT//H3K27ac_astrocytes_GREAT.tsv	Ensembl Genes	4844	POLR3B	102	0.0364903	1	1	27.1538	0.0368272	1	2	0.00641026	0.5	1	1	1	.	.,.	POLR3B	POLR3B	H3K27ac	astrocytes
data_/results/diff_expression/GREAT//H3K27ac_astrocytes_GREAT.tsv	Ensembl Genes	4297	RASSF8	102	0.0364903	1	1	27.1538	0.0368272	1	2	0.00641026	0.5	1	1	1	.	.,.	RASSF8	RASSF8	H3K27ac	astrocytes
data_/results/diff_expression/GREAT//H3K27ac_astrocytes_GREAT.tsv	Ensembl Genes	1681	PHLDA3	102	0.0364903	1	1	27.1538	0.0368272	1	2	0.00641026	0.5	1	1	1	.	.,.	PHLDA3	PHLDA3	H3K27ac	astrocytes
data_/results/diff_expression/GREAT//H3K27ac_astrocytes_GREAT.tsv	Ensembl Genes	1351	MEF2D	102	0.0364903	1	1	27.1538	0.0368272	1	2	0.00641026	0.5	1	1	1	.	.,.	MEF2D	MEF2D	H3K27ac	astrocytes
data_/results/diff_expression/GREAT//H3K27ac_astrocytes_GREAT.tsv	Ensembl Genes	1349	RHBG	102	0.0364903	1	1	27.1538	0.0368272	1	2	0.00641026	0.5	1	1	1	.	.,.	RHBG	RHBG	H3K27ac	astrocytes
data_/results/diff_expression/GREAT//H3K27ac_astrocytes_GREAT.tsv	Ensembl Genes	13400	ALCAM	102	0.0364903	1	1	27.1538	0.0368272	1	2	0.00641026	0.5	1	1	1	.	.,.	ALCAM	ALCAM	H3K27ac	astrocytes
data_/results/diff_expression/GREAT//H3K27ac_astrocytes_GREAT.tsv	Ensembl Genes	13666	TM4SF4	102	0.0364903	1	1	27.1538	0.0368272	1	2	0.00641026	0.5	1	1	1	.	.,.	TM4SF4	TM4SF4	H3K27ac	astrocytes
data_/results/diff_expression/GREAT//H3K27ac_astrocytes_GREAT.tsv	Ensembl Genes	13667	WWTR1	102	0.0364903	1	1	27.1538	0.0368272	1	2	0.00641026	0.5	1	1	1	.	.,.	WWTR1	WWTR1	H3K27ac	astrocytes
data_/results/diff_expression/GREAT//H3K27ac_astrocytes_GREAT.tsv	Ensembl Genes	13874	CPN2	102	0.0364903	1	1	27.1538	0.0368272	1	2	0.00641026	0.5	1	1	1	.	.,.	CPN2	CPN2	H3K27ac	astrocytes
data_/results/diff_expression/GREAT//H3K27ac_astrocytes_GREAT.tsv	Ensembl Genes	13769	NLGN1	102	0.0364903	1	1	27.1538	0.0368272	1	2	0.00641026	0.5	1	1	1	.	.,.	NLGN1	NLGN1	H3K27ac	astrocytes
data_/results/diff_expression/GREAT//H3K27ac_astrocytes_GREAT.tsv	Ensembl Genes	13044	ZBTB47	102	0.0364903	1	1	27.1538	0.0368272	1	2	0.00641026	0.5	1	1	1	.	.,.	ZBTB47	ZBTB47	H3K27ac	astrocytes
data_/results/diff_expression/GREAT//H3K27ac_astrocytes_GREAT.tsv	Ensembl Genes	11945	ZHX3	102	0.0364903	1	1	27.1538	0.0368272	1	2	0.00641026	0.5	1	1	1	.	.,.	ZHX3	ZHX3	H3K27ac	astrocytes
data_/results/diff_expression/GREAT//H3K27ac_astrocytes_GREAT.tsv	Ensembl Genes	10831	ST3GAL5	102	0.0364903	1	1	27.1538	0.0368272	1	2	0.00641026	0.5	1	1	1	.	.,.	ST3GAL5	ST3GAL5	H3K27ac	astrocytes
data_/results/diff_expression/GREAT//H3K27ac_astrocytes_GREAT.tsv	Ensembl Genes	10457	HS1BP3	102	0.0364903	1	1	27.1538	0.0368272	1	2	0.00641026	0.5	1	1	1	.	.,.	HS1BP3	HS1BP3	H3K27ac	astrocytes
data_/results/diff_expression/GREAT//H3K27ac_astrocytes_GREAT.tsv	Ensembl Genes	11136	TANC1	102	0.0364903	1	1	27.1538	0.0368272	1	2	0.00641026	0.5	1	1	1	.	.,.	TANC1	TANC1	H3K27ac	astrocytes
data_/results/diff_expression/GREAT//H3K27ac_astrocytes_GREAT.tsv	Ensembl Genes	11708	AP5S1	102	0.0364903	1	1	27.1538	0.0368272	1	2	0.00641026	0.5	1	1	1	.	.,.	AP5S1	AP5S1	H3K27ac	astrocytes
data_/results/diff_expression/GREAT//H3K27ac_astrocytes_GREAT.tsv	Ensembl Genes	1860	TMEM63A	102	0.0364903	1	1	27.1538	0.0368272	1	2	0.00641026	0.5	1	1	1	.	.,.	TMEM63A	TMEM63A	H3K27ac	astrocytes
data_/results/diff_expression/GREAT//H3K27ac_astrocytes_GREAT.tsv	Ensembl Genes	11775	NAA20	102	0.0364903	1	1	27.1538	0.0368272	1	2	0.00641026	0.5	1	1	1	.	.,.	NAA20	NAA20	H3K27ac	astrocytes
data_/results/diff_expression/GREAT//H3K27ac_astrocytes_GREAT.tsv	Ensembl Genes	14702	FASTKD3	102	0.0364903	1	1	27.1538	0.0368272	1	2	0.00641026	0.5	1	1	1	.	.,.	FASTKD3	FASTKD3	H3K27ac	astrocytes
data_/results/diff_expression/GREAT//H3K27ac_astrocytes_GREAT.tsv	Ensembl Genes	11815	ZNF337	102	0.0364903	1	1	27.1538	0.0368272	1	2	0.00641026	0.5	1	1	1	.	.,.	ZNF337	ZNF337	H3K27ac	astrocytes
data_/results/diff_expression/GREAT//H3K27ac_astrocytes_GREAT.tsv	Ensembl Genes	18027	POU5F1B	102	0.0364903	1	1	27.1538	0.0368272	1	2	0.00641026	0.5	1	1	1	.	.,.	POU5F1B	POU5F1B	H3K27ac	astrocytes
data_/results/diff_expression/GREAT//H3K27ac_astrocytes_GREAT.tsv	Ensembl Genes	1774	CD34	102	0.0364903	1	1	27.1538	0.0368272	1	2	0.00641026	0.5	1	1	1	.	.,.	CD34	CD34	H3K27ac	astrocytes
data_/results/diff_expression/GREAT//H3K27ac_astrocytes_GREAT.tsv	Ensembl Genes	17532	ERI1	102	0.0364903	1	1	27.1538	0.0368272	1	2	0.00641026	0.5	1	1	1	.	.,.	ERI1	ERI1	H3K27ac	astrocytes
data_/results/diff_expression/GREAT//H3K27ac_astrocytes_GREAT.tsv	Ensembl Genes	18197	ZDHHC21	102	0.0364903	1	1	27.1538	0.0368272	1	2	0.00641026	0.5	1	1	1	.	.,.	ZDHHC21	ZDHHC21	H3K27ac	astrocytes
data_/results/diff_expression/GREAT//H3K27ac_astrocytes_GREAT.tsv	Ensembl Genes	1823	LYPLAL1	102	0.0364903	1	1	27.1538	0.0368272	1	2	0.00641026	0.5	1	1	1	.	.,.	LYPLAL1	LYPLAL1	H3K27ac	astrocytes
data_/results/diff_expression/GREAT//H3K27ac_astrocytes_GREAT.tsv	Ensembl Genes	14782	EGFLAM	102	0.0364903	1	1	27.1538	0.0368272	1	2	0.00641026	0.5	1	1	1	.	.,.	EGFLAM	EGFLAM	H3K27ac	astrocytes
data_/results/diff_expression/GREAT//H3K27ac_astrocytes_GREAT.tsv	Ensembl Genes	1859	EPHX1	102	0.0364903	1	1	27.1538	0.0368272	1	2	0.00641026	0.5	1	1	1	.	.,.	EPHX1	EPHX1	H3K27ac	astrocytes
data_/results/diff_expression/GREAT//H3K27ac_astrocytes_GREAT.tsv	Ensembl Genes	17171	NAMPT	102	0.0364903	1	1	27.1538	0.0368272	1	2	0.00641026	0.5	1	1	1	.	.,.	NAMPT	NAMPT	H3K27ac	astrocytes
data_/results/diff_expression/GREAT//H3K27ac_astrocytes_GREAT.tsv	Ensembl Genes	1822	TGFB2	102	0.0364903	1	1	27.1538	0.0368272	1	2	0.00641026	0.5	1	1	1	.	.,.	TGFB2	TGFB2	H3K27ac	astrocytes
data_/results/diff_expression/GREAT//H3K27ac_astrocytes_GREAT.tsv	Ensembl Genes	1690	GPR37L1	102	0.0364903	1	1	27.1538	0.0368272	1	2	0.00641026	0.5	1	1	1	.	.,.	GPR37L1	GPR37L1	H3K27ac	astrocytes
data_/results/diff_expression/GREAT//H3K27ac_astrocytes_GREAT.tsv	Ensembl Genes	14976	CCNH	102	0.0364903	1	1	27.1538	0.0368272	1	2	0.00641026	0.5	1	1	1	.	.,.	CCNH	CCNH	H3K27ac	astrocytes
data_/results/diff_expression/GREAT//H3K27ac_astrocytes_GREAT.tsv	Ensembl Genes	15101	MEIKIN	102	0.0364903	1	1	27.1538	0.0368272	1	2	0.00641026	0.5	1	1	1	.	.,.	MEIKIN	MEIKIN	H3K27ac	astrocytes
data_/results/diff_expression/GREAT//H3K27ac_astrocytes_GREAT.tsv	Ensembl Genes	15102	ACSL6	102	0.0364903	1	1	27.1538	0.0368272	1	2	0.00641026	0.5	1	1	1	.	.,.	ACSL6	ACSL6	H3K27ac	astrocytes
data_/results/diff_expression/GREAT//H3K27ac_astrocytes_GREAT.tsv	Ensembl Genes	1671	INAVA	102	0.0364903	1	1	27.1538	0.0368272	1	2	0.00641026	0.5	1	1	1	.	.,.	INAVA	INAVA	H3K27ac	astrocytes
data_/results/diff_expression/GREAT//H3K27ac_astrocytes_GREAT.tsv	Ensembl Genes	16754	GARS	102	0.0364903	1	1	27.1538	0.0368272	1	2	0.00641026	0.5	1	1	1	.	.,.	GARS	GARS	H3K27ac	astrocytes
data_/results/diff_expression/GREAT//H3K27ac_astrocytes_GREAT.tsv	Ensembl Genes	15107	SLC22A4	102	0.0364903	1	1	27.1538	0.0368272	1	2	0.00641026	0.5	1	1	1	.	.,.	SLC22A4	SLC22A4	H3K27ac	astrocytes
data_/results/diff_expression/GREAT//H3K27ac_astrocytes_GREAT.tsv	Ensembl Genes	2344	SPOCK2	169	0.0542361	1	1	18.1026	0.0552408	1	3	0.00641026	0.333333	1	1	1	.	.,.,.	SPOCK2	SPOCK2	H3K27ac	astrocytes
data_/results/diff_expression/GREAT//H3K27ac_astrocytes_GREAT.tsv	Ensembl Genes	2843	TSSC4	169	0.0542361	1	1	18.1026	0.0552408	1	3	0.00641026	0.333333	1	1	1	.	.,.,.	TSSC4	TSSC4	H3K27ac	astrocytes
data_/results/diff_expression/GREAT//H3K27ac_astrocytes_GREAT.tsv	Ensembl Genes	3370	AHNAK	169	0.0542361	1	1	18.1026	0.0552408	1	3	0.00641026	0.333333	1	1	1	.	.,.,.	AHNAK	AHNAK	H3K27ac	astrocytes
data_/results/diff_expression/GREAT//H3K27ac_astrocytes_GREAT.tsv	Ensembl Genes	2343	CHST3	169	0.0542361	1	1	18.1026	0.0552408	1	3	0.00641026	0.333333	1	1	1	.	.,.,.	CHST3	CHST3	H3K27ac	astrocytes
data_/results/diff_expression/GREAT//H3K27ac_astrocytes_GREAT.tsv	Ensembl Genes	3935	USP2	169	0.0542361	1	1	18.1026	0.0552408	1	3	0.00641026	0.333333	1	1	1	.	.,.,.	USP2	USP2	H3K27ac	astrocytes
data_/results/diff_expression/GREAT//H3K27ac_astrocytes_GREAT.tsv	Ensembl Genes	18949	XG	169	0.0542361	1	1	18.1026	0.0552408	1	3	0.00641026	0.333333	1	1	1	.	.,.,.	XG	XG	H3K27ac	astrocytes
data_/results/diff_expression/GREAT//H3K27ac_astrocytes_GREAT.tsv	Ensembl Genes	4096	PLEKHG6	169	0.0542361	1	1	18.1026	0.0552408	1	3	0.00641026	0.333333	1	1	1	.	.,.,.	PLEKHG6	PLEKHG6	H3K27ac	astrocytes
data_/results/diff_expression/GREAT//H3K27ac_astrocytes_GREAT.tsv	Ensembl Genes	18801	RALGDS	169	0.0542361	1	1	18.1026	0.0552408	1	3	0.00641026	0.333333	1	1	1	.	.,.,.	RALGDS	RALGDS	H3K27ac	astrocytes
data_/results/diff_expression/GREAT//H3K27ac_astrocytes_GREAT.tsv	Ensembl Genes	1910	CAPN9	169	0.0542361	1	1	18.1026	0.0552408	1	3	0.00641026	0.333333	1	1	1	.	.,.,.	CAPN9	CAPN9	H3K27ac	astrocytes
data_/results/diff_expression/GREAT//H3K27ac_astrocytes_GREAT.tsv	Ensembl Genes	1911	C1orf198	169	0.0542361	1	1	18.1026	0.0552408	1	3	0.00641026	0.333333	1	1	1	.	.,.,.	C1orf198	C1orf198	H3K27ac	astrocytes
data_/results/diff_expression/GREAT//H3K27ac_astrocytes_GREAT.tsv	Ensembl Genes	19669	MAMLD1	169	0.0542361	1	1	18.1026	0.0552408	1	3	0.00641026	0.333333	1	1	1	.	.,.,.	MAMLD1	MAMLD1	H3K27ac	astrocytes
data_/results/diff_expression/GREAT//H3K27ac_astrocytes_GREAT.tsv	Ensembl Genes	7300	VAC14	169	0.0542361	1	1	18.1026	0.0552408	1	3	0.00641026	0.333333	1	1	1	.	.,.,.	VAC14	VAC14	H3K27ac	astrocytes
data_/results/diff_expression/GREAT//H3K27ac_astrocytes_GREAT.tsv	Ensembl Genes	6522	KLHL25	169	0.0542361	1	1	18.1026	0.0552408	1	3	0.00641026	0.333333	1	1	1	.	.,.,.	KLHL25	KLHL25	H3K27ac	astrocytes
data_/results/diff_expression/GREAT//H3K27ac_astrocytes_GREAT.tsv	Ensembl Genes	7113	RBL2	169	0.0542361	1	1	18.1026	0.0552408	1	3	0.00641026	0.333333	1	1	1	.	.,.,.	RBL2	RBL2	H3K27ac	astrocytes
data_/results/diff_expression/GREAT//H3K27ac_astrocytes_GREAT.tsv	Ensembl Genes	899	CNN3	169	0.0542361	1	1	18.1026	0.0552408	1	3	0.00641026	0.333333	1	1	1	.	.,.,.	CNN3	CNN3	H3K27ac	astrocytes
data_/results/diff_expression/GREAT//H3K27ac_astrocytes_GREAT.tsv	Ensembl Genes	17951	KLF10	169	0.0542361	1	1	18.1026	0.0552408	1	3	0.00641026	0.333333	1	1	1	.	.,.,.	KLF10	KLF10	H3K27ac	astrocytes
data_/results/diff_expression/GREAT//H3K27ac_astrocytes_GREAT.tsv	Ensembl Genes	5293	KLF12	169	0.0542361	1	1	18.1026	0.0552408	1	3	0.00641026	0.333333	1	1	1	.	.,.,.	KLF12	KLF12	H3K27ac	astrocytes
data_/results/diff_expression/GREAT//H3K27ac_astrocytes_GREAT.tsv	Ensembl Genes	4650	ATP23	169	0.0542361	1	1	18.1026	0.0552408	1	3	0.00641026	0.333333	1	1	1	.	.,.,.	ATP23	ATP23	H3K27ac	astrocytes
data_/results/diff_expression/GREAT//H3K27ac_astrocytes_GREAT.tsv	Ensembl Genes	4286	CMAS	169	0.0542361	1	1	18.1026	0.0552408	1	3	0.00641026	0.333333	1	1	1	.	.,.,.	CMAS	CMAS	H3K27ac	astrocytes
data_/results/diff_expression/GREAT//H3K27ac_astrocytes_GREAT.tsv	Ensembl Genes	4287	ST8SIA1	169	0.0542361	1	1	18.1026	0.0552408	1	3	0.00641026	0.333333	1	1	1	.	.,.,.	ST8SIA1	ST8SIA1	H3K27ac	astrocytes
data_/results/diff_expression/GREAT//H3K27ac_astrocytes_GREAT.tsv	Ensembl Genes	4649	CTDSP2	169	0.0542361	1	1	18.1026	0.0552408	1	3	0.00641026	0.333333	1	1	1	.	.,.,.	CTDSP2	CTDSP2	H3K27ac	astrocytes
data_/results/diff_expression/GREAT//H3K27ac_astrocytes_GREAT.tsv	Ensembl Genes	415	LAPTM5	169	0.0542361	1	1	18.1026	0.0552408	1	3	0.00641026	0.333333	1	1	1	.	.,.,.	LAPTM5	LAPTM5	H3K27ac	astrocytes
data_/results/diff_expression/GREAT//H3K27ac_astrocytes_GREAT.tsv	Ensembl Genes	2491	SORBS1	169	0.0542361	1	1	18.1026	0.0552408	1	3	0.00641026	0.333333	1	1	1	.	.,.,.	SORBS1	SORBS1	H3K27ac	astrocytes
data_/results/diff_expression/GREAT//H3K27ac_astrocytes_GREAT.tsv	Ensembl Genes	12797	PPARA	169	0.0542361	1	1	18.1026	0.0552408	1	3	0.00641026	0.333333	1	1	1	.	.,.,.	PPARA	PPARA	H3K27ac	astrocytes
data_/results/diff_expression/GREAT//H3K27ac_astrocytes_GREAT.tsv	Ensembl Genes	13315	LRIG1	169	0.0542361	1	1	18.1026	0.0552408	1	3	0.00641026	0.333333	1	1	1	.	.,.,.	LRIG1	LRIG1	H3K27ac	astrocytes
data_/results/diff_expression/GREAT//H3K27ac_astrocytes_GREAT.tsv	Ensembl Genes	13960	TNIP2	169	0.0542361	1	1	18.1026	0.0552408	1	3	0.00641026	0.333333	1	1	1	.	.,.,.	TNIP2	TNIP2	H3K27ac	astrocytes
data_/results/diff_expression/GREAT//H3K27ac_astrocytes_GREAT.tsv	Ensembl Genes	1417	TAGLN2	169	0.0542361	1	1	18.1026	0.0552408	1	3	0.00641026	0.333333	1	1	1	.	.,.,.	TAGLN2	TAGLN2	H3K27ac	astrocytes
data_/results/diff_expression/GREAT//H3K27ac_astrocytes_GREAT.tsv	Ensembl Genes	11944	PLCG1	169	0.0542361	1	1	18.1026	0.0552408	1	3	0.00641026	0.333333	1	1	1	.	.,.,.	PLCG1	PLCG1	H3K27ac	astrocytes
data_/results/diff_expression/GREAT//H3K27ac_astrocytes_GREAT.tsv	Ensembl Genes	11372	CREB1	169	0.0542361	1	1	18.1026	0.0552408	1	3	0.00641026	0.333333	1	1	1	.	.,.,.	CREB1	CREB1	H3K27ac	astrocytes
data_/results/diff_expression/GREAT//H3K27ac_astrocytes_GREAT.tsv	Ensembl Genes	10456	RHOB	169	0.0542361	1	1	18.1026	0.0552408	1	3	0.00641026	0.333333	1	1	1	.	.,.,.	RHOB	RHOB	H3K27ac	astrocytes
data_/results/diff_expression/GREAT//H3K27ac_astrocytes_GREAT.tsv	Ensembl Genes	1048	PTGFRN	169	0.0542361	1	1	18.1026	0.0552408	1	3	0.00641026	0.333333	1	1	1	.	.,.,.	PTGFRN	PTGFRN	H3K27ac	astrocytes
data_/results/diff_expression/GREAT//H3K27ac_astrocytes_GREAT.tsv	Ensembl Genes	10830	ATOH8	169	0.0542361	1	1	18.1026	0.0552408	1	3	0.00641026	0.333333	1	1	1	.	.,.,.	ATOH8	ATOH8	H3K27ac	astrocytes
data_/results/diff_expression/GREAT//H3K27ac_astrocytes_GREAT.tsv	Ensembl Genes	11125	NR4A2	169	0.0542361	1	1	18.1026	0.0552408	1	3	0.00641026	0.333333	1	1	1	.	.,.,.	NR4A2	NR4A2	H3K27ac	astrocytes
data_/results/diff_expression/GREAT//H3K27ac_astrocytes_GREAT.tsv	Ensembl Genes	14480	PCDH10	169	0.0542361	1	1	18.1026	0.0552408	1	3	0.00641026	0.333333	1	1	1	.	.,.,.	PCDH10	PCDH10	H3K27ac	astrocytes
data_/results/diff_expression/GREAT//H3K27ac_astrocytes_GREAT.tsv	Ensembl Genes	13314	SLC25A26	169	0.0542361	1	1	18.1026	0.0552408	1	3	0.00641026	0.333333	1	1	1	.	.,.,.	SLC25A26	SLC25A26	H3K27ac	astrocytes
data_/results/diff_expression/GREAT//H3K27ac_astrocytes_GREAT.tsv	Ensembl Genes	1672	KIF21B	169	0.0542361	1	1	18.1026	0.0552408	1	3	0.00641026	0.333333	1	1	1	.	.,.,.	KIF21B	KIF21B	H3K27ac	astrocytes
data_/results/diff_expression/GREAT//H3K27ac_astrocytes_GREAT.tsv	Ensembl Genes	15578	NRN1	169	0.0542361	1	1	18.1026	0.0552408	1	3	0.00641026	0.333333	1	1	1	.	.,.,.	NRN1	NRN1	H3K27ac	astrocytes
data_/results/diff_expression/GREAT//H3K27ac_astrocytes_GREAT.tsv	Ensembl Genes	16961	MAGI2	169	0.0542361	1	1	18.1026	0.0552408	1	3	0.00641026	0.333333	1	1	1	.	.,.,.	MAGI2	MAGI2	H3K27ac	astrocytes
data_/results/diff_expression/GREAT//H3K27ac_astrocytes_GREAT.tsv	Ensembl Genes	14515	MMAA	169	0.0542361	1	1	18.1026	0.0552408	1	3	0.00641026	0.333333	1	1	1	.	.,.,.	MMAA	MMAA	H3K27ac	astrocytes
data_/results/diff_expression/GREAT//H3K27ac_astrocytes_GREAT.tsv	Ensembl Genes	1775	PLXNA2	169	0.0542361	1	1	18.1026	0.0552408	1	3	0.00641026	0.333333	1	1	1	.	.,.,.	PLXNA2	PLXNA2	H3K27ac	astrocytes
data_/results/diff_expression/GREAT//H3K27ac_astrocytes_GREAT.tsv	Ensembl Genes	15441	SH3PXD2B	169	0.0542361	1	1	18.1026	0.0552408	1	3	0.00641026	0.333333	1	1	1	.	.,.,.	SH3PXD2B	SH3PXD2B	H3K27ac	astrocytes
data_/results/diff_expression/GREAT//H3K27ac_astrocytes_GREAT.tsv	Ensembl Genes	17531	MFHAS1	169	0.0542361	1	1	18.1026	0.0552408	1	3	0.00641026	0.333333	1	1	1	.	.,.,.	MFHAS1	MFHAS1	H3K27ac	astrocytes
data_/results/diff_expression/GREAT//H3K27ac_astrocytes_GREAT.tsv	Ensembl Genes	15440	UBTD2	169	0.0542361	1	1	18.1026	0.0552408	1	3	0.00641026	0.333333	1	1	1	.	.,.,.	UBTD2	UBTD2	H3K27ac	astrocytes
data_/results/diff_expression/GREAT//H3K27ac_astrocytes_GREAT.tsv	Ensembl Genes	14851	RAB3C	169	0.0542361	1	1	18.1026	0.0552408	1	3	0.00641026	0.333333	1	1	1	.	.,.,.	RAB3C	RAB3C	H3K27ac	astrocytes
data_/results/diff_expression/GREAT//H3K27ac_astrocytes_GREAT.tsv	Ensembl Genes	14517	ZNF827	169	0.0542361	1	1	18.1026	0.0552408	1	3	0.00641026	0.333333	1	1	1	.	.,.,.	ZNF827	ZNF827	H3K27ac	astrocytes
data_/results/diff_expression/GREAT//H3K27ac_astrocytes_GREAT.tsv	Ensembl Genes	17760	RGS20	169	0.0542361	1	1	18.1026	0.0552408	1	3	0.00641026	0.333333	1	1	1	.	.,.,.	RGS20	RGS20	H3K27ac	astrocytes
data_/results/diff_expression/GREAT//H3K27ac_astrocytes_GREAT.tsv	Ensembl Genes	416	SDC3	215	0.0716572	1	1	13.5769	0.0736544	1	4	0.00641026	0.25	1	1	1	.	.,.,.,.	SDC3	SDC3	H3K27ac	astrocytes
data_/results/diff_expression/GREAT//H3K27ac_astrocytes_GREAT.tsv	Ensembl Genes	3028	C11orf58	215	0.0716572	1	1	13.5769	0.0736544	1	4	0.00641026	0.25	1	1	1	.	.,.,.,.	C11orf58	C11orf58	H3K27ac	astrocytes
data_/results/diff_expression/GREAT//H3K27ac_astrocytes_GREAT.tsv	Ensembl Genes	3029	PLEKHA7	215	0.0716572	1	1	13.5769	0.0736544	1	4	0.00641026	0.25	1	1	1	.	.,.,.,.	PLEKHA7	PLEKHA7	H3K27ac	astrocytes
data_/results/diff_expression/GREAT//H3K27ac_astrocytes_GREAT.tsv	Ensembl Genes	5213	NUFIP1	215	0.0716572	1	1	13.5769	0.0736544	1	4	0.00641026	0.25	1	1	1	.	.,.,.,.	NUFIP1	NUFIP1	H3K27ac	astrocytes
data_/results/diff_expression/GREAT//H3K27ac_astrocytes_GREAT.tsv	Ensembl Genes	3066	NAV2	215	0.0716572	1	1	13.5769	0.0736544	1	4	0.00641026	0.25	1	1	1	.	.,.,.,.	NAV2	NAV2	H3K27ac	astrocytes
data_/results/diff_expression/GREAT//H3K27ac_astrocytes_GREAT.tsv	Ensembl Genes	6550	IDH2	215	0.0716572	1	1	13.5769	0.0736544	1	4	0.00641026	0.25	1	1	1	.	.,.,.,.	IDH2	IDH2	H3K27ac	astrocytes
data_/results/diff_expression/GREAT//H3K27ac_astrocytes_GREAT.tsv	Ensembl Genes	2981	ST5	215	0.0716572	1	1	13.5769	0.0736544	1	4	0.00641026	0.25	1	1	1	.	.,.,.,.	ST5	ST5	H3K27ac	astrocytes
data_/results/diff_expression/GREAT//H3K27ac_astrocytes_GREAT.tsv	Ensembl Genes	7299	MTSS1L	215	0.0716572	1	1	13.5769	0.0736544	1	4	0.00641026	0.25	1	1	1	.	.,.,.,.	MTSS1L	MTSS1L	H3K27ac	astrocytes
data_/results/diff_expression/GREAT//H3K27ac_astrocytes_GREAT.tsv	Ensembl Genes	7112	CHD9	215	0.0716572	1	1	13.5769	0.0736544	1	4	0.00641026	0.25	1	1	1	.	.,.,.,.	CHD9	CHD9	H3K27ac	astrocytes
data_/results/diff_expression/GREAT//H3K27ac_astrocytes_GREAT.tsv	Ensembl Genes	6549	ZNF710	215	0.0716572	1	1	13.5769	0.0736544	1	4	0.00641026	0.25	1	1	1	.	.,.,.,.	ZNF710	ZNF710	H3K27ac	astrocytes
data_/results/diff_expression/GREAT//H3K27ac_astrocytes_GREAT.tsv	Ensembl Genes	5750	ACTN1	215	0.0716572	1	1	13.5769	0.0736544	1	4	0.00641026	0.25	1	1	1	.	.,.,.,.	ACTN1	ACTN1	H3K27ac	astrocytes
data_/results/diff_expression/GREAT//H3K27ac_astrocytes_GREAT.tsv	Ensembl Genes	14700	ADCY2	215	0.0716572	1	1	13.5769	0.0736544	1	4	0.00641026	0.25	1	1	1	.	.,.,.,.	ADCY2	ADCY2	H3K27ac	astrocytes
data_/results/diff_expression/GREAT//H3K27ac_astrocytes_GREAT.tsv	Ensembl Genes	2980	RPL27A	215	0.0716572	1	1	13.5769	0.0736544	1	4	0.00641026	0.25	1	1	1	.	.,.,.,.	RPL27A	RPL27A	H3K27ac	astrocytes
data_/results/diff_expression/GREAT//H3K27ac_astrocytes_GREAT.tsv	Ensembl Genes	14852	PDE4D	215	0.0716572	1	1	13.5769	0.0736544	1	4	0.00641026	0.25	1	1	1	.	.,.,.,.	PDE4D	PDE4D	H3K27ac	astrocytes
data_/results/diff_expression/GREAT//H3K27ac_astrocytes_GREAT.tsv	Ensembl Genes	11774	RIN2	215	0.0716572	1	1	13.5769	0.0736544	1	4	0.00641026	0.25	1	1	1	.	.,.,.,.	RIN2	RIN2	H3K27ac	astrocytes
data_/results/diff_expression/GREAT//H3K27ac_astrocytes_GREAT.tsv	Ensembl Genes	11371	KLF7	215	0.0716572	1	1	13.5769	0.0736544	1	4	0.00641026	0.25	1	1	1	.	.,.,.,.	KLF7	KLF7	H3K27ac	astrocytes
data_/results/diff_expression/GREAT//H3K27ac_astrocytes_GREAT.tsv	Ensembl Genes	15565	PSMG4	215	0.0716572	1	1	13.5769	0.0736544	1	4	0.00641026	0.25	1	1	1	.	.,.,.,.	PSMG4	PSMG4	H3K27ac	astrocytes
data_/results/diff_expression/GREAT//H3K27ac_astrocytes_GREAT.tsv	Ensembl Genes	15564	TUBB2B	215	0.0716572	1	1	13.5769	0.0736544	1	4	0.00641026	0.25	1	1	1	.	.,.,.,.	TUBB2B	TUBB2B	H3K27ac	astrocytes
data_/results/diff_expression/GREAT//H3K27ac_astrocytes_GREAT.tsv	Ensembl Genes	17952	AZIN1	215	0.0716572	1	1	13.5769	0.0736544	1	4	0.00641026	0.25	1	1	1	.	.,.,.,.	AZIN1	AZIN1	H3K27ac	astrocytes
data_/results/diff_expression/GREAT//H3K27ac_astrocytes_GREAT.tsv	Ensembl Genes	15577	FARS2	215	0.0716572	1	1	13.5769	0.0736544	1	4	0.00641026	0.25	1	1	1	.	.,.,.,.	FARS2	FARS2	H3K27ac	astrocytes
data_/results/diff_expression/GREAT//H3K27ac_astrocytes_GREAT.tsv	Ensembl Genes	17761	TCEA1	215	0.0716572	1	1	13.5769	0.0736544	1	4	0.00641026	0.25	1	1	1	.	.,.,.,.	TCEA1	TCEA1	H3K27ac	astrocytes
data_/results/diff_expression/GREAT//H3K27ac_astrocytes_GREAT.tsv	Ensembl Genes	16259	POU3F2	215	0.0716572	1	1	13.5769	0.0736544	1	4	0.00641026	0.25	1	1	1	.	.,.,.,.	POU3F2	POU3F2	H3K27ac	astrocytes
data_/results/diff_expression/GREAT//H3K27ac_astrocytes_GREAT.tsv	Ensembl Genes	16316	REV3L	215	0.0716572	1	1	13.5769	0.0736544	1	4	0.00641026	0.25	1	1	1	.	.,.,.,.	REV3L	REV3L	H3K27ac	astrocytes
data_/results/diff_expression/GREAT//H3K27ac_astrocytes_GREAT.tsv	Ensembl Genes	1933	TARBP1	238	0.0887594	1	1	10.8615	0.092068	1	5	0.00641026	0.2	1	1	1	.	.,.,.,.,.	TARBP1	TARBP1	H3K27ac	astrocytes
data_/results/diff_expression/GREAT//H3K27ac_astrocytes_GREAT.tsv	Ensembl Genes	2490	PDLIM1	238	0.0887594	1	1	10.8615	0.092068	1	5	0.00641026	0.2	1	1	1	.	.,.,.,.,.	PDLIM1	PDLIM1	H3K27ac	astrocytes
data_/results/diff_expression/GREAT//H3K27ac_astrocytes_GREAT.tsv	Ensembl Genes	3765	MAML2	238	0.0887594	1	1	10.8615	0.092068	1	5	0.00641026	0.2	1	1	1	.	.,.,.,.,.	MAML2	MAML2	H3K27ac	astrocytes
data_/results/diff_expression/GREAT//H3K27ac_astrocytes_GREAT.tsv	Ensembl Genes	18190	KDM4C	238	0.0887594	1	1	10.8615	0.092068	1	5	0.00641026	0.2	1	1	1	.	.,.,.,.,.	KDM4C	KDM4C	H3K27ac	astrocytes
data_/results/diff_expression/GREAT//H3K27ac_astrocytes_GREAT.tsv	Ensembl Genes	3764	MTMR2	238	0.0887594	1	1	10.8615	0.092068	1	5	0.00641026	0.2	1	1	1	.	.,.,.,.,.	MTMR2	MTMR2	H3K27ac	astrocytes
data_/results/diff_expression/GREAT//H3K27ac_astrocytes_GREAT.tsv	Ensembl Genes	1683	NAV1	238	0.0887594	1	1	10.8615	0.092068	1	5	0.00641026	0.2	1	1	1	.	.,.,.,.,.	NAV1	NAV1	H3K27ac	astrocytes
data_/results/diff_expression/GREAT//H3K27ac_astrocytes_GREAT.tsv	Ensembl Genes	12196	USP25	238	0.0887594	1	1	10.8615	0.092068	1	5	0.00641026	0.2	1	1	1	.	.,.,.,.,.	USP25	USP25	H3K27ac	astrocytes
data_/results/diff_expression/GREAT//H3K27ac_astrocytes_GREAT.tsv	Ensembl Genes	13873	HES1	238	0.0887594	1	1	10.8615	0.092068	1	5	0.00641026	0.2	1	1	1	.	.,.,.,.,.	HES1	HES1	H3K27ac	astrocytes
data_/results/diff_expression/GREAT//H3K27ac_astrocytes_GREAT.tsv	Ensembl Genes	16317	TRAF3IP2	238	0.0887594	1	1	10.8615	0.092068	1	5	0.00641026	0.2	1	1	1	.	.,.,.,.,.	TRAF3IP2	TRAF3IP2	H3K27ac	astrocytes
data_/results/diff_expression/GREAT//H3K27ac_astrocytes_GREAT.tsv	Ensembl Genes	18026	FAM84B	238	0.0887594	1	1	10.8615	0.092068	1	5	0.00641026	0.2	1	1	1	.	.,.,.,.,.	FAM84B	FAM84B	H3K27ac	astrocytes
data_/results/diff_expression/GREAT//H3K27ac_astrocytes_GREAT.tsv	Ensembl Genes	5212	TSC22D1	248	0.105549	1	1	9.05128	0.110482	1	6	0.00641026	0.166667	1	1	1	.	.,.,.,.,.,.	TSC22D1	TSC22D1	H3K27ac	astrocytes
data_/results/diff_expression/GREAT//H3K27ac_astrocytes_GREAT.tsv	Ensembl Genes	1684	IPO9	248	0.105549	1	1	9.05128	0.110482	1	6	0.00641026	0.166667	1	1	1	.	.,.,.,.,.,.	IPO9	IPO9	H3K27ac	astrocytes
data_/results/diff_expression/GREAT//H3K27ac_astrocytes_GREAT.tsv	Ensembl Genes	8863	PHLPP1	248	0.105549	1	1	9.05128	0.110482	1	6	0.00641026	0.166667	1	1	1	.	.,.,.,.,.,.	PHLPP1	PHLPP1	H3K27ac	astrocytes
data_/results/diff_expression/GREAT//H3K27ac_astrocytes_GREAT.tsv	Ensembl Genes	16549	QKI	248	0.105549	1	1	9.05128	0.110482	1	6	0.00641026	0.166667	1	1	1	.	.,.,.,.,.,.	QKI	QKI	H3K27ac	astrocytes
data_/results/diff_expression/GREAT//H3K27ac_astrocytes_GREAT.tsv	Ensembl Genes	12795	WNT7B	248	0.105549	1	1	9.05128	0.110482	1	6	0.00641026	0.166667	1	1	1	.	.,.,.,.,.,.	WNT7B	WNT7B	H3K27ac	astrocytes
data_/results/diff_expression/GREAT//H3K27ac_astrocytes_GREAT.tsv	Ensembl Genes	14977	TMEM161B	248	0.105549	1	1	9.05128	0.110482	1	6	0.00641026	0.166667	1	1	1	.	.,.,.,.,.,.	TMEM161B	TMEM161B	H3K27ac	astrocytes
data_/results/diff_expression/GREAT//H3K27ac_astrocytes_GREAT.tsv	Ensembl Genes	6583	IGF1R	254	0.13821	1	1	6.78846	0.147309	1	8	0.00641026	0.125	1	1	1	.	.,.,.,.,.,.,.,.	IGF1R	IGF1R	H3K27ac	astrocytes
data_/results/diff_expression/GREAT//H3K27ac_astrocytes_GREAT.tsv	Ensembl Genes	1934	IRF2BP2	255	0.184994	1	1	4.93706	0.20255	1	11	0.00641026	0.0909091	1	1	1	.	.,.,.,.,.,.,.,.,.,.,.	IRF2BP2	IRF2BP2	H3K27ac	astrocytes
data_/results/diff_expression/GREAT//H3K27ac_astrocytes_GREAT.tsv	Ensembl Genes	5749	ZFP36L1	256	0.271123	1	1	3.19457	0.313031	1	17	0.00641026	0.0588235	1	1	1	.	.,.,.,.,.,.,.,.,.,.,.,.,.,.,.,.,.	ZFP36L1	ZFP36L1	H3K27ac	astrocytes
data_/results/diff_expression/GREAT//H3K27ac_astrocytes_GREAT.tsv	GO Biological Process	GO:1902894	negative regulation of pri-miRNA transcription from RNA polymerase II promoter	1	4.69398e-6	0.0606321	0.0606321	13.0338	0.46034	6	25	0.0384615	0.24	3	9	11	.,.,.,.,.,.	.,.,.,.,.,.,.,.,.,.,.,.,.,.,.,.,.,.,.,.,.,.,.,.,.	NFIB,PPARA,SOX9	HDAC4,NFATC3,NFATC4,NFIB,PDGFB,PPARA,SOX9,SRF,YY1	H3K27ac	astrocytes
data_/results/diff_expression/GREAT//H3K27ac_astrocytes_GREAT.tsv	GO Biological Process	GO:0042063	gliogenesis	2	6.17523e-6	0.0797655	0.0398827	3.69754	4.32719	16	235	0.102564	0.0680851	12	115	190	.,.,.,.,.,.,.,.,.,.,.,.,.,.,.,.	.,.,.,.,.,.,.,.,.,.,.,.,.,.,.,.,.,.,.,.,.,.,.,.,.,.,.,.,.,.,.,.,.,.,.,.,.,.,.,.,.,.,.,.,.,.,.,.,.,.,.,.,.,.,.,.,.,.,.,.,.,.,.,.,.,.,.,.,.,.,.,.,.,.,.,.,.,.,.,.,.,.,.,.,.,.,.,.,.,.,.,.,.,.,.,.,.,.,.,.,.,.,.,.,.,.,.,.,.,.,.,.,.,.,.,.,.,.,.,.,.,.,.,.,.,.,.,.,.,.,.,.,.,.,.,.,.,.,.,.,.,.,.,.,.,.,.,.,.,.,.,.,.,.,.,.,.,.,.,.,.,.,.,.,.,.,.,.,.,.,.,.,.,.,.,.,.,.,.,.,.,.,.,.,.,.,.,.,.,.,.,.,.,.,.,.,.,.,.,.…	ADGRG1,CD9,DAB2IP,FOXG1,GFAP,HES1,KCNJ10,MMP14,NFIB,POU3F2,SOX9,TGFB2	ABL1,ADAM22,ADGRG1,ADGRG6,ADORA2A,AKT1,AKT2,ANXA1,APCDD1,APP,ARHGEF10,ASCL1,BNIP3,CD9,CDH2,CDK5,CDK5R1,CDK6,CLU,CNTN2,CNTNAP1,CTNNB1,DAB1,DAB2IP,DAG1,DICER1,DISC1,DLL1,DNER,DRD1,DUSP10,EEF2,EGFR,EIF2B4,EMX1,EPHA4,ERBB2,ERBB3,FA2H,FOXG1,GAP43,GFAP,GLI3,GPC1,GSN,HDAC11,HES1,HES5,ID4,KCNJ10,KRAS,LAMB2,LAMC3,LEF1,LPAR1,LYN,MAP2K1,MAPK1,MATN2,MBOAT7,METTL14,METTL3,MMP14,MMP24,MPP5,MXRA8,MYOC,MYRF,NAB1…	H3K27ac	astrocytes
data_/results/diff_expression/GREAT//H3K27ac_astrocytes_GREAT.tsv	GO Biological Process	GO:0072234	metanephric nephron tubule development	3	1.458395e-5	0.188381	0.0627936	10.8615	0.552408	6	30	0.0384615	0.2	4	11	16	.,.,.,.,.,.	.,.,.,.,.,.,.,.,.,.,.,.,.,.,.,.,.,.,.,.,.,.,.,.,.,.,.,.,.,.	HES1,POU3F3,SOX9,WNT7B	ACAT1,AQP1,CALB1,HES1,HES5,LGR4,PAX8,PKD1,POU3F3,SOX9,WNT7B	H3K27ac	astrocytes
data_/results/diff_expression/GREAT//H3K27ac_astrocytes_GREAT.tsv	GO Biological Process	GO:0072243	metanephric nephron epithelium development	4	1.781097e-5	0.230064	0.0575161	10.5112	0.570821	6	31	0.0384615	0.193548	4	12	18	.,.,.,.,.,.	.,.,.,.,.,.,.,.,.,.,.,.,.,.,.,.,.,.,.,.,.,.,.,.,.,.,.,.,.,.,.	HES1,POU3F3,SOX9,WNT7B	ACAT1,AQP1,CALB1,HES1,HES5,LAMB2,LGR4,PAX8,PKD1,POU3F3,SOX9,WNT7B	H3K27ac	astrocytes
data_/results/diff_expression/GREAT//H3K27ac_astrocytes_GREAT.tsv	GO Biological Process	GO:2000794	regulation of epithelial cell proliferation involved in lung morphogenesis	5	1.873966e-5	0.24206	0.048412	14.2915	0.349858	5	19	0.0320513	0.263158	2	7	8	.,.,.,.,.	.,.,.,.,.,.,.,.,.,.,.,.,.,.,.,.,.,.,.	NFIB,SOX9	CDC42,FGFR2,FOXP2,NFIB,SOX9,SRSF6,WNT2	H3K27ac	astrocytes
data_/results/diff_expression/GREAT//H3K27ac_astrocytes_GREAT.tsv	GO Biological Process	GO:0060487	lung epithelial cell differentiation	6	2.159021e-5	0.278881	0.0464801	10.1827	0.589235	6	32	0.0384615	0.1875	3	13	22	.,.,.,.,.,.	.,.,.,.,.,.,.,.,.,.,.,.,.,.,.,.,.,.,.,.,.,.,.,.,.,.,.,.,.,.,.,.	CREB1,NFIB,SOX9	ASCL1,CREB1,EYA1,FOXA1,GPSM2,GRHL2,NFIB,NUMA1,RBPJ,SAV1,SOX9,THRA,THRB	H3K27ac	astrocytes
data_/results/diff_expression/GREAT//H3K27ac_astrocytes_GREAT.tsv	GO Biological Process	GO:0072170	metanephric tubule development	6	2.159021e-5	0.278881	0.0464801	10.1827	0.589235	6	32	0.0384615	0.1875	4	12	18	.,.,.,.,.,.	.,.,.,.,.,.,.,.,.,.,.,.,.,.,.,.,.,.,.,.,.,.,.,.,.,.,.,.,.,.,.,.	HES1,POU3F3,SOX9,WNT7B	ACAT1,AQP1,CALB1,HES1,HES5,LGR4,PAX8,PKD1,POU3F3,SOX9,WNT4,WNT7B	H3K27ac	astrocytes
data_/results/diff_expression/GREAT//H3K27ac_astrocytes_GREAT.tsv	GO Biological Process	GO:0072757	cellular response to camptothecin	8	2.417176e-5	0.312227	0.0390283	40.7308	0.0736544	3	4	0.0192308	0.75	2	3	4	.,.,.	.,.,.,.	RECQL5,SPIDR	BLM,RECQL5,SPIDR	H3K27ac	astrocytes
data_/results/diff_expression/GREAT//H3K27ac_astrocytes_GREAT.tsv	GO Biological Process	GO:0072207	metanephric epithelium development	9	3.108266e-5	0.401495	0.0446105	9.58371	0.626062	6	34	0.0384615	0.176471	4	14	21	.,.,.,.,.,.	.,.,.,.,.,.,.,.,.,.,.,.,.,.,.,.,.,.,.,.,.,.,.,.,.,.,.,.,.,.,.,.,.,.	HES1,POU3F3,SOX9,WNT7B	ACAT1,AQP1,CALB1,HES1,HES5,LAMB2,LGR4,PAX8,PKD1,POU3F3,SOX9,WNT4,WNT7B,WT1	H3K27ac	astrocytes
data_/results/diff_expression/GREAT//H3K27ac_astrocytes_GREAT.tsv	GO Biological Process	GO:0060479	lung cell differentiation	9	3.108266e-5	0.401495	0.0446105	9.58371	0.626062	6	34	0.0384615	0.176471	3	14	23	.,.,.,.,.,.	.,.,.,.,.,.,.,.,.,.,.,.,.,.,.,.,.,.,.,.,.,.,.,.,.,.,.,.,.,.,.,.,.,.	CREB1,NFIB,SOX9	ASCL1,CREB1,CTNNB1,EYA1,FOXA1,GPSM2,GRHL2,NFIB,NUMA1,RBPJ,SAV1,SOX9,THRA,THRB	H3K27ac	astrocytes
data_/results/diff_expression/GREAT//H3K27ac_astrocytes_GREAT.tsv	GO Biological Process	GO:0061009	common bile duct development	11	3.300979e-5	0.426387	0.0387625	19.7482	0.20255	4	11	0.025641	0.363636	2	3	5	.,.,.,.	.,.,.,.,.,.,.,.,.,.,.	HES1,SOX9	HES1,HHEX,SOX9	H3K27ac	astrocytes
data_/results/diff_expression/GREAT//H3K27ac_astrocytes_GREAT.tsv	GO Biological Process	GO:0060428	lung epithelium development	12	3.679309e-5	0.475256	0.0396047	7.454	0.939094	7	51	0.0448718	0.137255	4	20	31	.,.,.,.,.,.,.	.,.,.,.,.,.,.,.,.,.,.,.,.,.,.,.,.,.,.,.,.,.,.,.,.,.,.,.,.,.,.,.,.,.,.,.,.,.,.,.,.,.,.,.,.,.,.,.,.,.,.	CREB1,NFIB,SOX9,WNT7B	ASCL1,BMP4,CREB1,ERRFI1,EYA1,FOXA1,FOXJ1,GPSM2,GRHL2,MAP2K1,NFIB,NUMA1,PKD1,RBPJ,SAV1,SOX9,STRA6,THRA,THRB,WNT7B	H3K27ac	astrocytes
data_/results/diff_expression/GREAT//H3K27ac_astrocytes_GREAT.tsv	GO Biological Process	GO:0000122	negative regulation of transcription from RNA polymerase II promoter	13	4.390692e-5	0.567146	0.0436266	1.99033	17.585	35	955	0.224359	0.0366492	28	503	796	.,.,.,.,.,.,.,.,.,.,.,.,.,.,.,.,.,.,.,.,.,.,.,.,.,.,.,.,.,.,.,.,.,.,.	.,.,.,.,.,.,.,.,.,.,.,.,.,.,.,.,.,.,.,.,.,.,.,.,.,.,.,.,.,.,.,.,.,.,.,.,.,.,.,.,.,.,.,.,.,.,.,.,.,.,.,.,.,.,.,.,.,.,.,.,.,.,.,.,.,.,.,.,.,.,.,.,.,.,.,.,.,.,.,.,.,.,.,.,.,.,.,.,.,.,.,.,.,.,.,.,.,.,.,.,.,.,.,.,.,.,.,.,.,.,.,.,.,.,.,.,.,.,.,.,.,.,.,.,.,.,.,.,.,.,.,.,.,.,.,.,.,.,.,.,.,.,.,.,.,.,.,.,.,.,.,.,.,.,.,.,.,.,.,.,.,.,.,.,.,.,.,.,.,.,.,.,.,.,.,.,.,.,.,.,.,.,.,.,.,.,.,.,.,.,.,.,.,.,.,.,.,.,.,.…	BAG3,BHLHE40,BHLHE41,DAB2IP,DMRT1,E2F8,FOXG1,HDAC7,HES1,KLF10,KLF12,NFIB,NFIX,NR4A2,NR4A3,PPARA,PROX1,RECQL5,SAP30,SCGB1A1,SOX9,TCP10L,TRAF6,TSHZ1,USP2,WWTR1,YBX3,ZHX3	ACVR2B,AEBP1,AEBP2,AHRR,AJUBA,AKIRIN2,ALX1,ANKRD33,APBB1,AR,ARHGAP35,ARID1A,ARID5B,ARX,ASCL1,ASCL2,ATF2,ATF3,ATF7IP,ATN1,ATXN1L,AURKB,BACH1,BACH2,BAG3,BCL11A,BCL6,BCOR,BEND3,BHLHE40,BHLHE41,BMP4,BPTF,BRMS1,BTG2,CBX2,CBX4,CBX5,CBX6,CBX7,CBX8,CC2D1B,CCND1,CDK6,CDKN1C,CGGBP1,CHCHD3,CHD4,CHD8,CIC,CITED2,CNBP,CNOT1,CNOT2,CNOT7,COPS2,CREBBP,CREM,CRY1,CRY2,CTBP1,CTCF,CTNNB1,CTNNBIP1,CUL3,CUX1,CUX2,CXXC5…	H3K27ac	astrocytes
data_/results/diff_expression/GREAT//H3K27ac_astrocytes_GREAT.tsv	GO Biological Process	GO:0051270	regulation of cellular component movement	14	5.565047e-5	0.718837	0.0513455	2.02275	16.3145	33	886	0.211538	0.0372461	30	484	843	.,.,.,.,.,.,.,.,.,.,.,.,.,.,.,.,.,.,.,.,.,.,.,.,.,.,.,.,.,.,.,.,.	.,.,.,.,.,.,.,.,.,.,.,.,.,.,.,.,.,.,.,.,.,.,.,.,.,.,.,.,.,.,.,.,.,.,.,.,.,.,.,.,.,.,.,.,.,.,.,.,.,.,.,.,.,.,.,.,.,.,.,.,.,.,.,.,.,.,.,.,.,.,.,.,.,.,.,.,.,.,.,.,.,.,.,.,.,.,.,.,.,.,.,.,.,.,.,.,.,.,.,.,.,.,.,.,.,.,.,.,.,.,.,.,.,.,.,.,.,.,.,.,.,.,.,.,.,.,.,.,.,.,.,.,.,.,.,.,.,.,.,.,.,.,.,.,.,.,.,.,.,.,.,.,.,.,.,.,.,.,.,.,.,.,.,.,.,.,.,.,.,.,.,.,.,.,.,.,.,.,.,.,.,.,.,.,.,.,.,.,.,.,.,.,.,.,.,.,.,.,.,.…	ACTN1,ADGRG1,ADGRG3,ATOH8,ATP1A2,CD81,DAB2IP,F3,HDAC7,IDH2,IGF1R,INPP5F,IRS2,KANK1,KLRK1,MAGI2,MMP14,NTN1,PDE4D,PLCG1,PLXNA2,PROX1,PRR5L,RHOB,SORL1,SOX9,SPOCK2,TGFB2,TUBB2B,ZNF703	ABHD2,ABHD6,ABL1,ABR,ACKR3,ACTN1,ACTN4,ACVR1,ACVR1C,ADA,ADAM10,ADAM17,ADAM9,ADAMTS9,ADARB1,ADGRA2,ADGRG1,ADGRG3,ADORA1,AGTR2,AJUBA,AKAP9,AKT1,AKT2,AMOT,AMOTL1,ANGPT1,ANK2,ANO6,ANXA1,ANXA3,AP1AR,APC,APEX1,APP,AQP1,ARAP1,ARAP3,ARHGAP4,ARHGDIB,ARHGEF2,ARHGEF39,ARHGEF7,ARID2,ARSB,ATOH8,ATP1A1,ATP1A2,ATP2A2,ATP5A1,ATP5B,ATP8A1,B4GALT1,BAG4,BBS2,BBS4,BCAR1,BCL2,BCL6,BCR,BEX4,BMP4,BMP7,BMPR1A,BMPR2,BRAF…	H3K27ac	astrocytes
data_/results/diff_expression/GREAT//H3K27ac_astrocytes_GREAT.tsv	GO Biological Process	GO:0060516	primary prostatic bud elongation	15	5.961129e-5	0.769999	0.0513333	32.5846	0.092068	3	5	0.0192308	0.6	1	1	2	.,.,.	.,.,.,.,.	SOX9	SOX9	H3K27ac	astrocytes
data_/results/diff_expression/GREAT//H3K27ac_astrocytes_GREAT.tsv	GO Biological Process	GO:0060517	epithelial cell proliferation involved in prostatic bud elongation	15	5.961129e-5	0.769999	0.0513333	32.5846	0.092068	3	5	0.0192308	0.6	1	1	1	.,.,.	.,.,.,.,.	SOX9	SOX9	H3K27ac	astrocytes
data_/results/diff_expression/GREAT//H3K27ac_astrocytes_GREAT.tsv	GO Biological Process	GO:0060784	regulation of cell proliferation involved in tissue homeostasis	15	5.961129e-5	0.769999	0.0513333	32.5846	0.092068	3	5	0.0192308	0.6	1	1	1	.,.,.	.,.,.,.,.	SOX9	SOX9	H3K27ac	astrocytes
data_/results/diff_expression/GREAT//H3K27ac_astrocytes_GREAT.tsv	GO Biological Process	GO:0060221	retinal rod cell differentiation	15	5.961129e-5	0.769999	0.0513333	32.5846	0.092068	3	5	0.0192308	0.6	1	1	3	.,.,.	.,.,.,.,.	SOX9	SOX9	H3K27ac	astrocytes
data_/results/diff_expression/GREAT//H3K27ac_astrocytes_GREAT.tsv	GO Biological Process	GO:1901563	response to camptothecin	15	5.961129e-5	0.769999	0.0513333	32.5846	0.092068	3	5	0.0192308	0.6	2	4	5	.,.,.	.,.,.,.,.	RECQL5,SPIDR	BLM,PRKAA1,RECQL5,SPIDR	H3K27ac	astrocytes
data_/results/diff_expression/GREAT//H3K27ac_astrocytes_GREAT.tsv	GO Biological Process	GO:0014036	neural crest cell fate specification	15	5.961129e-5	0.769999	0.0513333	32.5846	0.092068	3	5	0.0192308	0.6	1	1	2	.,.,.	.,.,.,.,.	SOX9	SOX9	H3K27ac	astrocytes
data_/results/diff_expression/GREAT//H3K27ac_astrocytes_GREAT.tsv	GO Biological Process	GO:0060018	astrocyte fate commitment	15	5.961129e-5	0.769999	0.0513333	32.5846	0.092068	3	5	0.0192308	0.6	1	1	4	.,.,.	.,.,.,.,.	SOX9	SOX9	H3K27ac	astrocytes
data_/results/diff_expression/GREAT//H3K27ac_astrocytes_GREAT.tsv	GO Biological Process	GO:0035622	intrahepatic bile duct development	15	5.961129e-5	0.769999	0.0513333	32.5846	0.092068	3	5	0.0192308	0.6	1	1	1	.,.,.	.,.,.,.,.	SOX9	SOX9	H3K27ac	astrocytes
data_/results/diff_expression/GREAT//H3K27ac_astrocytes_GREAT.tsv	GO Biological Process	GO:0048866	stem cell fate specification	15	5.961129e-5	0.769999	0.0513333	32.5846	0.092068	3	5	0.0192308	0.6	1	1	4	.,.,.	.,.,.,.,.	SOX9	SOX9	H3K27ac	astrocytes
data_/results/diff_expression/GREAT//H3K27ac_astrocytes_GREAT.tsv	GO Biological Process	GO:0045597	positive regulation of cell differentiation	24	6.469978e-5	0.835727	0.034822	1.95351	17.9164	35	973	0.224359	0.0359712	31	512	870	.,.,.,.,.,.,.,.,.,.,.,.,.,.,.,.,.,.,.,.,.,.,.,.,.,.,.,.,.,.,.,.,.,.,.	.,.,.,.,.,.,.,.,.,.,.,.,.,.,.,.,.,.,.,.,.,.,.,.,.,.,.,.,.,.,.,.,.,.,.,.,.,.,.,.,.,.,.,.,.,.,.,.,.,.,.,.,.,.,.,.,.,.,.,.,.,.,.,.,.,.,.,.,.,.,.,.,.,.,.,.,.,.,.,.,.,.,.,.,.,.,.,.,.,.,.,.,.,.,.,.,.,.,.,.,.,.,.,.,.,.,.,.,.,.,.,.,.,.,.,.,.,.,.,.,.,.,.,.,.,.,.,.,.,.,.,.,.,.,.,.,.,.,.,.,.,.,.,.,.,.,.,.,.,.,.,.,.,.,.,.,.,.,.,.,.,.,.,.,.,.,.,.,.,.,.,.,.,.,.,.,.,.,.,.,.,.,.,.,.,.,.,.,.,.,.,.,.,.,.,.,.,.,.,.…	ATOH8,BRINP3,CCDC71L,CD101,CD34,CEBPD,CREB1,DAB2IP,FOXG1,GFAP,HES1,ITPKB,KDM4C,KLF10,LMO3,MAGI2,MMP14,NLGN1,NTN1,PROX1,SH3PXD2B,SOX9,TGFB2,TRAF6,TUBB2B,UNC13D,WNT7B,WWTR1,ZFP36L1,ZHX3,ZNF703	AAMDC,ABL1,ACIN1,ACVR1,ACVR2A,ACVR2B,ADA,ADAMTS9,ADCYAP1,ADD1,ADM,ADNP,ADRA2C,AGTR1,AHI1,AKAP6,AKT1,ALX1,ANAPC2,ANXA1,AP3D1,APBB1,AR,ARF1,ARHGAP35,ARHGDIA,ARHGEF2,ARHGEF7,ARSB,ASB4,ASCL1,ATF1,ATOH8,ATP11C,ATP6V1G2-DDX39B,ATP8A2,AVIL,AXIN2,BAD,BAIAP2,BAMBI,BCL2,BCL6,BCL9L,BDNF,BIN1,BLOC1S6,BMP4,BMP7,BMPR1A,BMPR1B,BMPR2,BOC,BRAF,BRINP1,BRINP3,BTG1,BTK,C21orf91,CAMK2B,CAPRIN1,CAPRIN2,CARM1,CARMIL1,C…	H3K27ac	astrocytes
data_/results/diff_expression/GREAT//H3K27ac_astrocytes_GREAT.tsv	GO Biological Process	GO:0030238	male sex determination	25	6.948971e-5	0.897599	0.0359039	16.7101	0.239377	4	13	0.025641	0.307692	2	7	14	.,.,.,.	.,.,.,.,.,.,.,.,.,.,.,.,.	DMRT1,SOX9	AR,DMRT1,FGF9,MAP3K4,SF1,SIX4,SOX9	H3K27ac	astrocytes
data_/results/diff_expression/GREAT//H3K27ac_astrocytes_GREAT.tsv	GO Biological Process	GO:0030916	otic vesicle formation	26	9.589509e-5	1	0.0476414	15.5165	0.25779	4	14	0.025641	0.285714	2	6	8	.,.,.,.	.,.,.,.,.,.,.,.,.,.,.,.,.,.	PROX1,SOX9	CEP290,FGF8,FGFR2,PROX1,SOX9,TCAP	H3K27ac	astrocytes
data_/results/diff_expression/GREAT//H3K27ac_astrocytes_GREAT.tsv	GO Biological Process	GO:0048839	inner ear development	27	9.911925e-5	1	0.0474194	3.4439	3.77479	13	205	0.0833333	0.0634146	10	108	179	.,.,.,.,.,.,.,.,.,.,.,.,.	.,.,.,.,.,.,.,.,.,.,.,.,.,.,.,.,.,.,.,.,.,.,.,.,.,.,.,.,.,.,.,.,.,.,.,.,.,.,.,.,.,.,.,.,.,.,.,.,.,.,.,.,.,.,.,.,.,.,.,.,.,.,.,.,.,.,.,.,.,.,.,.,.,.,.,.,.,.,.,.,.,.,.,.,.,.,.,.,.,.,.,.,.,.,.,.,.,.,.,.,.,.,.,.,.,.,.,.,.,.,.,.,.,.,.,.,.,.,.,.,.,.,.,.,.,.,.,.,.,.,.,.,.,.,.,.,.,.,.,.,.,.,.,.,.,.,.,.,.,.,.,.,.,.,.,.,.,.,.,.,.,.,.,.,.,.,.,.,.,.,.,.,.,.,.,.,.,.,.,.,.,.,.,.,.,.,.,.,.,.,.,.,.,.,.,.,.,.,.,.…	CEBPD,FOXG1,HES1,LRIG1,LRP10,NR4A3,NTN1,PROX1,SOX9,TGFB2	ABR,AHI1,ALDH1A3,ANP32B,ATP6V1B1,ATP8A2,BCR,BMP4,C1QTNF5,CCM2,CDH23,CDKN1B,CEBPD,CELSR1,CEP290,CHD7,CHRNA9,COL11A1,COL2A1,DCHS1,DFNA5,DLL1,DVL1,DVL2,EPHB2,EYA1,FAT4,FGF20,FGF8,FGF9,FGFR1,FGFR2,FOXG1,FRZB,FZD2,FZD3,GABRB3,GBX2,GLI2,GLI3,GRHL3,HES1,HES5,HEY2,HOXA1,HPN,IFT20,INSIG1,INSIG2,JAG1,KCNQ1,LIN7A,LRIG1,LRIG3,LRP10,LRTOMT,MAF,MAFB,MAPKAPK2,MCM2,MPV17,MYO3B,NAGLU,NEUROD1,NEUROG1,NOTCH1,NR4A3,…	H3K27ac	astrocytes
data_/results/diff_expression/GREAT//H3K27ac_astrocytes_GREAT.tsv	GO Biological Process	GO:0021799	cerebral cortex radially oriented cell migration	28	1.073656e-4	1	0.04953	7.75824	0.773371	6	42	0.0384615	0.142857	5	20	30	.,.,.,.,.,.	.,.,.,.,.,.,.,.,.,.,.,.,.,.,.,.,.,.,.,.,.,.,.,.,.,.,.,.,.,.,.,.,.,.,.,.,.,.,.,.,.,.	ADGRG1,DAB2IP,FOXG1,POU3F2,POU3F3	ADGRG1,CDK5,CDK5R1,CTNNB1,DAB1,DAB2IP,DISC1,DIXDC1,FBXO45,FOXG1,GLI3,MBOAT7,NDEL1,NR2E1,PAFAH1B1,POU3F2,POU3F3,RTN4,SOCS7,SYNE2	H3K27ac	astrocytes
data_/results/diff_expression/GREAT//H3K27ac_astrocytes_GREAT.tsv	GO Biological Process	GO:0060729	intestinal epithelial structure maintenance	29	1.176099e-4	1	0.0523851	27.1538	0.110482	3	6	0.0192308	0.5	1	2	3	.,.,.	.,.,.,.,.,.	SOX9	SOX9,TLR4	H3K27ac	astrocytes
data_/results/diff_expression/GREAT//H3K27ac_astrocytes_GREAT.tsv	GO Biological Process	GO:0072711	cellular response to hydroxyurea	29	1.176099e-4	1	0.0523851	27.1538	0.110482	3	6	0.0192308	0.5	2	4	8	.,.,.	.,.,.,.,.,.	NSMCE3,SPIDR	BLM,NSMCE3,SPIDR,TIMELESS	H3K27ac	astrocytes
data_/results/diff_expression/GREAT//H3K27ac_astrocytes_GREAT.tsv	GO Biological Process	GO:0043583	ear development	31	0.00012481	1	0.0520056	3.1812	4.40085	14	239	0.0897436	0.0585774	11	123	204	.,.,.,.,.,.,.,.,.,.,.,.,.,.	.,.,.,.,.,.,.,.,.,.,.,.,.,.,.,.,.,.,.,.,.,.,.,.,.,.,.,.,.,.,.,.,.,.,.,.,.,.,.,.,.,.,.,.,.,.,.,.,.,.,.,.,.,.,.,.,.,.,.,.,.,.,.,.,.,.,.,.,.,.,.,.,.,.,.,.,.,.,.,.,.,.,.,.,.,.,.,.,.,.,.,.,.,.,.,.,.,.,.,.,.,.,.,.,.,.,.,.,.,.,.,.,.,.,.,.,.,.,.,.,.,.,.,.,.,.,.,.,.,.,.,.,.,.,.,.,.,.,.,.,.,.,.,.,.,.,.,.,.,.,.,.,.,.,.,.,.,.,.,.,.,.,.,.,.,.,.,.,.,.,.,.,.,.,.,.,.,.,.,.,.,.,.,.,.,.,.,.,.,.,.,.,.,.,.,.,.,.,.,.…	CEBPD,FOXG1,HES1,LRIG1,LRP10,NR4A3,NTN1,PROX1,SOX9,TGFB2,TSHZ1	ABR,AHI1,ALDH1A3,ANP32B,ATP6V1B1,ATP8A2,BCL2,BCL2L11,BCR,BMP4,C1QTNF5,CCM2,CDH23,CDKN1B,CEBPD,CELSR1,CEP290,CHD7,CHRNA9,COL11A1,COL2A1,DCHS1,DDR1,DFNA5,DLL1,DVL1,DVL2,ECE1,EPHB2,EYA1,FAT4,FGF20,FGF8,FGF9,FGFR1,FGFR2,FOXG1,FRZB,FZD2,FZD3,GABRB3,GBX2,GLI2,GLI3,GRHL3,HES1,HES5,HEY2,HOXA1,HPN,IFT20,INSIG1,INSIG2,JAG1,KCNQ1,LIN7A,LRIG1,LRIG3,LRP10,LRTOMT,MAF,MAFB,MAPK1,MAPKAPK2,MCM2,MPV17,MSX1,MYO3B,N…	H3K27ac	astrocytes
data_/results/diff_expression/GREAT//H3K27ac_astrocytes_GREAT.tsv	GO Biological Process	GO:0060009	Sertoli cell development	32	1.28898e-4	1	0.0520305	14.482	0.276204	4	15	0.025641	0.266667	2	8	14	.,.,.,.	.,.,.,.,.,.,.,.,.,.,.,.,.,.,.	DMRT1,SOX9	ARID4A,ARID4B,DMRT1,FNDC3A,HSD17B4,NUP210L,RAB13,SOX9	H3K27ac	astrocytes
data_/results/diff_expression/GREAT//H3K27ac_astrocytes_GREAT.tsv	GO Biological Process	GO:0008284	positive regulation of cell proliferation	33	1.550854e-4	1	0.0607042	2.03478	14.2521	29	774	0.185897	0.0374677	27	428	855	.,.,.,.,.,.,.,.,.,.,.,.,.,.,.,.,.,.,.,.,.,.,.,.,.,.,.,.,.	.,.,.,.,.,.,.,.,.,.,.,.,.,.,.,.,.,.,.,.,.,.,.,.,.,.,.,.,.,.,.,.,.,.,.,.,.,.,.,.,.,.,.,.,.,.,.,.,.,.,.,.,.,.,.,.,.,.,.,.,.,.,.,.,.,.,.,.,.,.,.,.,.,.,.,.,.,.,.,.,.,.,.,.,.,.,.,.,.,.,.,.,.,.,.,.,.,.,.,.,.,.,.,.,.,.,.,.,.,.,.,.,.,.,.,.,.,.,.,.,.,.,.,.,.,.,.,.,.,.,.,.,.,.,.,.,.,.,.,.,.,.,.,.,.,.,.,.,.,.,.,.,.,.,.,.,.,.,.,.,.,.,.,.,.,.,.,.,.,.,.,.,.,.,.,.,.,.,.,.,.,.,.,.,.,.,.,.,.,.,.,.,.,.,.,.,.,.,.,.…	ADGRG1,ADRA1D,ALDH3A1,CD81,CDC25B,F3,FOXG1,GFAP,GPR37L1,HES1,IGF1R,IRS2,KDM4C,LIFR,NAMPT,NR4A3,NTN1,OSMR,POU3F2,POU3F3,PROX1,SOX9,ST8SIA1,TGFB2,TRAF6,WWTR1,ZNF703	ABL1,ADA,ADAM10,ADAM17,ADCYAP1,ADGRG1,ADM,ADRA1D,AGTR2,AKIRIN2,AKT1,AKT2,ALDH3A1,ANG,ANXA1,ANXA2,AQP1,AR,ARG1,ARNT2,ASCL1,ATF3,ATP6V1G2-DDX39B,ATXN1L,B4GALT1,BAD,BAMBI,BCL2,BCL2L1,BCL6,BIRC6,BMP4,BMPR1A,BMPR2,CACUL1,CALCRL,CAPN1,CAPNS1,CARD11,CARM1,CBX8,CCAR1,CCK,CCL26,CCNB1,CCND1,CCND2,CD1D,CD24,CD248,CD276,CD320,CD4,CD46,CD47,CD74,CD81,CDC20,CDC25B,CDC42,CDCA7L,CDH3,CDK13,CDK4,CDK6,CDKN1A,CDKN1…	H3K27ac	astrocytes
data_/results/diff_expression/GREAT//H3K27ac_astrocytes_GREAT.tsv	GO Biological Process	GO:0071600	otic vesicle morphogenesis	34	1.694101e-4	1	0.0643609	13.5769	0.294618	4	16	0.025641	0.25	2	7	9	.,.,.,.	.,.,.,.,.,.,.,.,.,.,.,.,.,.,.,.	PROX1,SOX9	CEP290,EYA1,FGF8,FGFR2,PROX1,SOX9,TCAP	H3K27ac	astrocytes
data_/results/diff_expression/GREAT//H3K27ac_astrocytes_GREAT.tsv	GO Biological Process	GO:0071347	cellular response to interleukin-1	35	1.78359e-4	1	0.0658247	5.84852	1.19688	7	65	0.0448718	0.107692	4	34	88	.,.,.,.,.,.,.	.,.,.,.,.,.,.,.,.,.,.,.,.,.,.,.,.,.,.,.,.,.,.,.,.,.,.,.,.,.,.,.,.,.,.,.,.,.,.,.,.,.,.,.,.,.,.,.,.,.,.,.,.,.,.,.,.,.,.,.,.,.,.,.,.	DAB2IP,SOX9,TNIP2,TRAF6	ABCC2,ADAMTS12,CACTIN,CCL25,CCL26,CX3CL1,DAB2IP,EGR1,HAS2,HIF1A,HYAL1,HYAL2,IL6,IRAK1,NFKB1,OTUB1,PLCB1,PTGIS,PYCARD,RBMX,RC3H1,RELA,RORA,RPS6KA4,SFRP1,SOX9,TANK,TFPI,TNIP2,TRAF6,USP10,XCL1,YY1,ZC3H12A	H3K27ac	astrocytes
data_/results/diff_expression/GREAT//H3K27ac_astrocytes_GREAT.tsv	GO Biological Process	GO:0008347	glial cell migration	36	1.804271e-4	1	0.0647382	7.08361	0.847025	6	46	0.0384615	0.130435	5	23	38	.,.,.,.,.,.	.,.,.,.,.,.,.,.,.,.,.,.,.,.,.,.,.,.,.,.,.,.,.,.,.,.,.,.,.,.,.,.,.,.,.,.,.,.,.,.,.,.,.,.,.,.	ADGRG1,DAB2IP,FOXG1,MMP14,TGFB2	ADGRG1,APCDD1,CDK5,CDK5R1,CTNNB1,DAB1,DAB2IP,DISC1,EPHA4,FOXG1,GLI3,MATN2,MBOAT7,MMP14,NDN,NR2E1,P2RY1,PAFAH1B1,RTN4,SCRIB,SOCS7,SYNE2,TGFB2	H3K27ac	astrocytes
data_/results/diff_expression/GREAT//H3K27ac_astrocytes_GREAT.tsv	GO Biological Process	GO:0072034	renal vesicle induction	37	2.030354e-4	1	0.0708813	23.2747	0.128895	3	7	0.0192308	0.428571	1	2	3	.,.,.	.,.,.,.,.,.,.	SOX9	SOX9,WNT4	H3K27ac	astrocytes
data_/results/diff_expression/GREAT//H3K27ac_astrocytes_GREAT.tsv	GO Biological Process	GO:0072289	metanephric nephron tubule formation	37	2.030354e-4	1	0.0708813	23.2747	0.128895	3	7	0.0192308	0.428571	1	2	4	.,.,.	.,.,.,.,.,.,.	SOX9	PAX8,SOX9	H3K27ac	astrocytes
data_/results/diff_expression/GREAT//H3K27ac_astrocytes_GREAT.tsv	GO Biological Process	GO:0014034	neural crest cell fate commitment	37	2.030354e-4	1	0.0708813	23.2747	0.128895	3	7	0.0192308	0.428571	1	2	4	.,.,.	.,.,.,.,.,.,.	SOX9	SFRP1,SOX9	H3K27ac	astrocytes
data_/results/diff_expression/GREAT//H3K27ac_astrocytes_GREAT.tsv	GO Biological Process	GO:0071364	cellular response to epidermal growth factor stimulus	40	2.371748e-4	1	0.0765897	5.5905	1.25212	7	68	0.0448718	0.102941	4	25	38	.,.,.,.,.,.,.	.,.,.,.,.,.,.,.,.,.,.,.,.,.,.,.,.,.,.,.,.,.,.,.,.,.,.,.,.,.,.,.,.,.,.,.,.,.,.,.,.,.,.,.,.,.,.,.,.,.,.,.,.,.,.,.,.,.,.,.,.,.,.,.,.,.,.,.	DAB2IP,PLCG1,SOX9,ZFP36L1	AKT1,BAG4,BAIAP2,CBL,COL1A1,DAB2IP,EEF1A1,EGFR,ERBB2,ERBB4,ERRFI1,GAREM1,ID1,INPP5K,IQGAP1,NCL,PLCG1,PTPN11,PTPN12,SOX9,TDGF1,VIL1,ZFP36,ZFP36L1,ZFP36L2	H3K27ac	astrocytes
data_/results/diff_expression/GREAT//H3K27ac_astrocytes_GREAT.tsv	GO Biological Process	GO:0051961	negative regulation of nervous system development	41	2.418489e-4	1	0.0761942	2.53906	7.08924	18	385	0.115385	0.0467533	15	184	266	.,.,.,.,.,.,.,.,.,.,.,.,.,.,.,.,.,.	.,.,.,.,.,.,.,.,.,.,.,.,.,.,.,.,.,.,.,.,.,.,.,.,.,.,.,.,.,.,.,.,.,.,.,.,.,.,.,.,.,.,.,.,.,.,.,.,.,.,.,.,.,.,.,.,.,.,.,.,.,.,.,.,.,.,.,.,.,.,.,.,.,.,.,.,.,.,.,.,.,.,.,.,.,.,.,.,.,.,.,.,.,.,.,.,.,.,.,.,.,.,.,.,.,.,.,.,.,.,.,.,.,.,.,.,.,.,.,.,.,.,.,.,.,.,.,.,.,.,.,.,.,.,.,.,.,.,.,.,.,.,.,.,.,.,.,.,.,.,.,.,.,.,.,.,.,.,.,.,.,.,.,.,.,.,.,.,.,.,.,.,.,.,.,.,.,.,.,.,.,.,.,.,.,.,.,.,.,.,.,.,.,.,.,.,.,.,.,.…	ADGRG1,FOXG1,GFAP,GPR37L1,HES1,IDH2,INPP5F,KANK1,MTMR2,NLGN1,NTN1,PMP22,RFX4,SORL1,SOX9	ADCYAP1,ADGRG1,APP,ARF6,ARHGAP4,ARHGDIA,ARHGEF2,ASAP1,ASCL1,ASCL2,BAG5,BCL11A,BMP7,BMPR1A,BRINP1,CARM1,CDK5,CDK5R1,CDKL3,CEND1,CERS2,CNTN2,COL3A1,CRMP1,CTDSP1,CTNNA1,CTNNB1,DAB1,DCC,DDX6,DENND5A,DICER1,DISP3,DIXDC1,DLL1,DLX2,DNM3,DPYSL3,DRAXIN,DRD3,DUSP10,DYNLT1,EDNRB,EFNA1,EFNB2,EFNB3,EIF2AK3,EIF4E,EIF4ENIF1,EPHA4,EPHA7,EPHB2,ERBB4,FGF13,FIG4,FOXG1,FOXO3,GAK,GDI1,GFAP,GLI3,GORASP1,GPR161,GPR173,…	H3K27ac	astrocytes
data_/results/diff_expression/GREAT//H3K27ac_astrocytes_GREAT.tsv	GO Biological Process	GO:2000020	positive regulation of male gonad development	42	2.767634e-4	1	0.0851179	12.0684	0.331445	4	18	0.025641	0.222222	2	7	8	.,.,.,.	.,.,.,.,.,.,.,.,.,.,.,.,.,.,.,.,.,.	DMRT1,SOX9	CITED2,DMRT1,NR5A1,SEMA3A,SOX9,WT1,ZFPM2	H3K27ac	astrocytes
data_/results/diff_expression/GREAT//H3K27ac_astrocytes_GREAT.tsv	GO Biological Process	GO:0072190	ureter urothelium development	43	3.204696e-4	1	0.0962676	20.3654	0.147309	3	8	0.0192308	0.375	1	2	3	.,.,.	.,.,.,.,.,.,.,.	SOX9	BMP4,SOX9	H3K27ac	astrocytes
data_/results/diff_expression/GREAT//H3K27ac_astrocytes_GREAT.tsv	GO Biological Process	GO:0072197	ureter morphogenesis	43	3.204696e-4	1	0.0962676	20.3654	0.147309	3	8	0.0192308	0.375	1	2	3	.,.,.	.,.,.,.,.,.,.,.	SOX9	BMP4,SOX9	H3K27ac	astrocytes
data_/results/diff_expression/GREAT//H3K27ac_astrocytes_GREAT.tsv	GO Biological Process	GO:0072710	response to hydroxyurea	43	3.204696e-4	1	0.0962676	20.3654	0.147309	3	8	0.0192308	0.375	2	5	9	.,.,.	.,.,.,.,.,.,.,.	NSMCE3,SPIDR	BLM,KAT7,NSMCE3,SPIDR,TIMELESS	H3K27ac	astrocytes
data_/results/diff_expression/GREAT//H3K27ac_astrocytes_GREAT.tsv	GO Biological Process	GO:0070384	Harderian gland development	43	3.204696e-4	1	0.0962676	20.3654	0.147309	3	8	0.0192308	0.375	1	3	4	.,.,.	.,.,.,.,.,.,.,.	SOX9	ALDH1A3,RARG,SOX9	H3K27ac	astrocytes
data_/results/diff_expression/GREAT//H3K27ac_astrocytes_GREAT.tsv	GO Biological Process	GO:0061145	lung smooth muscle development	43	3.204696e-4	1	0.0962676	20.3654	0.147309	3	8	0.0192308	0.375	1	2	2	.,.,.	.,.,.,.,.,.,.,.	SOX9	SOX9,SRF	H3K27ac	astrocytes
data_/results/diff_expression/GREAT//H3K27ac_astrocytes_GREAT.tsv	GO Biological Process	GO:0019100	male germ-line sex determination	43	3.204696e-4	1	0.0962676	20.3654	0.147309	3	8	0.0192308	0.375	1	2	2	.,.,.	.,.,.,.,.,.,.,.	SOX9	MAP3K4,SOX9	H3K27ac	astrocytes
data_/results/diff_expression/GREAT//H3K27ac_astrocytes_GREAT.tsv	GO Biological Process	GO:0060532	bronchus cartilage development	43	3.204696e-4	1	0.0962676	20.3654	0.147309	3	8	0.0192308	0.375	1	2	2	.,.,.	.,.,.,.,.,.,.,.	SOX9	SOX9,SRF	H3K27ac	astrocytes
data_/results/diff_expression/GREAT//H3K27ac_astrocytes_GREAT.tsv	GO Biological Process	GO:0050680	negative regulation of epithelial cell proliferation	50	3.324681e-4	1	0.0858898	4.1073	2.19122	9	119	0.0576923	0.0756302	5	66	116	.,.,.,.,.,.,.,.,.	.,.,.,.,.,.,.,.,.,.,.,.,.,.,.,.,.,.,.,.,.,.,.,.,.,.,.,.,.,.,.,.,.,.,.,.,.,.,.,.,.,.,.,.,.,.,.,.,.,.,.,.,.,.,.,.,.,.,.,.,.,.,.,.,.,.,.,.,.,.,.,.,.,.,.,.,.,.,.,.,.,.,.,.,.,.,.,.,.,.,.,.,.,.,.,.,.,.,.,.,.,.,.,.,.,.,.,.,.,.,.,.,.,.,.,.,.,.,.	ATOH8,DAB2IP,NFIB,SOX9,TGFB2	AIMP1,AR,ATF2,ATOH8,ATP5A1,ATPIF1,BMP4,CASK,CDK6,CDKN1B,CDKN1C,CEACAM1,DAB2IP,DLG1,DUSP10,EFNB2,EPPK1,FBXW7,FGFR2,GDF5,GJA1,GPC3,HPN,IFT122,IFT52,IFT57,IFT74,KLF9,KRIT1,LIMS2,MAGED1,MARVELD3,MEF2C,NF1,NFIB,NGFR,NR2F2,PAX6,PDCD10,PEX2,PHB2,PTCH1,PTPRK,PTPRM,RB1,RIDA,ROBO1,RUNX3,SAV1,SCG2,SFRP1,SFRP2,SOX2,SOX9,SPARC,STRAP,SULF1,TGFB1,TGFB2,TGFBR1,THBS1,TINF2,VASH1,WDR13,WDR77,WNT5A	H3K27ac	astrocytes
data_/results/diff_expression/GREAT//H3K27ac_astrocytes_GREAT.tsv	GO Biological Process	GO:0060433	bronchus development	51	3.455697e-4	1	0.087524	11.4332	0.349858	4	19	0.025641	0.210526	2	6	10	.,.,.,.	.,.,.,.,.,.,.,.,.,.,.,.,.,.,.,.,.,.,.	SOX9,WNT7B	BMP4,SOX9,SRF,TGFBR2,TULP3,WNT7B	H3K27ac	astrocytes
data_/results/diff_expression/GREAT//H3K27ac_astrocytes_GREAT.tsv	GO Biological Process	GO:0070849	response to epidermal growth factor	52	3.69163e-4	1	0.0917015	5.20759	1.34419	7	73	0.0448718	0.0958904	4	27	42	.,.,.,.,.,.,.	.,.,.,.,.,.,.,.,.,.,.,.,.,.,.,.,.,.,.,.,.,.,.,.,.,.,.,.,.,.,.,.,.,.,.,.,.,.,.,.,.,.,.,.,.,.,.,.,.,.,.,.,.,.,.,.,.,.,.,.,.,.,.,.,.,.,.,.,.,.,.,.,.	DAB2IP,PLCG1,SOX9,ZFP36L1	AKT1,ASCL1,BAG4,BAIAP2,CBL,COL1A1,DAB2IP,EEF1A1,EGFR,ERBB2,ERBB4,ERRFI1,GAREM1,ID1,INPP5K,IQGAP1,MAPK1,NCL,PLCG1,PTPN11,PTPN12,SOX9,TDGF1,VIL1,ZFP36,ZFP36L1,ZFP36L2	H3K27ac	astrocytes
data_/results/diff_expression/GREAT//H3K27ac_astrocytes_GREAT.tsv	GO Biological Process	GO:2000145	regulation of cell motility	53	4.142461e-4	1	0.100959	1.92064	15.0991	29	820	0.185897	0.0353658	26	441	772	.,.,.,.,.,.,.,.,.,.,.,.,.,.,.,.,.,.,.,.,.,.,.,.,.,.,.,.,.	.,.,.,.,.,.,.,.,.,.,.,.,.,.,.,.,.,.,.,.,.,.,.,.,.,.,.,.,.,.,.,.,.,.,.,.,.,.,.,.,.,.,.,.,.,.,.,.,.,.,.,.,.,.,.,.,.,.,.,.,.,.,.,.,.,.,.,.,.,.,.,.,.,.,.,.,.,.,.,.,.,.,.,.,.,.,.,.,.,.,.,.,.,.,.,.,.,.,.,.,.,.,.,.,.,.,.,.,.,.,.,.,.,.,.,.,.,.,.,.,.,.,.,.,.,.,.,.,.,.,.,.,.,.,.,.,.,.,.,.,.,.,.,.,.,.,.,.,.,.,.,.,.,.,.,.,.,.,.,.,.,.,.,.,.,.,.,.,.,.,.,.,.,.,.,.,.,.,.,.,.,.,.,.,.,.,.,.,.,.,.,.,.,.,.,.,.,.,.,.…	ADGRG1,ADGRG3,ATOH8,CD81,DAB2IP,F3,HDAC7,IDH2,IGF1R,INPP5F,IRS2,KANK1,KLRK1,MAGI2,MMP14,NTN1,PLCG1,PLXNA2,PROX1,PRR5L,RHOB,SORL1,SOX9,SPOCK2,TGFB2,ZNF703	ABHD2,ABHD6,ABL1,ABR,ACKR3,ACTN4,ACVR1,ACVR1C,ADA,ADAM10,ADAM17,ADAM9,ADAMTS9,ADARB1,ADGRA2,ADGRG1,ADGRG3,ADORA1,AGTR2,AJUBA,AKT1,AKT2,AMOT,AMOTL1,ANGPT1,ANO6,ANXA1,ANXA3,AP1AR,APC,APEX1,APP,AQP1,ARAP3,ARHGAP4,ARHGDIB,ARHGEF2,ARHGEF39,ARHGEF7,ARID2,ARSB,ATOH8,ATP5A1,ATP5B,ATP8A1,BAG4,BBS2,BBS4,BCAR1,BCL2,BCR,BEX4,BMP4,BMP7,BMPR1A,BMPR2,BRAF,BST2,C3AR1,C5orf30,CAPN7,CARMIL1,CARMIL2,CBLL1,CCAR1,CCB…	H3K27ac	astrocytes
data_/results/diff_expression/GREAT//H3K27ac_astrocytes_GREAT.tsv	GO Biological Process	GO:2000018	regulation of male gonad development	54	4.25808e-4	1	0.101855	10.8615	0.368272	4	20	0.025641	0.2	2	8	9	.,.,.,.	.,.,.,.,.,.,.,.,.,.,.,.,.,.,.,.,.,.,.,.	DMRT1,SOX9	CITED2,DMRT1,NR5A1,SEMA3A,SOX9,WNT4,WT1,ZFPM2	H3K27ac	astrocytes
data_/results/diff_expression/GREAT//H3K27ac_astrocytes_GREAT.tsv	GO Biological Process	GO:0072282	metanephric nephron tubule morphogenesis	54	4.25808e-4	1	0.101855	10.8615	0.368272	4	20	0.025641	0.2	2	6	8	.,.,.,.	.,.,.,.,.,.,.,.,.,.,.,.,.,.,.,.,.,.,.,.	HES1,SOX9	HES1,HES5,LGR4,PAX8,PKD1,SOX9	H3K27ac	astrocytes
data_/results/diff_expression/GREAT//H3K27ac_astrocytes_GREAT.tsv	GO Biological Process	GO:0060509	Type I pneumocyte differentiation	56	4.742181e-4	1	0.109383	18.1026	0.165722	3	9	0.0192308	0.333333	2	4	5	.,.,.	.,.,.,.,.,.,.,.,.	CREB1,NFIB	CREB1,NFIB,THRA,THRB	H3K27ac	astrocytes
data_/results/diff_expression/GREAT//H3K27ac_astrocytes_GREAT.tsv	GO Biological Process	GO:0072174	metanephric tubule formation	56	4.742181e-4	1	0.109383	18.1026	0.165722	3	9	0.0192308	0.333333	1	3	6	.,.,.	.,.,.,.,.,.,.,.,.	SOX9	PAX8,SOX9,WNT4	H3K27ac	astrocytes
data_/results/diff_expression/GREAT//H3K27ac_astrocytes_GREAT.tsv	GO Biological Process	GO:0048865	stem cell fate commitment	56	4.742181e-4	1	0.109383	18.1026	0.165722	3	9	0.0192308	0.333333	1	3	9	.,.,.	.,.,.,.,.,.,.,.,.	SOX9	ASCL1,SFRP1,SOX9	H3K27ac	astrocytes
data_/results/diff_expression/GREAT//H3K27ac_astrocytes_GREAT.tsv	GO Biological Process	GO:0001955	blood vessel maturation	56	4.742181e-4	1	0.109383	18.1026	0.165722	3	9	0.0192308	0.333333	1	5	8	.,.,.	.,.,.,.,.,.,.,.,.	LYL1	ANKRD17,CDH5,DDIT3,LYL1,S1PR1	H3K27ac	astrocytes
data_/results/diff_expression/GREAT//H3K27ac_astrocytes_GREAT.tsv	GO Biological Process	GO:0060534	trachea cartilage development	60	5.185083e-4	1	0.111626	10.3443	0.386686	4	21	0.025641	0.190476	2	7	8	.,.,.,.	.,.,.,.,.,.,.,.,.,.,.,.,.,.,.,.,.,.,.,.,.	SOX9,WNT7B	LRP6,RARA,RARG,RSPO2,SOX9,SRF,WNT7B	H3K27ac	astrocytes
data_/results/diff_expression/GREAT//H3K27ac_astrocytes_GREAT.tsv	GO Biological Process	GO:1902893	regulation of pri-miRNA transcription from RNA polymerase II promoter	61	5.375673e-4	1	0.113832	5.81868	1.03116	6	56	0.0384615	0.107143	3	23	29	.,.,.,.,.,.	.,.,.,.,.,.,.,.,.,.,.,.,.,.,.,.,.,.,.,.,.,.,.,.,.,.,.,.,.,.,.,.,.,.,.,.,.,.,.,.,.,.,.,.,.,.,.,.,.,.,.,.,.,.,.,.	NFIB,PPARA,SOX9	BMPR1A,FOS,GNL3,HDAC4,HIF1A,JUN,NFATC3,NFATC4,NFIB,NGFR,PDGFB,PPARA,RELA,SMAD1,SMAD3,SMAD6,SMARCA4,SOX9,SRF,STAT3,TEAD1,TGFB1,YY1	H3K27ac	astrocytes
data_/results/diff_expression/GREAT//H3K27ac_astrocytes_GREAT.tsv	GO Biological Process	GO:0021795	cerebral cortex cell migration	61	5.375673e-4	1	0.113832	5.81868	1.03116	6	56	0.0384615	0.107143	5	29	43	.,.,.,.,.,.	.,.,.,.,.,.,.,.,.,.,.,.,.,.,.,.,.,.,.,.,.,.,.,.,.,.,.,.,.,.,.,.,.,.,.,.,.,.,.,.,.,.,.,.,.,.,.,.,.,.,.,.,.,.,.,.	ADGRG1,DAB2IP,FOXG1,POU3F2,POU3F3	ADGRG1,ARX,CDK5,CDK5R1,CTNNB1,DAB1,DAB2IP,DISC1,DIXDC1,EFHC1,EGFR,FBXO45,FGF13,FOXG1,GLI3,MBOAT7,NDEL1,NR2E1,NRP1,PAFAH1B1,PEX13,POU3F2,POU3F3,ROBO1,RTN4,SEMA3A,SLIT2,SOCS7,SYNE2	H3K27ac	astrocytes
data_/results/diff_expression/GREAT//H3K27ac_astrocytes_GREAT.tsv	GO Biological Process	GO:0040012	regulation of locomotion	63	5.482404e-4	1	0.112407	1.86198	16.1119	30	875	0.192308	0.0342857	27	477	839	.,.,.,.,.,.,.,.,.,.,.,.,.,.,.,.,.,.,.,.,.,.,.,.,.,.,.,.,.,.	.,.,.,.,.,.,.,.,.,.,.,.,.,.,.,.,.,.,.,.,.,.,.,.,.,.,.,.,.,.,.,.,.,.,.,.,.,.,.,.,.,.,.,.,.,.,.,.,.,.,.,.,.,.,.,.,.,.,.,.,.,.,.,.,.,.,.,.,.,.,.,.,.,.,.,.,.,.,.,.,.,.,.,.,.,.,.,.,.,.,.,.,.,.,.,.,.,.,.,.,.,.,.,.,.,.,.,.,.,.,.,.,.,.,.,.,.,.,.,.,.,.,.,.,.,.,.,.,.,.,.,.,.,.,.,.,.,.,.,.,.,.,.,.,.,.,.,.,.,.,.,.,.,.,.,.,.,.,.,.,.,.,.,.,.,.,.,.,.,.,.,.,.,.,.,.,.,.,.,.,.,.,.,.,.,.,.,.,.,.,.,.,.,.,.,.,.,.,.,.…	ADGRG1,ADGRG3,ATOH8,CD81,DAB2IP,F3,HDAC7,IDH2,IGF1R,INPP5F,IRS2,KANK1,KLRK1,MAGI2,MMP14,NTN1,PLCG1,PLXNA2,PROX1,PRR5L,RHOB,SORL1,SOX9,SPOCK2,TGFB2,TUBB2B,ZNF703	ABHD2,ABHD6,ABL1,ABR,ACKR3,ACTN4,ACVR1,ACVR1C,ADA,ADAM10,ADAM17,ADAM9,ADAMTS9,ADARB1,ADGRA2,ADGRG1,ADGRG3,ADORA1,ADORA2A,AGTR2,AJUBA,AKT1,AKT2,AMOT,AMOTL1,ANGPT1,ANO6,ANXA1,ANXA3,AP1AR,APC,APEX1,APP,AQP1,ARAP3,ARHGAP4,ARHGDIB,ARHGEF2,ARHGEF39,ARHGEF7,ARID2,ARRDC3,ARSB,ARTN,ATOH8,ATP5A1,ATP5B,ATP8A1,BAG4,BBS2,BBS4,BCAR1,BCL2,BCR,BEX4,BMP4,BMP7,BMPR1A,BMPR2,BRAF,BST2,C3AR1,C5orf30,CAPN7,CARMIL1,CAR…	H3K27ac	astrocytes
data_/results/diff_expression/GREAT//H3K27ac_astrocytes_GREAT.tsv	GO Biological Process	GO:0035272	exocrine system development	64	5.917982e-4	1	0.119442	5.7166	1.04957	6	57	0.0384615	0.105263	3	24	46	.,.,.,.,.,.	.,.,.,.,.,.,.,.,.,.,.,.,.,.,.,.,.,.,.,.,.,.,.,.,.,.,.,.,.,.,.,.,.,.,.,.,.,.,.,.,.,.,.,.,.,.,.,.,.,.,.,.,.,.,.,.,.	NFIB,SOX9,TGFB2	BMP7,CDC42,CLCN2,DAG1,EGFR,FGF8,FGFR1,FGFR2,IL6,LAMA5,NFIB,NRP1,PAX6,PLXNA1,PLXND1,PPDPF,SEMA3A,SEMA3C,SOX9,TFCP2L1,TGFB1,TGFB2,WLS,XBP1	H3K27ac	astrocytes
data_/results/diff_expression/GREAT//H3K27ac_astrocytes_GREAT.tsv	GO Biological Process	GO:0008584	male gonad development	65	6.026028e-4	1	0.119751	3.78891	2.37535	9	129	0.0576923	0.0697674	7	81	136	.,.,.,.,.,.,.,.,.	.,.,.,.,.,.,.,.,.,.,.,.,.,.,.,.,.,.,.,.,.,.,.,.,.,.,.,.,.,.,.,.,.,.,.,.,.,.,.,.,.,.,.,.,.,.,.,.,.,.,.,.,.,.,.,.,.,.,.,.,.,.,.,.,.,.,.,.,.,.,.,.,.,.,.,.,.,.,.,.,.,.,.,.,.,.,.,.,.,.,.,.,.,.,.,.,.,.,.,.,.,.,.,.,.,.,.,.,.,.,.,.,.,.,.,.,.,.,.,.,.,.,.,.,.,.,.,.,.	ADGRG1,DMRT1,MAMLD1,MMP14,SOX9,TGFB2,YBX3	ACVR2A,ADGRG1,AR,ARID4A,ARID4B,ARID5B,BCL2,BCL2L1,BCL2L11,BCL2L2-PABPN1,CBL,CCND1,CSDE1,CTNNA1,CTSV,DMRT1,EIF2S2,ERCC1,ESR1,FGF9,FNDC3A,FSHR,FSTL3,GATA1,H3F3A,HMGB2,HMGCS1,HSD17B4,ING2,INHBA,KDM5A,KIF18A,KITLG,LHX9,LRP2,MAMLD1,MAS1,MEA1,MGST1,MMP14,MSH2,NASP,NCOA1,NCOA4,NR5A1,NUDT1,NUP210L,PATZ1,PDGFRA,PDGFRB,PLEKHA1,PRDX4,PRKACG,RAB13,RARA,RNF38,SAFB2,SCX,SF1,SFRP1,SFRP2,SIX4,SMAD4,SOX9,SRD5A1,T…	H3K27ac	astrocytes
data_/results/diff_expression/GREAT//H3K27ac_astrocytes_GREAT.tsv	GO Biological Process	GO:0072173	metanephric tubule morphogenesis	66	6.247135e-4	1	0.122264	9.87413	0.405099	4	22	0.025641	0.181818	2	7	10	.,.,.,.	.,.,.,.,.,.,.,.,.,.,.,.,.,.,.,.,.,.,.,.,.,.	HES1,SOX9	HES1,HES5,LGR4,PAX8,PKD1,SOX9,WNT4	H3K27ac	astrocytes
data_/results/diff_expression/GREAT//H3K27ac_astrocytes_GREAT.tsv	GO Biological Process	GO:0060008	Sertoli cell differentiation	66	6.247135e-4	1	0.122264	9.87413	0.405099	4	22	0.025641	0.181818	2	13	20	.,.,.,.	.,.,.,.,.,.,.,.,.,.,.,.,.,.,.,.,.,.,.,.,.,.	DMRT1,SOX9	ARID4A,ARID4B,CTSV,DMRT1,FNDC3A,HSD17B4,NUP210L,RAB13,RARA,SAFB2,SCX,SOX9,TCF21	H3K27ac	astrocytes
data_/results/diff_expression/GREAT//H3K27ac_astrocytes_GREAT.tsv	GO Biological Process	GO:0072193	ureter smooth muscle cell differentiation	68	6.683211e-4	1	0.126951	16.2923	0.184136	3	10	0.0192308	0.3	1	3	3	.,.,.	.,.,.,.,.,.,.,.,.,.	SOX9	BMP4,SIX1,SOX9	H3K27ac	astrocytes
data_/results/diff_expression/GREAT//H3K27ac_astrocytes_GREAT.tsv	GO Biological Process	GO:0030277	maintenance of gastrointestinal epithelium	68	6.683211e-4	1	0.126951	16.2923	0.184136	3	10	0.0192308	0.3	1	5	15	.,.,.	.,.,.,.,.,.,.,.,.,.	SOX9	MUC4,MUC6,SOX9,STRAP,TLR4	H3K27ac	astrocytes
data_/results/diff_expression/GREAT//H3K27ac_astrocytes_GREAT.tsv	GO Biological Process	GO:0003415	chondrocyte hypertrophy	68	6.683211e-4	1	0.126951	16.2923	0.184136	3	10	0.0192308	0.3	1	4	4	.,.,.	.,.,.,.,.,.,.,.,.,.	SOX9	MEX3C,RARG,SOX9,TGFBR2	H3K27ac	astrocytes
data_/results/diff_expression/GREAT//H3K27ac_astrocytes_GREAT.tsv	GO Biological Process	GO:0046546	development of primary male sexual characteristics	71	6.738361e-4	1	0.122591	3.73106	2.41218	9	131	0.0576923	0.0687023	7	82	137	.,.,.,.,.,.,.,.,.	.,.,.,.,.,.,.,.,.,.,.,.,.,.,.,.,.,.,.,.,.,.,.,.,.,.,.,.,.,.,.,.,.,.,.,.,.,.,.,.,.,.,.,.,.,.,.,.,.,.,.,.,.,.,.,.,.,.,.,.,.,.,.,.,.,.,.,.,.,.,.,.,.,.,.,.,.,.,.,.,.,.,.,.,.,.,.,.,.,.,.,.,.,.,.,.,.,.,.,.,.,.,.,.,.,.,.,.,.,.,.,.,.,.,.,.,.,.,.,.,.,.,.,.,.,.,.,.,.,.,.	ADGRG1,DMRT1,MAMLD1,MMP14,SOX9,TGFB2,YBX3	ACVR2A,ADGRG1,AR,ARID4A,ARID4B,ARID5B,BCL2,BCL2L1,BCL2L11,BCL2L2-PABPN1,CBL,CCND1,CSDE1,CTNNA1,CTSV,DMRT1,EIF2S2,ERCC1,ESR1,FGF9,FNDC3A,FSHR,FSTL3,GATA1,H3F3A,HMGB2,HMGCS1,HSD17B4,ING2,INHBA,KDM5A,KIF18A,KITLG,LHFPL2,LHX9,LRP2,MAMLD1,MAS1,MEA1,MGST1,MMP14,MSH2,NASP,NCOA1,NCOA4,NR5A1,NUDT1,NUP210L,PATZ1,PDGFRA,PDGFRB,PLEKHA1,PRDX4,PRKACG,RAB13,RARA,RNF38,SAFB2,SCX,SF1,SFRP1,SFRP2,SIX4,SMAD4,SOX9,S…	H3K27ac	astrocytes
data_/results/diff_expression/GREAT//H3K27ac_astrocytes_GREAT.tsv	GO Biological Process	GO:0042471	ear morphogenesis	71	6.738361e-4	1	0.122591	3.73106	2.41218	9	131	0.0576923	0.0687023	7	70	113	.,.,.,.,.,.,.,.,.	.,.,.,.,.,.,.,.,.,.,.,.,.,.,.,.,.,.,.,.,.,.,.,.,.,.,.,.,.,.,.,.,.,.,.,.,.,.,.,.,.,.,.,.,.,.,.,.,.,.,.,.,.,.,.,.,.,.,.,.,.,.,.,.,.,.,.,.,.,.,.,.,.,.,.,.,.,.,.,.,.,.,.,.,.,.,.,.,.,.,.,.,.,.,.,.,.,.,.,.,.,.,.,.,.,.,.,.,.,.,.,.,.,.,.,.,.,.,.,.,.,.,.,.,.,.,.,.,.,.,.	FOXG1,LRIG1,NR4A3,NTN1,PROX1,SOX9,TSHZ1	ABR,ALDH1A3,ATP6V1B1,ATP8A2,BCR,CELSR1,CEP290,CHD7,CHRNA9,COL11A1,COL2A1,DVL1,DVL2,EPHB2,EYA1,FGF8,FGF9,FGFR1,FGFR2,FOXG1,FRZB,FZD2,FZD3,GBX2,GLI2,GRHL3,HOXA1,HPN,INSIG1,INSIG2,LRIG1,LRIG3,MAFB,MAPK1,MSX1,MYO3B,NAGLU,NEUROG1,NIPBL,NOG,NR4A3,NTN1,OTX1,PAX8,POU3F4,PRKRA,PROX1,PTK7,ROR2,SALL1,SCRIB,SEC24B,SIX1,SIX4,SLC9A3R1,SOBP,SOD1,SOX9,SPRY2,TCAP,TFAP2A,TIFAB,TSHZ1,TWIST1,VANGL2,WDPCP,WNT3A,WNT5A…	H3K27ac	astrocytes
data_/results/diff_expression/GREAT//H3K27ac_astrocytes_GREAT.tsv	GO Biological Process	GO:2000738	positive regulation of stem cell differentiation	73	8.81854e-4	1	0.15604	9.05128	0.441926	4	24	0.025641	0.166667	2	12	17	.,.,.,.	.,.,.,.,.,.,.,.,.,.,.,.,.,.,.,.,.,.,.,.,.,.,.,.	SOX9,TGFB2	BMP4,BMP7,LTBP3,NKX2-5,PWP1,SEMA3C,SOX5,SOX6,SOX9,SP7,TBX5,TGFB2	H3K27ac	astrocytes
data_/results/diff_expression/GREAT//H3K27ac_astrocytes_GREAT.tsv	GO Biological Process	GO:0071599	otic vesicle development	73	8.81854e-4	1	0.15604	9.05128	0.441926	4	24	0.025641	0.166667	2	11	14	.,.,.,.	.,.,.,.,.,.,.,.,.,.,.,.,.,.,.,.,.,.,.,.,.,.,.,.	PROX1,SOX9	AHI1,CEP290,COL2A1,EYA1,FGF8,FGFR2,PAX8,PROX1,SIX1,SOX9,TCAP	H3K27ac	astrocytes
data_/results/diff_expression/GREAT//H3K27ac_astrocytes_GREAT.tsv	GO Biological Process	GO:0071504	cellular response to heparin	75	9.065628e-4	1	0.156134	14.8112	0.20255	3	11	0.0192308	0.272727	1	5	5	.,.,.	.,.,.,.,.,.,.,.,.,.,.	SOX9	AOC1,EGR1,SFRP1,SLIT2,SOX9	H3K27ac	astrocytes
data_/results/diff_expression/GREAT//H3K27ac_astrocytes_GREAT.tsv	GO Biological Process	GO:2000741	positive regulation of mesenchymal stem cell differentiation	75	9.065628e-4	1	0.156134	14.8112	0.20255	3	11	0.0192308	0.272727	1	4	4	.,.,.	.,.,.,.,.,.,.,.,.,.,.	SOX9	LTBP3,SOX5,SOX6,SOX9	H3K27ac	astrocytes
data_/results/diff_expression/GREAT//H3K27ac_astrocytes_GREAT.tsv	GO Biological Process	GO:0060737	prostate gland morphogenetic growth	75	9.065628e-4	1	0.156134	14.8112	0.20255	3	11	0.0192308	0.272727	1	3	4	.,.,.	.,.,.,.,.,.,.,.,.,.,.	SOX9	ESR1,FGFR2,SOX9	H3K27ac	astrocytes
data_/results/diff_expression/GREAT//H3K27ac_astrocytes_GREAT.tsv	GO Biological Process	GO:0007538	primary sex determination	75	9.065628e-4	1	0.156134	14.8112	0.20255	3	11	0.0192308	0.272727	1	3	3	.,.,.	.,.,.,.,.,.,.,.,.,.,.	SOX9	MAP3K4,NR5A1,SOX9	H3K27ac	astrocytes
data_/results/diff_expression/GREAT//H3K27ac_astrocytes_GREAT.tsv	GO Biological Process	GO:0014029	neural crest formation	75	9.065628e-4	1	0.156134	14.8112	0.20255	3	11	0.0192308	0.272727	1	5	11	.,.,.	.,.,.,.,.,.,.,.,.,.,.	SOX9	LRP6,PDCD6,PEF1,SFRP1,SOX9	H3K27ac	astrocytes
data_/results/diff_expression/GREAT//H3K27ac_astrocytes_GREAT.tsv	GO Biological Process	GO:0032808	lacrimal gland development	75	9.065628e-4	1	0.156134	14.8112	0.20255	3	11	0.0192308	0.272727	1	3	7	.,.,.	.,.,.,.,.,.,.,.,.,.,.	SOX9	FGFR2,PAX6,SOX9	H3K27ac	astrocytes
data_/results/diff_expression/GREAT//H3K27ac_astrocytes_GREAT.tsv	GO Biological Process	GO:0050768	negative regulation of neurogenesis	81	9.114916e-4	1	0.145355	2.4204	6.61048	16	359	0.102564	0.0445682	13	169	246	.,.,.,.,.,.,.,.,.,.,.,.,.,.,.,.	.,.,.,.,.,.,.,.,.,.,.,.,.,.,.,.,.,.,.,.,.,.,.,.,.,.,.,.,.,.,.,.,.,.,.,.,.,.,.,.,.,.,.,.,.,.,.,.,.,.,.,.,.,.,.,.,.,.,.,.,.,.,.,.,.,.,.,.,.,.,.,.,.,.,.,.,.,.,.,.,.,.,.,.,.,.,.,.,.,.,.,.,.,.,.,.,.,.,.,.,.,.,.,.,.,.,.,.,.,.,.,.,.,.,.,.,.,.,.,.,.,.,.,.,.,.,.,.,.,.,.,.,.,.,.,.,.,.,.,.,.,.,.,.,.,.,.,.,.,.,.,.,.,.,.,.,.,.,.,.,.,.,.,.,.,.,.,.,.,.,.,.,.,.,.,.,.,.,.,.,.,.,.,.,.,.,.,.,.,.,.,.,.,.,.,.,.,.,.,.…	ADGRG1,FOXG1,GFAP,GPR37L1,HES1,IDH2,INPP5F,KANK1,NLGN1,NTN1,PMP22,SORL1,SOX9	ADCYAP1,ADGRG1,APP,ARF6,ARHGAP4,ARHGDIA,ARHGEF2,ASAP1,ASCL1,ASCL2,BAG5,BCL11A,BMP7,BMPR1A,BRINP1,CARM1,CDK5,CDK5R1,CDKL3,CERS2,CNTN2,COL3A1,CRMP1,CTDSP1,CTNNA1,CTNNB1,DAB1,DCC,DDX6,DENND5A,DICER1,DISP3,DIXDC1,DLL1,DLX2,DNM3,DPYSL3,DRAXIN,DRD3,DUSP10,DYNLT1,EDNRB,EFNA1,EFNB2,EFNB3,EIF4E,EIF4ENIF1,EPHA4,EPHA7,EPHB2,ERBB4,FGF13,FOXG1,FOXO3,GAK,GDI1,GFAP,GLI3,GORASP1,GPR173,GPR37L1,GSK3A,GSK3B,HDAC2,…	H3K27ac	astrocytes
data_/results/diff_expression/GREAT//H3K27ac_astrocytes_GREAT.tsv	GO Biological Process	GO:0050678	regulation of epithelial cell proliferation	82	9.288254e-4	1	0.146313	2.50651	5.98442	15	325	0.0961538	0.0461539	11	165	292	.,.,.,.,.,.,.,.,.,.,.,.,.,.,.	.,.,.,.,.,.,.,.,.,.,.,.,.,.,.,.,.,.,.,.,.,.,.,.,.,.,.,.,.,.,.,.,.,.,.,.,.,.,.,.,.,.,.,.,.,.,.,.,.,.,.,.,.,.,.,.,.,.,.,.,.,.,.,.,.,.,.,.,.,.,.,.,.,.,.,.,.,.,.,.,.,.,.,.,.,.,.,.,.,.,.,.,.,.,.,.,.,.,.,.,.,.,.,.,.,.,.,.,.,.,.,.,.,.,.,.,.,.,.,.,.,.,.,.,.,.,.,.,.,.,.,.,.,.,.,.,.,.,.,.,.,.,.,.,.,.,.,.,.,.,.,.,.,.,.,.,.,.,.,.,.,.,.,.,.,.,.,.,.,.,.,.,.,.,.,.,.,.,.,.,.,.,.,.,.,.,.,.,.,.,.,.,.,.,.,.,.,.,.,.…	ATOH8,DAB2IP,F3,HES1,NFIB,NR4A3,PROX1,SOX9,TGFB2,ZFP36L1,ZNF703	AIMP1,AKT1,ANG,AR,ARG1,ATF2,ATOH8,ATP5A1,ATPIF1,B4GALT1,BAD,BCL11B,BMP4,BMPR1A,BMPR2,CASK,CCL26,CCND1,CDC42,CDH3,CDK6,CDKN1B,CDKN1C,CEACAM1,CTNNB1,CXCL12,DAB2IP,DEAF1,DLG1,DUSP10,EDNRB,EFNB2,EGFL7,EGFR,EGR3,EPPK1,ERBB2,ERRFI1,EYA1,F3,FBXW7,FGF1,FGF2,FGF9,FGFR2,FMC1,FOXP2,FRS2,FZD7,GDF5,GHSR,GJA1,GLI1,GLUL,GPC3,HAS2,HES1,HES5,HIF1A,HMGB2,HMGN1,HPN,HTR2B,HYAL1,ID1,IFT122,IFT52,IFT57,IFT74,IL10,IL6,…	H3K27ac	astrocytes
data_/results/diff_expression/GREAT//H3K27ac_astrocytes_GREAT.tsv	GO Biological Process	GO:2000795	negative regulation of epithelial cell proliferation involved in lung morphogenesis	83	9.985288e-4	1	0.155397	36.2051	0.0552408	2	3	0.0128205	0.666667	1	1	1	.,.	.,.,.	NFIB	NFIB	H3K27ac	astrocytes
data_/results/diff_expression/GREAT//H3K27ac_astrocytes_GREAT.tsv	GO Biological Process	GO:0060662	salivary gland cavitation	83	9.985288e-4	1	0.155397	36.2051	0.0552408	2	3	0.0128205	0.666667	1	1	5	.,.	.,.,.	NFIB	NFIB	H3K27ac	astrocytes
data_/results/diff_expression/GREAT//H3K27ac_astrocytes_GREAT.tsv	GO Biological Process	GO:0061141	lung ciliated cell differentiation	83	9.985288e-4	1	0.155397	36.2051	0.0552408	2	3	0.0128205	0.666667	1	1	1	.,.	.,.,.	NFIB	NFIB	H3K27ac	astrocytes
data_/results/diff_expression/GREAT//H3K27ac_astrocytes_GREAT.tsv	GO Biological Process	GO:0021740	principal sensory nucleus of trigeminal nerve development	83	9.985288e-4	1	0.155397	36.2051	0.0552408	2	3	0.0128205	0.666667	1	1	2	.,.	.,.,.	NFIB	NFIB	H3K27ac	astrocytes
data_/results/diff_expression/GREAT//H3K27ac_astrocytes_GREAT.tsv	GO Biological Process	GO:0038165	oncostatin-M-mediated signaling pathway	83	9.985288e-4	1	0.155397	36.2051	0.0552408	2	3	0.0128205	0.666667	2	2	4	.,.	.,.,.	LIFR,OSMR	LIFR,OSMR	H3K27ac	astrocytes
data_/results/diff_expression/GREAT//H3K27ac_astrocytes_GREAT.tsv	GO Biological Process	GO:0060510	Type II pneumocyte differentiation	83	9.985288e-4	1	0.155397	36.2051	0.0552408	2	3	0.0128205	0.666667	1	1	5	.,.	.,.,.	NFIB	NFIB	H3K27ac	astrocytes
data_/results/diff_expression/GREAT//H3K27ac_astrocytes_GREAT.tsv	GO Biological Process	GO:0042752	regulation of circadian rhythm	89	0.00110216	1	0.159962	3.84479	2.08074	8	113	0.0512821	0.0707965	8	60	100	.,.,.,.,.,.,.,.	.,.,.,.,.,.,.,.,.,.,.,.,.,.,.,.,.,.,.,.,.,.,.,.,.,.,.,.,.,.,.,.,.,.,.,.,.,.,.,.,.,.,.,.,.,.,.,.,.,.,.,.,.,.,.,.,.,.,.,.,.,.,.,.,.,.,.,.,.,.,.,.,.,.,.,.,.,.,.,.,.,.,.,.,.,.,.,.,.,.,.,.,.,.,.,.,.,.,.,.,.,.,.,.,.,.,.,.,.,.,.,.,.	BHLHE40,CREB1,KLF10,NLGN1,PHLPP1,PPARA,PROX1,USP2	ADA,ADCY1,ADORA1,ADORA2A,BHLHE40,CCAR2,CIPC,CREB1,CREM,CRY1,CRY2,CSNK1D,CSNK1E,DRD3,DRD4,ENSG00000259164,EZH2,FBXW11,GHRH,GNAQ,HCRTR1,HNRNPD,ID2,IL6,KLF10,MAGED1,MAPK10,MAPK9,MTA1,NLGN1,NOCT,NONO,NR1D1,NR1H3,NR2F6,PER1,PER2,PHLPP1,PPARA,PPARGC1A,PPP1CA,PPP1CB,PRKAA1,PRKDC,PROX1,RBM4,RBM4B,ROCK2,RORA,RORB,SFPQ,SIK1,SIN3A,SUV39H1,SUV39H2,TIMELESS,TOP2A,UBE3A,USP2,ZFHX3	H3K27ac	astrocytes
data_/results/diff_expression/GREAT//H3K27ac_astrocytes_GREAT.tsv	GO Biological Process	GO:0071503	response to heparin	90	0.00119248	1	0.171148	13.5769	0.220963	3	12	0.0192308	0.25	1	6	6	.,.,.	.,.,.,.,.,.,.,.,.,.,.,.	SOX9	AOC1,EGR1,GPIHBP1,SFRP1,SLIT2,SOX9	H3K27ac	astrocytes
data_/results/diff_expression/GREAT//H3K27ac_astrocytes_GREAT.tsv	GO Biological Process	GO:0061046	regulation of branching involved in lung morphogenesis	90	0.00119248	1	0.171148	13.5769	0.220963	3	12	0.0192308	0.25	1	4	6	.,.,.	.,.,.,.,.,.,.,.,.,.,.,.	SOX9	BMP4,CTNNB1,SOX9,WNT2	H3K27ac	astrocytes
data_/results/diff_expression/GREAT//H3K27ac_astrocytes_GREAT.tsv	GO Biological Process	GO:0046533	negative regulation of photoreceptor cell differentiation	90	0.00119248	1	0.171148	13.5769	0.220963	3	12	0.0192308	0.25	1	3	6	.,.,.	.,.,.,.,.,.,.,.,.,.,.,.	SOX9	DLX2,NOTCH1,SOX9	H3K27ac	astrocytes
data_/results/diff_expression/GREAT//H3K27ac_astrocytes_GREAT.tsv	GO Biological Process	GO:0072210	metanephric nephron development	93	0.00120786	1	0.167762	6.17133	0.810198	5	44	0.0320513	0.113636	3	20	33	.,.,.,.,.	.,.,.,.,.,.,.,.,.,.,.,.,.,.,.,.,.,.,.,.,.,.,.,.,.,.,.,.,.,.,.,.,.,.,.,.,.,.,.,.,.,.,.,.	CD34,HES1,SOX9	AQP1,BMP4,CD34,FOXD1,HES1,HES5,IRX1,LAMB2,LGR4,PAX8,PDGFB,PDGFRA,PDGFRB,PKD1,SALL1,SMO,SOX9,TCF21,WNT4,WT1	H3K27ac	astrocytes
data_/results/diff_expression/GREAT//H3K27ac_astrocytes_GREAT.tsv	GO Biological Process	GO:0042472	inner ear morphogenesis	94	0.00123519	1	0.169734	3.77793	2.11756	8	115	0.0512821	0.0695652	6	61	94	.,.,.,.,.,.,.,.	.,.,.,.,.,.,.,.,.,.,.,.,.,.,.,.,.,.,.,.,.,.,.,.,.,.,.,.,.,.,.,.,.,.,.,.,.,.,.,.,.,.,.,.,.,.,.,.,.,.,.,.,.,.,.,.,.,.,.,.,.,.,.,.,.,.,.,.,.,.,.,.,.,.,.,.,.,.,.,.,.,.,.,.,.,.,.,.,.,.,.,.,.,.,.,.,.,.,.,.,.,.,.,.,.,.,.,.,.,.,.,.,.,.,.	FOXG1,LRIG1,NR4A3,NTN1,PROX1,SOX9	ABR,ALDH1A3,ATP6V1B1,ATP8A2,BCR,CELSR1,CEP290,CHD7,CHRNA9,COL11A1,COL2A1,DVL1,DVL2,EPHB2,EYA1,FGF8,FGF9,FGFR1,FGFR2,FOXG1,FRZB,FZD2,FZD3,GBX2,GLI2,GRHL3,HOXA1,HPN,INSIG1,INSIG2,LRIG1,LRIG3,MAFB,MYO3B,NEUROG1,NR4A3,NTN1,OTX1,PAX8,POU3F4,PROX1,PTK7,ROR2,SCRIB,SEC24B,SIX1,SIX4,SLC9A3R1,SOBP,SOD1,SOX9,SPRY2,TCAP,TFAP2A,TIFAB,VANGL2,WDPCP,WNT3A,WNT5A,ZEB1,ZIC1	H3K27ac	astrocytes
data_/results/diff_expression/GREAT//H3K27ac_astrocytes_GREAT.tsv	GO Biological Process	GO:0051272	positive regulation of cellular component movement	95	0.00126264	1	0.171679	2.14968	8.83853	19	480	0.121795	0.0395833	16	262	450	.,.,.,.,.,.,.,.,.,.,.,.,.,.,.,.,.,.,.	.,.,.,.,.,.,.,.,.,.,.,.,.,.,.,.,.,.,.,.,.,.,.,.,.,.,.,.,.,.,.,.,.,.,.,.,.,.,.,.,.,.,.,.,.,.,.,.,.,.,.,.,.,.,.,.,.,.,.,.,.,.,.,.,.,.,.,.,.,.,.,.,.,.,.,.,.,.,.,.,.,.,.,.,.,.,.,.,.,.,.,.,.,.,.,.,.,.,.,.,.,.,.,.,.,.,.,.,.,.,.,.,.,.,.,.,.,.,.,.,.,.,.,.,.,.,.,.,.,.,.,.,.,.,.,.,.,.,.,.,.,.,.,.,.,.,.,.,.,.,.,.,.,.,.,.,.,.,.,.,.,.,.,.,.,.,.,.,.,.,.,.,.,.,.,.,.,.,.,.,.,.,.,.,.,.,.,.,.,.,.,.,.,.,.,.,.,.,.,.…	ATOH8,DAB2IP,F3,HDAC7,IGF1R,IRS2,MMP14,NTN1,PLCG1,PROX1,RHOB,SOX9,SPOCK2,TGFB2,TUBB2B,ZNF703	ABL1,ACKR3,ACTN4,ACVR1,ADAM10,ADAM17,ADAM9,ADGRA2,AKT1,AKT2,AMOTL1,ANGPT1,ANO6,ANXA3,APC,APP,AQP1,ARHGEF2,ARHGEF39,ARHGEF7,ATOH8,ATP5A1,ATP5B,ATP8A1,BAG4,BCAR1,BCL2,BCL6,BMP4,BMP7,BMPR2,C3AR1,CAPN7,CARMIL1,CARMIL2,CBLL1,CCAR1,CCBE1,CCL26,CCR7,CD74,CFAP20,CLASP1,CLASP2,CLDN7,CMKLR1,COL18A1,COL1A1,CREB3,CRK,CSF1,CSF1R,CTSH,CXCL12,CXCL13,CXCL17,CXCL2,CYR61,DAB2IP,DAPK3,DIAPH1,DMTN,DOCK4,DOCK7,DRD1,E…	H3K27ac	astrocytes
data_/results/diff_expression/GREAT//H3K27ac_astrocytes_GREAT.tsv	GO Biological Process	GO:0071396	cellular response to lipid	96	0.00129383	1	0.174088	2.14521	8.85694	19	481	0.121795	0.039501	17	249	485	.,.,.,.,.,.,.,.,.,.,.,.,.,.,.,.,.,.,.	.,.,.,.,.,.,.,.,.,.,.,.,.,.,.,.,.,.,.,.,.,.,.,.,.,.,.,.,.,.,.,.,.,.,.,.,.,.,.,.,.,.,.,.,.,.,.,.,.,.,.,.,.,.,.,.,.,.,.,.,.,.,.,.,.,.,.,.,.,.,.,.,.,.,.,.,.,.,.,.,.,.,.,.,.,.,.,.,.,.,.,.,.,.,.,.,.,.,.,.,.,.,.,.,.,.,.,.,.,.,.,.,.,.,.,.,.,.,.,.,.,.,.,.,.,.,.,.,.,.,.,.,.,.,.,.,.,.,.,.,.,.,.,.,.,.,.,.,.,.,.,.,.,.,.,.,.,.,.,.,.,.,.,.,.,.,.,.,.,.,.,.,.,.,.,.,.,.,.,.,.,.,.,.,.,.,.,.,.,.,.,.,.,.,.,.,.,.,.,.…	ADCY2,ATP1A2,BRINP3,CREB1,DAB2IP,EPHX1,KLRK1,NR4A2,NR4A3,PDE4D,PPARA,SOX9,TNIP2,TRAF6,WNT7B,ZFP36L1,ZNF703	AACS,ABCA1,ABCC2,ABHD2,ABL1,ADAM9,ADCY1,ADCY2,ADCY5,ADCYAP1,AGTR2,AICDA,AKAP8,AKT1,ANXA1,AQP1,AR,ARG1,ARID1A,ATP1A1,ATP1A2,ATP1A3,ATP2B1,BAD,BCR,BMP4,BMP7,BRCA1,BRINP1,BRINP3,CACTIN,CALCOCO1,CARM1,CASP9,CCNB1,CD180,CDK19,CDK4,CDK6,CEBPE,CFTR,CLDN1,CMPK2,COL1A1,CREB1,CTNNB1,DAB2IP,DAG1,DAXX,DDIT4,DDX17,DDX5,DDX54,DNAJA1,DNM1L,DNMT3B,DYNAP,E2F1,EDNRB,EFNA5,EGFR,EGLN2,EIF4E,EPHA3,EPHX1,ERRFI1,ESR1,E…	H3K27ac	astrocytes
data_/results/diff_expression/GREAT//H3K27ac_astrocytes_GREAT.tsv	GO Biological Process	GO:0051093	negative regulation of developmental process	97	0.00132555	1	0.176517	1.74279	17.7875	31	966	0.198718	0.0320911	26	491	855	.,.,.,.,.,.,.,.,.,.,.,.,.,.,.,.,.,.,.,.,.,.,.,.,.,.,.,.,.,.,.	.,.,.,.,.,.,.,.,.,.,.,.,.,.,.,.,.,.,.,.,.,.,.,.,.,.,.,.,.,.,.,.,.,.,.,.,.,.,.,.,.,.,.,.,.,.,.,.,.,.,.,.,.,.,.,.,.,.,.,.,.,.,.,.,.,.,.,.,.,.,.,.,.,.,.,.,.,.,.,.,.,.,.,.,.,.,.,.,.,.,.,.,.,.,.,.,.,.,.,.,.,.,.,.,.,.,.,.,.,.,.,.,.,.,.,.,.,.,.,.,.,.,.,.,.,.,.,.,.,.,.,.,.,.,.,.,.,.,.,.,.,.,.,.,.,.,.,.,.,.,.,.,.,.,.,.,.,.,.,.,.,.,.,.,.,.,.,.,.,.,.,.,.,.,.,.,.,.,.,.,.,.,.,.,.,.,.,.,.,.,.,.,.,.,.,.,.,.,.,.…	ADGRG1,BHLHE41,DAB2IP,FOXG1,GFAP,GPR37L1,HDAC7,HES1,IDH2,INPP5F,ITPKB,KANK1,MTMR2,NFIB,NLGN1,NTN1,PMP22,PPARA,RFX4,SORL1,SOX9,TGFB2,WWTR1,YBX3,ZADH2,ZFP36L1	ABCA1,ABL1,ABR,ACTN4,ACVR1C,ADAMTS12,ADAMTS9,ADCYAP1,ADGRB2,ADGRB3,ADGRG1,ADGRV1,AMOT,ANKRD17,ANP32B,ANXA1,ANXA2,AP1AR,APP,ARF6,ARHGAP4,ARHGDIA,ARHGDIB,ARHGEF2,ASAP1,ASCL1,ASCL2,ASXL1,AXIN2,BAG5,BBS12,BBS2,BCL11A,BCL2,BCL6,BCOR,BCR,BDNF,BHLHE41,BMP4,BMP7,BMPR1A,BMPR2,BNIP3,BRINP1,CARM1,CCDC85B,CCND1,CD74,CDH3,CDK12,CDK13,CDK5,CDK5R1,CDK6,CDKL3,CDKN1B,CEACAM1,CEND1,CERS2,CLASP1,CLASP2,CNMD,CNTN2,C…	H3K27ac	astrocytes
data_/results/diff_expression/GREAT//H3K27ac_astrocytes_GREAT.tsv	GO Biological Process	GO:0043954	cellular component maintenance	98	0.00133893	1	0.176479	6.03419	0.828612	5	45	0.0320513	0.111111	5	18	33	.,.,.,.,.	.,.,.,.,.,.,.,.,.,.,.,.,.,.,.,.,.,.,.,.,.,.,.,.,.,.,.,.,.,.,.,.,.,.,.,.,.,.,.,.,.,.,.,.,.	IGF1R,MTMR2,PLEKHA7,RASSF8,TANC1	ADGRB3,APP,ATP1A3,CSF1R,CTTN,F2R,F2RL1,IGF1R,KIFC3,MTHFR,MTMR2,NLGN2,PARD6A,PLEKHA7,RAB3A,RASSF8,SUPV3L1,TANC1	H3K27ac	astrocytes
data_/results/diff_expression/GREAT//H3K27ac_astrocytes_GREAT.tsv	GO Biological Process	GO:0072189	ureter development	99	0.00152938	1	0.199545	12.5325	0.239377	3	13	0.0192308	0.230769	1	5	12	.,.,.	.,.,.,.,.,.,.,.,.,.,.,.,.	SOX9	BMP4,NFIA,RET,SIX1,SOX9	H3K27ac	astrocytes
data_/results/diff_expression/GREAT//H3K27ac_astrocytes_GREAT.tsv	GO Biological Process	GO:2001054	negative regulation of mesenchymal cell apoptotic process	99	0.00152938	1	0.199545	12.5325	0.239377	3	13	0.0192308	0.230769	1	6	10	.,.,.	.,.,.,.,.,.,.,.,.,.,.,.,.	SOX9	BMP7,GDF5,HIF1A,PAX8,POU3F4,SOX9	H3K27ac	astrocytes
data_/results/diff_expression/GREAT//H3K27ac_astrocytes_GREAT.tsv	GO Biological Process	GO:2000739	regulation of mesenchymal stem cell differentiation	99	0.00152938	1	0.199545	12.5325	0.239377	3	13	0.0192308	0.230769	1	6	6	.,.,.	.,.,.,.,.,.,.,.,.,.,.,.,.	SOX9	LTBP3,PDGFRA,REST,SOX5,SOX6,SOX9	H3K27ac	astrocytes
data_/results/diff_expression/GREAT//H3K27ac_astrocytes_GREAT.tsv	GO Biological Process	GO:0070555	response to interleukin-1	102	0.00158016	1	0.200107	4.08768	1.71246	7	93	0.0448718	0.0752688	4	47	113	.,.,.,.,.,.,.	.,.,.,.,.,.,.,.,.,.,.,.,.,.,.,.,.,.,.,.,.,.,.,.,.,.,.,.,.,.,.,.,.,.,.,.,.,.,.,.,.,.,.,.,.,.,.,.,.,.,.,.,.,.,.,.,.,.,.,.,.,.,.,.,.,.,.,.,.,.,.,.,.,.,.,.,.,.,.,.,.,.,.,.,.,.,.,.,.,.,.,.,.	DAB2IP,SOX9,TNIP2,TRAF6	ABCC2,ADAMTS12,ANXA1,CACTIN,CCL25,CCL26,CX3CL1,DAB2IP,EGR1,GCLC,HAS2,HDAC4,HIF1A,HNMT,HYAL1,HYAL2,IGBP1,IL6,IRAK1,LGALS9,MTHFR,NFKB1,OTUB1,PLCB1,PRKCA,PRKCI,PTGIS,PYCARD,RBMX,RC3H1,RELA,RIPK2,RORA,RPS6KA4,SFRP1,SNCA,SOX9,SRC,TANK,TFPI,TNIP2,TRAF6,USP10,XCL1,YTHDC2,YY1,ZC3H12A	H3K27ac	astrocytes
data_/results/diff_expression/GREAT//H3K27ac_astrocytes_GREAT.tsv	GO Biological Process	GO:0014066	regulation of phosphatidylinositol 3-kinase signaling	102	0.00158016	1	0.200107	4.08768	1.71246	7	93	0.0448718	0.0752688	4	55	96	.,.,.,.,.,.,.	.,.,.,.,.,.,.,.,.,.,.,.,.,.,.,.,.,.,.,.,.,.,.,.,.,.,.,.,.,.,.,.,.,.,.,.,.,.,.,.,.,.,.,.,.,.,.,.,.,.,.,.,.,.,.,.,.,.,.,.,.,.,.,.,.,.,.,.,.,.,.,.,.,.,.,.,.,.,.,.,.,.,.,.,.,.,.,.,.,.,.,.,.	DAB2IP,PRR5L,SOX9,TGFB2	ANGPT1,C3orf58,CBL,CEACAM1,CRYBA1,DAB2IP,DCN,EGFR,ERBB3,ERBB4,F2R,F2RL1,FGFR1,FLT1,FSHR,FYN,HCLS1,HGF,IER3,JAK2,KDR,KLF4,MAPK1,MYOC,NTRK2,PDGFA,PDGFB,PDGFC,PDGFD,PDGFRA,PDGFRB,PIK3AP1,PIK3IP1,PIP4K2B,PIP5K1A,PIP5K1B,PIP5K1C,PLXNB1,PPP2R5B,PPP2R5C,PRR5,PRR5L,PTK2,PTPN13,PTPN6,RGL2,SEMA4D,SIRT1,SLC9A3R1,SOX9,TGFB2,TSC2,TWIST1,UBE3A,UNC5B	H3K27ac	astrocytes
data_/results/diff_expression/GREAT//H3K27ac_astrocytes_GREAT.tsv	GO Biological Process	GO:0046661	male sex differentiation	104	0.00160235	1	0.199014	3.30249	2.72521	9	148	0.0576923	0.0608108	7	90	159	.,.,.,.,.,.,.,.,.	.,.,.,.,.,.,.,.,.,.,.,.,.,.,.,.,.,.,.,.,.,.,.,.,.,.,.,.,.,.,.,.,.,.,.,.,.,.,.,.,.,.,.,.,.,.,.,.,.,.,.,.,.,.,.,.,.,.,.,.,.,.,.,.,.,.,.,.,.,.,.,.,.,.,.,.,.,.,.,.,.,.,.,.,.,.,.,.,.,.,.,.,.,.,.,.,.,.,.,.,.,.,.,.,.,.,.,.,.,.,.,.,.,.,.,.,.,.,.,.,.,.,.,.,.,.,.,.,.,.,.,.,.,.,.,.,.,.,.,.,.,.,.,.,.,.,.,.	ADGRG1,DMRT1,MAMLD1,MMP14,SOX9,TGFB2,YBX3	ACVR2A,ADGRG1,AR,ARID4A,ARID4B,ARID5B,ASB1,BCL2,BCL2L1,BCL2L11,BCL2L2-PABPN1,BMPR1A,CBL,CCND1,CSDE1,CTNNA1,CTNNB1,CTSV,DMRT1,DMRT3,EIF2S2,ERCC1,ESR1,FGF8,FGF9,FNDC3A,FSHR,FSTL3,GATA1,H3F3A,HMGB2,HMGCS1,HSD17B4,ING2,INHBA,KDM5A,KIF18A,KITLG,LGR4,LHFPL2,LHX9,LRP2,MAMLD1,MAS1,MEA1,MGST1,MMP14,MSH2,NASP,NCOA1,NCOA4,NR5A1,NUDT1,NUP210L,PATZ1,PDGFRA,PDGFRB,PLEKHA1,PRDX4,PRKACG,RAB13,RARA,RNF38,ROR2,SAF…	H3K27ac	astrocytes
data_/results/diff_expression/GREAT//H3K27ac_astrocytes_GREAT.tsv	GO Biological Process	GO:0048745	smooth muscle tissue development	105	0.00160477	1	0.197417	7.75824	0.515581	4	28	0.025641	0.142857	2	14	20	.,.,.,.	.,.,.,.,.,.,.,.,.,.,.,.,.,.,.,.,.,.,.,.,.,.,.,.,.,.,.,.	PROX1,SOX9	BMP4,COL3A1,DLG1,FOXP2,MYLK,NF1,PROX1,SIX1,SOX9,SRF,STRA6,TIPARP,TP63,ZFAND5	H3K27ac	astrocytes
data_/results/diff_expression/GREAT//H3K27ac_astrocytes_GREAT.tsv	GO Biological Process	GO:0022029	telencephalon cell migration	106	0.00163127	1	0.198784	4.72241	1.27054	6	69	0.0384615	0.0869565	5	37	55	.,.,.,.,.,.	.,.,.,.,.,.,.,.,.,.,.,.,.,.,.,.,.,.,.,.,.,.,.,.,.,.,.,.,.,.,.,.,.,.,.,.,.,.,.,.,.,.,.,.,.,.,.,.,.,.,.,.,.,.,.,.,.,.,.,.,.,.,.,.,.,.,.,.,.	ADGRG1,DAB2IP,FOXG1,POU3F2,POU3F3	ADGRG1,ARX,CDK5,CDK5R1,CNTN2,CTNNB1,CXCL12,DAB1,DAB2IP,DISC1,DIXDC1,DRD1,EFHC1,EGFR,FBXO45,FGF13,FOXB1,FOXG1,GLI3,MBOAT7,NDEL1,NR2E1,NRG3,NRP1,OGDH,PAFAH1B1,PEX13,POU3F2,POU3F3,ROBO1,RTN4,SEMA3A,SLIT2,SOCS7,SRF,SYNE2,TNR	H3K27ac	astrocytes
data_/results/diff_expression/GREAT//H3K27ac_astrocytes_GREAT.tsv	GO Biological Process	GO:0045596	negative regulation of cell differentiation	107	0.00171579	1	0.20713	1.83139	14.1969	26	771	0.166667	0.0337224	22	378	645	.,.,.,.,.,.,.,.,.,.,.,.,.,.,.,.,.,.,.,.,.,.,.,.,.,.	.,.,.,.,.,.,.,.,.,.,.,.,.,.,.,.,.,.,.,.,.,.,.,.,.,.,.,.,.,.,.,.,.,.,.,.,.,.,.,.,.,.,.,.,.,.,.,.,.,.,.,.,.,.,.,.,.,.,.,.,.,.,.,.,.,.,.,.,.,.,.,.,.,.,.,.,.,.,.,.,.,.,.,.,.,.,.,.,.,.,.,.,.,.,.,.,.,.,.,.,.,.,.,.,.,.,.,.,.,.,.,.,.,.,.,.,.,.,.,.,.,.,.,.,.,.,.,.,.,.,.,.,.,.,.,.,.,.,.,.,.,.,.,.,.,.,.,.,.,.,.,.,.,.,.,.,.,.,.,.,.,.,.,.,.,.,.,.,.,.,.,.,.,.,.,.,.,.,.,.,.,.,.,.,.,.,.,.,.,.,.,.,.,.,.,.,.,.,.,.…	ADGRG1,BHLHE41,DAB2IP,FOXG1,GFAP,GPR37L1,HDAC7,HES1,IDH2,INPP5F,ITPKB,KANK1,NLGN1,NTN1,PMP22,PPARA,SORL1,SOX9,TGFB2,WWTR1,ZADH2,ZFP36L1	ABCA1,ACTN4,ADAMTS12,ADCYAP1,ADGRG1,ADGRV1,ANKRD17,ANP32B,ANXA1,AP1AR,APP,ARF6,ARHGAP4,ARHGDIA,ARHGEF2,ASAP1,ASCL1,ASCL2,ASXL1,AXIN2,BAG5,BBS12,BCL11A,BCL2,BCL6,BDNF,BHLHE41,BMP4,BMP7,BMPR1A,BRINP1,CARM1,CCDC85B,CCND1,CD74,CDK12,CDK13,CDK5,CDK5R1,CDK6,CDKL3,CEACAM1,CERS2,CNTN2,COL3A1,COL5A1,COL5A2,CORO1C,CRMP1,CTDP1,CTDSP1,CTNNA1,CTNNB1,CUL4A,DAB1,DAB2IP,DACT3,DCC,DDIT3,DDX6,DENND5A,DICER1,DISP3,…	H3K27ac	astrocytes
data_/results/diff_expression/GREAT//H3K27ac_astrocytes_GREAT.tsv	GO Biological Process	GO:0030334	regulation of cell migration	108	0.00178007	1	0.2129	1.82665	14.2337	26	773	0.166667	0.0336352	23	413	717	.,.,.,.,.,.,.,.,.,.,.,.,.,.,.,.,.,.,.,.,.,.,.,.,.,.	.,.,.,.,.,.,.,.,.,.,.,.,.,.,.,.,.,.,.,.,.,.,.,.,.,.,.,.,.,.,.,.,.,.,.,.,.,.,.,.,.,.,.,.,.,.,.,.,.,.,.,.,.,.,.,.,.,.,.,.,.,.,.,.,.,.,.,.,.,.,.,.,.,.,.,.,.,.,.,.,.,.,.,.,.,.,.,.,.,.,.,.,.,.,.,.,.,.,.,.,.,.,.,.,.,.,.,.,.,.,.,.,.,.,.,.,.,.,.,.,.,.,.,.,.,.,.,.,.,.,.,.,.,.,.,.,.,.,.,.,.,.,.,.,.,.,.,.,.,.,.,.,.,.,.,.,.,.,.,.,.,.,.,.,.,.,.,.,.,.,.,.,.,.,.,.,.,.,.,.,.,.,.,.,.,.,.,.,.,.,.,.,.,.,.,.,.,.,.,.…	ADGRG1,ADGRG3,ATOH8,DAB2IP,F3,HDAC7,IDH2,IGF1R,IRS2,KANK1,KLRK1,MAGI2,MMP14,NTN1,PLCG1,PLXNA2,PROX1,PRR5L,RHOB,SORL1,SOX9,TGFB2,ZNF703	ABHD2,ABHD6,ABL1,ABR,ACKR3,ACTN4,ACVR1,ACVR1C,ADA,ADAM10,ADAM17,ADAM9,ADAMTS9,ADARB1,ADGRA2,ADGRG1,ADGRG3,ADORA1,AGTR2,AJUBA,AKT1,AKT2,AMOT,AMOTL1,ANGPT1,ANO6,ANXA1,ANXA3,APC,APEX1,APP,AQP1,ARAP3,ARHGAP4,ARHGDIB,ARHGEF2,ARHGEF39,ARHGEF7,ARID2,ARSB,ATOH8,ATP5A1,ATP5B,ATP8A1,BAG4,BCAR1,BCL2,BCR,BEX4,BMP4,BMP7,BMPR1A,BMPR2,BRAF,BST2,C3AR1,C5orf30,CAPN7,CARMIL1,CARMIL2,CBLL1,CCAR1,CCBE1,CCL25,CCL26,C…	H3K27ac	astrocytes
data_/results/diff_expression/GREAT//H3K27ac_astrocytes_GREAT.tsv	GO Biological Process	GO:0071214	cellular response to abiotic stimulus	109	0.00184496	1	0.218637	2.65997	4.51133	12	245	0.0769231	0.0489796	9	145	276	.,.,.,.,.,.,.,.,.,.,.,.	.,.,.,.,.,.,.,.,.,.,.,.,.,.,.,.,.,.,.,.,.,.,.,.,.,.,.,.,.,.,.,.,.,.,.,.,.,.,.,.,.,.,.,.,.,.,.,.,.,.,.,.,.,.,.,.,.,.,.,.,.,.,.,.,.,.,.,.,.,.,.,.,.,.,.,.,.,.,.,.,.,.,.,.,.,.,.,.,.,.,.,.,.,.,.,.,.,.,.,.,.,.,.,.,.,.,.,.,.,.,.,.,.,.,.,.,.,.,.,.,.,.,.,.,.,.,.,.,.,.,.,.,.,.,.,.,.,.,.,.,.,.,.,.,.,.,.,.,.,.,.,.,.,.,.,.,.,.,.,.,.,.,.,.,.,.,.,.,.,.,.,.,.,.,.,.,.,.,.,.,.,.,.,.,.,.,.,.,.,.,.,.,.,.,.,.,.,.,.,.…	ATP1A2,BAG3,CERS1,NSMCE3,RHOB,SOX9,SPIDR,YBX3,ZFP36L1	ADSS,AKT1,AKT2,AQP1,ARHGEF2,ASCL1,ATF4,ATM,ATP1A1,ATP1A2,AURKB,BAD,BAG3,BCL2L1,BLM,BMF,BNIP3,CAB39,CASP3,CASP8AP2,CASP9,CCND2,CDKN1A,CERS1,CHEK1,CHEK2,CHP1,CLOCK,CNN2,COL1A1,CRADD,CREBBP,CRIP1,CRY1,CRY2,CUL4B,DAG1,DDB1,DDX3X,DNM2,ECT2,EEF1D,EGFR,EGR1,EIF2S1,EP300,ERCC1,ERCC4,ERRFI1,FADD,GADD45A,GCLC,GJA1,GNAT1,GNB1,GPR68,GRB2,GTF2H5,H2AFX,HDAC4,HIST3H2A,HSPA5,HYAL1,HYAL2,INO80,ITGA2,KDM1A,MAP3K1,…	H3K27ac	astrocytes
data_/results/diff_expression/GREAT//H3K27ac_astrocytes_GREAT.tsv	GO Biological Process	GO:0040017	positive regulation of locomotion	110	0.00184709	1	0.216899	2.08033	9.13314	19	496	0.121795	0.0383064	16	273	470	.,.,.,.,.,.,.,.,.,.,.,.,.,.,.,.,.,.,.	.,.,.,.,.,.,.,.,.,.,.,.,.,.,.,.,.,.,.,.,.,.,.,.,.,.,.,.,.,.,.,.,.,.,.,.,.,.,.,.,.,.,.,.,.,.,.,.,.,.,.,.,.,.,.,.,.,.,.,.,.,.,.,.,.,.,.,.,.,.,.,.,.,.,.,.,.,.,.,.,.,.,.,.,.,.,.,.,.,.,.,.,.,.,.,.,.,.,.,.,.,.,.,.,.,.,.,.,.,.,.,.,.,.,.,.,.,.,.,.,.,.,.,.,.,.,.,.,.,.,.,.,.,.,.,.,.,.,.,.,.,.,.,.,.,.,.,.,.,.,.,.,.,.,.,.,.,.,.,.,.,.,.,.,.,.,.,.,.,.,.,.,.,.,.,.,.,.,.,.,.,.,.,.,.,.,.,.,.,.,.,.,.,.,.,.,.,.,.,.…	ATOH8,DAB2IP,F3,HDAC7,IGF1R,IRS2,MMP14,NTN1,PLCG1,PROX1,RHOB,SOX9,SPOCK2,TGFB2,TUBB2B,ZNF703	ABL1,ACKR3,ACTN4,ACVR1,ADAM10,ADAM17,ADAM9,ADGRA2,AKT1,AKT2,AMOTL1,ANGPT1,ANO6,ANXA3,APC,APP,AQP1,ARHGEF2,ARHGEF39,ARHGEF7,ARTN,ATOH8,ATP5A1,ATP5B,ATP8A1,BAG4,BCAR1,BCL2,BMP4,BMP7,BMPR2,C3AR1,CAPN7,CARMIL1,CARMIL2,CBLL1,CCAR1,CCBE1,CCL26,CCR4,CCR7,CD74,CFAP20,CHMP2A,CHMP3,CLASP1,CLASP2,CLDN7,CMKLR1,COL18A1,COL1A1,CREB3,CRK,CSF1,CSF1R,CTSH,CXCL12,CXCL13,CXCL17,CXCL2,CYR61,DAB2IP,DAPK3,DDB1,DIAPH1,…	H3K27ac	astrocytes
data_/results/diff_expression/GREAT//H3K27ac_astrocytes_GREAT.tsv	GO Biological Process	GO:0021885	forebrain cell migration	111	0.00189109	1	0.220065	4.58938	1.30737	6	71	0.0384615	0.084507	5	39	58	.,.,.,.,.,.	.,.,.,.,.,.,.,.,.,.,.,.,.,.,.,.,.,.,.,.,.,.,.,.,.,.,.,.,.,.,.,.,.,.,.,.,.,.,.,.,.,.,.,.,.,.,.,.,.,.,.,.,.,.,.,.,.,.,.,.,.,.,.,.,.,.,.,.,.,.,.	ADGRG1,DAB2IP,FOXG1,POU3F2,POU3F3	ADGRG1,ARX,CDK5,CDK5R1,CNTN2,CTNNB1,CXCL12,DAB1,DAB2IP,DISC1,DIXDC1,DRD1,EFHC1,EGFR,EMX2,FBXO45,FGF13,FOXB1,FOXG1,GLI3,MBOAT7,NDEL1,NR2E1,NRG3,NRP1,OGDH,PAFAH1B1,PEX13,POU3F2,POU3F3,ROBO1,RTN4,SEMA3A,SLIT2,SOCS7,SRF,SYNE2,TNR,TYRO3	H3K27ac	astrocytes
data_/results/diff_expression/GREAT//H3K27ac_astrocytes_GREAT.tsv	GO Biological Process	GO:0046532	regulation of photoreceptor cell differentiation	112	0.00192033	1	0.221472	11.6374	0.25779	3	14	0.0192308	0.214286	1	4	7	.,.,.	.,.,.,.,.,.,.,.,.,.,.,.,.,.	SOX9	CRX,DLX2,NOTCH1,SOX9	H3K27ac	astrocytes
data_/results/diff_expression/GREAT//H3K27ac_astrocytes_GREAT.tsv	GO Biological Process	GO:0046321	positive regulation of fatty acid oxidation	112	0.00192033	1	0.221472	11.6374	0.25779	3	14	0.0192308	0.214286	3	9	14	.,.,.	.,.,.,.,.,.,.,.,.,.,.,.,.,.	IRS2,NR4A3,PPARA	AKT2,C1QTNF2,IRS1,IRS2,MLYCD,NR4A3,PPARA,PPARGC1A,TWIST1	H3K27ac	astrocytes
data_/results/diff_expression/GREAT//H3K27ac_astrocytes_GREAT.tsv	GO Biological Process	GO:0003338	metanephros morphogenesis	114	0.00197005	1	0.223221	5.5416	0.902266	5	49	0.0320513	0.102041	3	18	28	.,.,.,.,.	.,.,.,.,.,.,.,.,.,.,.,.,.,.,.,.,.,.,.,.,.,.,.,.,.,.,.,.,.,.,.,.,.,.,.,.,.,.,.,.,.,.,.,.,.,.,.,.,.	HES1,SOX9,WNT7B	AGTR2,BMP4,CALB1,CTNNB1,FOXJ1,FRAS1,HES1,HES5,LGR4,PAX8,PDGFRB,PKD1,SALL1,SMO,SOX9,WNT4,WNT7B,WT1	H3K27ac	astrocytes
data_/results/diff_expression/GREAT//H3K27ac_astrocytes_GREAT.tsv	GO Biological Process	GO:2000791	negative regulation of mesenchymal cell proliferation involved in lung development	115	0.00197289	1	0.221598	27.1538	0.0736544	2	4	0.0128205	0.5	1	2	2	.,.	.,.,.,.	NFIB	NFIB,PHF14	H3K27ac	astrocytes
data_/results/diff_expression/GREAT//H3K27ac_astrocytes_GREAT.tsv	GO Biological Process	GO:0048861	leukemia inhibitory factor signaling pathway	115	0.00197289	1	0.221598	27.1538	0.0736544	2	4	0.0128205	0.5	1	2	4	.,.	.,.,.,.	LIFR	CTF1,LIFR	H3K27ac	astrocytes
data_/results/diff_expression/GREAT//H3K27ac_astrocytes_GREAT.tsv	GO Biological Process	GO:0007530	sex determination	117	0.00208748	1	0.230461	7.24103	0.552408	4	30	0.025641	0.133333	2	15	23	.,.,.,.	.,.,.,.,.,.,.,.,.,.,.,.,.,.,.,.,.,.,.,.,.,.,.,.,.,.,.,.,.,.	DMRT1,SOX9	AR,CITED2,DMRT1,FGF9,FOXL2,MAP3K4,NR5A1,SF1,SIX4,SOX3,SOX9,SRD5A1,TCF21,WNT4,WT1	H3K27ac	astrocytes
data_/results/diff_expression/GREAT//H3K27ac_astrocytes_GREAT.tsv	GO Biological Process	GO:0097164	ammonium ion metabolic process	118	0.00221308	1	0.242257	3.44811	2.32011	8	126	0.0512821	0.0634921	7	84	181	.,.,.,.,.,.,.,.	.,.,.,.,.,.,.,.,.,.,.,.,.,.,.,.,.,.,.,.,.,.,.,.,.,.,.,.,.,.,.,.,.,.,.,.,.,.,.,.,.,.,.,.,.,.,.,.,.,.,.,.,.,.,.,.,.,.,.,.,.,.,.,.,.,.,.,.,.,.,.,.,.,.,.,.,.,.,.,.,.,.,.,.,.,.,.,.,.,.,.,.,.,.,.,.,.,.,.,.,.,.,.,.,.,.,.,.,.,.,.,.,.,.,.,.,.,.,.,.,.,.,.,.,.,.	AZIN1,DBI,NR4A2,SLC22A4,SLC44A3,SMOX,TGFB2	ABHD4,ACHE,AGTR2,AKR7A2,ALDH7A1,AMD1,APOA2,AZIN1,AZIN2,BBOX1,BTBD9,CBR4,CDS1,CEPT1,CHKA,CHKB,COMT,CPT1C,CRAT,CROT,CSNK2A1,CSNK2B,DBI,DEGS2,DRD1,DRD3,DRD4,ENPP6,GBA,GRIN2A,HDC,HNMT,HRASLS2,LIPC,LPCAT1,LPCAT4,LPIN1,LPIN2,MAOA,MAOB,MBOAT1,MBOAT2,NR4A2,ODC1,PAFAH1B1,PCYT1B,PEMT,PLA2G10,PLA2G16,PLA2G1B,PLA2G2A,PLA2G4A,PLA2G5,PLA2G6,PLBD1,PNPLA6,PON1,POR,PRKN,RARRES3,RNF180,SAMD8,SARDH,SAT2,SGMS1,SLC22…	H3K27ac	astrocytes
data_/results/diff_expression/GREAT//H3K27ac_astrocytes_GREAT.tsv	GO Biological Process	GO:0010464	regulation of mesenchymal cell proliferation	119	0.00233815	1	0.253797	4.40333	1.36261	6	74	0.0384615	0.0810811	3	26	36	.,.,.,.,.,.	.,.,.,.,.,.,.,.,.,.,.,.,.,.,.,.,.,.,.,.,.,.,.,.,.,.,.,.,.,.,.,.,.,.,.,.,.,.,.,.,.,.,.,.,.,.,.,.,.,.,.,.,.,.,.,.,.,.,.,.,.,.,.,.,.,.,.,.,.,.,.,.,.,.	IRS2,NFIB,SOX9	BMP4,BMPR1A,CTNNB1,CTNNBIP1,FBXW4,FGF9,FGFR1,FGFR2,FOXP2,IRS2,LMNA,LRP5,MYC,MYCN,NFIB,PDGFA,PHF14,SIX1,SMO,SOX9,TGFBR2,TP63,VEGFA,WNT2,WNT5A,ZEB1	H3K27ac	astrocytes
data_/results/diff_expression/GREAT//H3K27ac_astrocytes_GREAT.tsv	GO Biological Process	GO:2000147	positive regulation of cell motility	120	0.00244613	1	0.263305	2.07987	8.65439	18	470	0.115385	0.0382979	15	256	440	.,.,.,.,.,.,.,.,.,.,.,.,.,.,.,.,.,.	.,.,.,.,.,.,.,.,.,.,.,.,.,.,.,.,.,.,.,.,.,.,.,.,.,.,.,.,.,.,.,.,.,.,.,.,.,.,.,.,.,.,.,.,.,.,.,.,.,.,.,.,.,.,.,.,.,.,.,.,.,.,.,.,.,.,.,.,.,.,.,.,.,.,.,.,.,.,.,.,.,.,.,.,.,.,.,.,.,.,.,.,.,.,.,.,.,.,.,.,.,.,.,.,.,.,.,.,.,.,.,.,.,.,.,.,.,.,.,.,.,.,.,.,.,.,.,.,.,.,.,.,.,.,.,.,.,.,.,.,.,.,.,.,.,.,.,.,.,.,.,.,.,.,.,.,.,.,.,.,.,.,.,.,.,.,.,.,.,.,.,.,.,.,.,.,.,.,.,.,.,.,.,.,.,.,.,.,.,.,.,.,.,.,.,.,.,.,.,.…	ATOH8,DAB2IP,F3,HDAC7,IGF1R,IRS2,MMP14,NTN1,PLCG1,PROX1,RHOB,SOX9,SPOCK2,TGFB2,ZNF703	ABL1,ACKR3,ACTN4,ACVR1,ADAM10,ADAM17,ADAM9,ADGRA2,AKT1,AKT2,AMOTL1,ANGPT1,ANO6,ANXA3,APC,APP,AQP1,ARHGEF2,ARHGEF39,ARHGEF7,ATOH8,ATP5A1,ATP5B,ATP8A1,BAG4,BCAR1,BCL2,BMP4,BMP7,BMPR2,C3AR1,CAPN7,CARMIL1,CARMIL2,CBLL1,CCAR1,CCBE1,CCL26,CCR7,CD74,CFAP20,CLASP1,CLASP2,CLDN7,CMKLR1,COL18A1,COL1A1,CREB3,CRK,CSF1,CSF1R,CTSH,CXCL12,CXCL13,CXCL17,CXCL2,CYR61,DAB2IP,DAPK3,DIAPH1,DMTN,DOCK4,DOCK7,DRD1,EDN2,E…	H3K27ac	astrocytes
data_/results/diff_expression/GREAT//H3K27ac_astrocytes_GREAT.tsv	GO Biological Process	GO:0010001	glial cell differentiation	121	0.00252242	1	0.269273	2.87342	3.48017	10	189	0.0641026	0.0529101	7	92	148	.,.,.,.,.,.,.,.,.,.	.,.,.,.,.,.,.,.,.,.,.,.,.,.,.,.,.,.,.,.,.,.,.,.,.,.,.,.,.,.,.,.,.,.,.,.,.,.,.,.,.,.,.,.,.,.,.,.,.,.,.,.,.,.,.,.,.,.,.,.,.,.,.,.,.,.,.,.,.,.,.,.,.,.,.,.,.,.,.,.,.,.,.,.,.,.,.,.,.,.,.,.,.,.,.,.,.,.,.,.,.,.,.,.,.,.,.,.,.,.,.,.,.,.,.,.,.,.,.,.,.,.,.,.,.,.,.,.,.,.,.,.,.,.,.,.,.,.,.,.,.,.,.,.,.,.,.,.,.,.,.,.,.,.,.,.,.,.,.,.,.,.,.,.,.,.,.,.,.,.,.,.,.,.,.,.,.,.,.,.,.,.,.,.,.,.,.,.,.	CD9,GFAP,HES1,KCNJ10,NFIB,POU3F2,SOX9	ABL1,ADAM22,ADGRG6,ADORA2A,AKT1,AKT2,APP,ARHGEF10,ASCL1,BNIP3,CD9,CDH2,CDK5,CDK6,CLU,CNTN2,CNTNAP1,CTNNB1,DAG1,DICER1,DLL1,DNER,DRD1,DUSP10,EGFR,EIF2B4,EMX1,ERBB2,ERBB3,FA2H,GAP43,GFAP,GLI3,GPC1,GSN,HDAC11,HES1,HES5,ID4,KCNJ10,KRAS,LAMB2,LAMC3,LEF1,LPAR1,LYN,MAP2K1,MAPK1,METTL14,METTL3,MMP24,MPP5,MXRA8,MYOC,MYRF,NAB1,NAB2,NF1,NFIB,NKX6-1,NKX6-2,NLGN3,NOTCH1,NTRK2,PARD3,PAX6,PLP1,POU3F1,POU3F2,PTP…	H3K27ac	astrocytes
data_/results/diff_expression/GREAT//H3K27ac_astrocytes_GREAT.tsv	GO Biological Process	GO:0035295	tube development	122	0.00258923	1	0.27414	1.83317	13.0921	24	711	0.153846	0.0337553	20	340	546	.,.,.,.,.,.,.,.,.,.,.,.,.,.,.,.,.,.,.,.,.,.,.,.	.,.,.,.,.,.,.,.,.,.,.,.,.,.,.,.,.,.,.,.,.,.,.,.,.,.,.,.,.,.,.,.,.,.,.,.,.,.,.,.,.,.,.,.,.,.,.,.,.,.,.,.,.,.,.,.,.,.,.,.,.,.,.,.,.,.,.,.,.,.,.,.,.,.,.,.,.,.,.,.,.,.,.,.,.,.,.,.,.,.,.,.,.,.,.,.,.,.,.,.,.,.,.,.,.,.,.,.,.,.,.,.,.,.,.,.,.,.,.,.,.,.,.,.,.,.,.,.,.,.,.,.,.,.,.,.,.,.,.,.,.,.,.,.,.,.,.,.,.,.,.,.,.,.,.,.,.,.,.,.,.,.,.,.,.,.,.,.,.,.,.,.,.,.,.,.,.,.,.,.,.,.,.,.,.,.,.,.,.,.,.,.,.,.,.,.,.,.,.,.…	ADGRG1,ATOH8,COL4A1,CREB1,DAB2IP,HES1,ITGB4,MMP14,NFIB,NR4A3,NTN1,PLXNA2,POU3F3,PROX1,RHOB,SOX9,TGFB2,TRAF6,WNT7B,ZFP36L1	ABL1,ACAT1,ACVR1,ACVR2B,ADA,ADAMTS16,ADAMTS2,ADGRG1,ADM,AHI1,ALX1,APAF1,AQP1,AR,ARG1,ARHGAP35,ARID1A,ASCL1,ASXL1,ATOH8,ATP6AP2,ATXN1L,B4GALT1,BAG6,BBS4,BCL2,BCL2L11,BMP4,BMP7,BMPR1A,BMPR2,C1GALT1,CALB1,CC2D2A,CCBE1,CCDC103,CCDC40,CCM2,CCNB1,CDKN1A,CECR2,CELSR1,CFL1,CHD7,CHD8,CITED2,CLIC4,CLMP,COBL,COL3A1,COL4A1,CREB1,CRISPLD2,CRLF1,CSF1,CSF1R,CSNK2B,CTGF,CTNNB1,CTNNBIP1,CTSH,DAB1,DAB2IP,DACT1,DAG…	H3K27ac	astrocytes
data_/results/diff_expression/GREAT//H3K27ac_astrocytes_GREAT.tsv	GO Biological Process	GO:0010634	positive regulation of epithelial cell migration	123	0.00261991	1	0.275133	3.07402	2.92776	9	159	0.0576923	0.0566038	7	77	115	.,.,.,.,.,.,.,.,.	.,.,.,.,.,.,.,.,.,.,.,.,.,.,.,.,.,.,.,.,.,.,.,.,.,.,.,.,.,.,.,.,.,.,.,.,.,.,.,.,.,.,.,.,.,.,.,.,.,.,.,.,.,.,.,.,.,.,.,.,.,.,.,.,.,.,.,.,.,.,.,.,.,.,.,.,.,.,.,.,.,.,.,.,.,.,.,.,.,.,.,.,.,.,.,.,.,.,.,.,.,.,.,.,.,.,.,.,.,.,.,.,.,.,.,.,.,.,.,.,.,.,.,.,.,.,.,.,.,.,.,.,.,.,.,.,.,.,.,.,.,.,.,.,.,.,.,.,.,.,.,.,.,.,.,.,.,.,.	ATOH8,HDAC7,PLCG1,PROX1,RHOB,SOX9,TGFB2	ABL1,ADAM9,ADGRA2,AKT1,AMOTL1,ANGPT1,ANXA3,AQP1,ATOH8,ATP5A1,ATP5B,BCAR1,BMP4,BMPR2,CAPN7,CCBE1,CLASP1,CLASP2,CTSH,EPB41L4B,EPB41L5,FGF1,FGF16,FGF18,FGF2,FGFR1,FOXP1,GLIPR2,HAS2,HDAC6,HDAC7,HDAC9,HIF1A,HSPB1,HYAL1,ITGA2,ITGB1BP1,JCAD,JUN,KDR,NFE2L2,NRP1,NRP2,PDCD6,PDGFB,PLCG1,PLPP3,PPM1F,PRKCA,PRKD1,PRKD2,PROX1,RAB11A,RAB25,RHOB,ROCK2,RREB1,RTN4,SASH1,SCARB1,SOX9,SPARC,SRC,STAT5A,TACR1,TDGF1,TGFB…	H3K27ac	astrocytes
data_/results/diff_expression/GREAT//H3K27ac_astrocytes_GREAT.tsv	GO Biological Process	GO:0010721	negative regulation of cell development	124	0.00270948	1	0.282244	2.17775	7.34703	16	399	0.102564	0.0401002	13	186	281	.,.,.,.,.,.,.,.,.,.,.,.,.,.,.,.	.,.,.,.,.,.,.,.,.,.,.,.,.,.,.,.,.,.,.,.,.,.,.,.,.,.,.,.,.,.,.,.,.,.,.,.,.,.,.,.,.,.,.,.,.,.,.,.,.,.,.,.,.,.,.,.,.,.,.,.,.,.,.,.,.,.,.,.,.,.,.,.,.,.,.,.,.,.,.,.,.,.,.,.,.,.,.,.,.,.,.,.,.,.,.,.,.,.,.,.,.,.,.,.,.,.,.,.,.,.,.,.,.,.,.,.,.,.,.,.,.,.,.,.,.,.,.,.,.,.,.,.,.,.,.,.,.,.,.,.,.,.,.,.,.,.,.,.,.,.,.,.,.,.,.,.,.,.,.,.,.,.,.,.,.,.,.,.,.,.,.,.,.,.,.,.,.,.,.,.,.,.,.,.,.,.,.,.,.,.,.,.,.,.,.,.,.,.,.,.…	ADGRG1,FOXG1,GFAP,GPR37L1,HES1,IDH2,INPP5F,KANK1,NLGN1,NTN1,PMP22,SORL1,SOX9	ACTN4,ADCYAP1,ADGRG1,AP1AR,APP,ARF6,ARHGAP4,ARHGDIA,ARHGEF2,ASAP1,ASCL1,ASCL2,BAG5,BCL11A,BCL2,BMP7,BMPR1A,BRINP1,CARM1,CDK5,CDK5R1,CDKL3,CERS2,CNTN2,COL3A1,CORO1C,CRMP1,CTDP1,CTDSP1,CTNNA1,CTNNB1,DAB1,DCC,DDX6,DENND5A,DICER1,DISP3,DIXDC1,DLL1,DLX2,DMTN,DNM3,DPYSL3,DRAXIN,DRD3,DUSP10,DYNLT1,EDNRB,EFNA1,EFNA5,EFNB2,EFNB3,EIF4E,EIF4ENIF1,EPHA4,EPHA7,EPHB2,ERBB4,FBLN1,FGF13,FOXG1,FOXO3,FRZB,GAK,GAL,…	H3K27ac	astrocytes
data_/results/diff_expression/GREAT//H3K27ac_astrocytes_GREAT.tsv	GO Biological Process	GO:0071345	cellular response to cytokine stimulus	125	0.00271789	1	0.280856	1.92646	10.9009	21	592	0.134615	0.035473	18	355	806	.,.,.,.,.,.,.,.,.,.,.,.,.,.,.,.,.,.,.,.,.	.,.,.,.,.,.,.,.,.,.,.,.,.,.,.,.,.,.,.,.,.,.,.,.,.,.,.,.,.,.,.,.,.,.,.,.,.,.,.,.,.,.,.,.,.,.,.,.,.,.,.,.,.,.,.,.,.,.,.,.,.,.,.,.,.,.,.,.,.,.,.,.,.,.,.,.,.,.,.,.,.,.,.,.,.,.,.,.,.,.,.,.,.,.,.,.,.,.,.,.,.,.,.,.,.,.,.,.,.,.,.,.,.,.,.,.,.,.,.,.,.,.,.,.,.,.,.,.,.,.,.,.,.,.,.,.,.,.,.,.,.,.,.,.,.,.,.,.,.,.,.,.,.,.,.,.,.,.,.,.,.,.,.,.,.,.,.,.,.,.,.,.,.,.,.,.,.,.,.,.,.,.,.,.,.,.,.,.,.,.,.,.,.,.,.,.,.,.,.,.…	AQP4,BSPRY,CREB1,DAB2IP,F3,GAPDH,IRS2,LAPTM5,LIFR,OSMR,PFKP,PSMB7,SOX9,SPOCK2,TNIP2,TRAF6,YBX3,ZFP36L1	ABCC2,ABCD4,ACKR1,ACKR2,ACKR3,ADAM17,ADAMTS12,ADAR,AKAP6,AKT1,ANXA2,AQP4,ARF1,ARG1,ARHGEF2,ARID5B,BAD,BAG4,BBS2,BBS4,BCLAF1,BIRC2,BIRC3,BRCA1,BRWD1,BSPRY,BST2,BTK,CACTIN,CACYBP,CAMK2B,CAMK2D,CANX,CAPZA1,CCL25,CCL26,CCR4,CCR7,CD4,CD44,CD58,CD74,CDC34,CDC42,CDC5L,CDIP1,CDK4,CDK9,CEACAM1,CFL1,CLDN1,CMKLR1,CNN2,CNOT9,CNTFR,COL1A1,COMMD7,CREB1,CRLF1,CRLF2,CSF1,CSF1R,CSF2RA,CSNK2B,CTBP2,CX3CL1,CXCL12,C…	H3K27ac	astrocytes
data_/results/diff_expression/GREAT//H3K27ac_astrocytes_GREAT.tsv	GO Biological Process	GO:0022612	gland morphogenesis	126	0.00282202	1	0.289302	3.3165	2.41218	8	131	0.0512821	0.0610687	5	61	96	.,.,.,.,.,.,.,.	.,.,.,.,.,.,.,.,.,.,.,.,.,.,.,.,.,.,.,.,.,.,.,.,.,.,.,.,.,.,.,.,.,.,.,.,.,.,.,.,.,.,.,.,.,.,.,.,.,.,.,.,.,.,.,.,.,.,.,.,.,.,.,.,.,.,.,.,.,.,.,.,.,.,.,.,.,.,.,.,.,.,.,.,.,.,.,.,.,.,.,.,.,.,.,.,.,.,.,.,.,.,.,.,.,.,.,.,.,.,.,.,.,.,.,.,.,.,.,.,.,.,.,.,.,.,.,.,.,.,.	NFIB,NTN1,PROX1,SOX9,TGFB2	AR,ARG1,BCL2,BMP4,BMP7,CAPN1,CDC42,CRIP1,CSF1,CSF1R,CUL3,DAG1,DDR1,EGFR,ELF3,EPHA2,ESR1,FEM1B,FGF8,FGFR1,FGFR2,FOXA1,FRS2,GLI2,GLI3,ID4,IGFBP5,IL6,KDM5B,LAMA5,LRP5,MSX2,NFIB,NOG,NOTCH1,NRG3,NRP1,NTN1,PAX6,PHB2,PLXNA1,PLXND1,PROX1,PTCH1,RARG,RPS6KA1,SCRIB,SEMA3A,SEMA3C,SFRP1,SLC9A3R1,SOX9,SRC,STAT6,TBX2,TGFB1,TGFB2,TGFBR2,TP63,WNT4,WNT5A	H3K27ac	astrocytes
data_/results/diff_expression/GREAT//H3K27ac_astrocytes_GREAT.tsv	GO Biological Process	GO:2001053	regulation of mesenchymal cell apoptotic process	127	0.0028756	1	0.292473	10.1827	0.294618	3	16	0.0192308	0.1875	1	8	12	.,.,.	.,.,.,.,.,.,.,.,.,.,.,.,.,.,.,.	SOX9	BMP7,GDF5,HIF1A,MSX1,MSX2,PAX8,POU3F4,SOX9	H3K27ac	astrocytes
data_/results/diff_expression/GREAT//H3K27ac_astrocytes_GREAT.tsv	GO Biological Process	GO:0072079	nephron tubule formation	127	0.0028756	1	0.292473	10.1827	0.294618	3	16	0.0192308	0.1875	1	8	18	.,.,.	.,.,.,.,.,.,.,.,.,.,.,.,.,.,.,.	SOX9	CTNNB1,HES5,IRX1,IRX3,NOG,PAX8,SIX1,SOX9	H3K27ac	astrocytes
data_/results/diff_expression/GREAT//H3K27ac_astrocytes_GREAT.tsv	GO Biological Process	GO:0003413	chondrocyte differentiation involved in endochondral bone morphogenesis	127	0.0028756	1	0.292473	10.1827	0.294618	3	16	0.0192308	0.1875	1	7	11	.,.,.	.,.,.,.,.,.,.,.,.,.,.,.,.,.,.,.	SOX9	AXIN2,MATN1,RARG,SERPINH1,SOX9,TGFBR2,TRIP11	H3K27ac	astrocytes
data_/results/diff_expression/GREAT//H3K27ac_astrocytes_GREAT.tsv	GO Biological Process	GO:0035414	negative regulation of catenin import into nucleus	127	0.0028756	1	0.292473	10.1827	0.294618	3	16	0.0192308	0.1875	2	8	11	.,.,.	.,.,.,.,.,.,.,.,.,.,.,.,.,.,.,.	DAB2IP,WWTR1	APC2,AXIN2,DAB2IP,DACT3,EMD,FZD1,SLC9A3R1,WWTR1	H3K27ac	astrocytes
data_/results/diff_expression/GREAT//H3K27ac_astrocytes_GREAT.tsv	GO Biological Process	GO:0060438	trachea development	131	0.00298647	1	0.294475	6.58275	0.607649	4	33	0.025641	0.121212	2	13	19	.,.,.,.	.,.,.,.,.,.,.,.,.,.,.,.,.,.,.,.,.,.,.,.,.,.,.,.,.,.,.,.,.,.,.,.,.	SOX9,WNT7B	BMP4,CTNNB1,LEF1,LRP6,MAP2K1,MAPK1,RARA,RARG,RSPO2,SOX9,SRF,TGFBR2,WNT7B	H3K27ac	astrocytes
data_/results/diff_expression/GREAT//H3K27ac_astrocytes_GREAT.tsv	GO Biological Process	GO:0021801	cerebral cortex radial glia guided migration	131	0.00298647	1	0.294475	6.58275	0.607649	4	33	0.025641	0.121212	3	15	23	.,.,.,.	.,.,.,.,.,.,.,.,.,.,.,.,.,.,.,.,.,.,.,.,.,.,.,.,.,.,.,.,.,.,.,.,.	ADGRG1,DAB2IP,FOXG1	ADGRG1,CDK5,CDK5R1,CTNNB1,DAB1,DAB2IP,DISC1,FOXG1,GLI3,MBOAT7,NR2E1,PAFAH1B1,RTN4,SOCS7,SYNE2	H3K27ac	astrocytes
data_/results/diff_expression/GREAT//H3K27ac_astrocytes_GREAT.tsv	GO Biological Process	GO:0070120	ciliary neurotrophic factor-mediated signaling pathway	133	0.0032484	1	0.315486	21.7231	0.092068	2	5	0.0128205	0.4	1	2	5	.,.	.,.,.,.,.	LIFR	CNTFR,LIFR	H3K27ac	astrocytes
data_/results/diff_expression/GREAT//H3K27ac_astrocytes_GREAT.tsv	GO Biological Process	GO:0061140	lung secretory cell differentiation	133	0.0032484	1	0.315486	21.7231	0.092068	2	5	0.0128205	0.4	1	2	9	.,.	.,.,.,.,.	NFIB	ASCL1,NFIB	H3K27ac	astrocytes
data_/results/diff_expression/GREAT//H3K27ac_astrocytes_GREAT.tsv	GO Biological Process	GO:0060689	cell differentiation involved in salivary gland development	133	0.0032484	1	0.315486	21.7231	0.092068	2	5	0.0128205	0.4	1	3	3	.,.	.,.,.,.,.	NFIB	CLCN2,NFIB,XBP1	H3K27ac	astrocytes
data_/results/diff_expression/GREAT//H3K27ac_astrocytes_GREAT.tsv	GO Biological Process	GO:0035726	common myeloid progenitor cell proliferation	133	0.0032484	1	0.315486	21.7231	0.092068	2	5	0.0128205	0.4	2	4	7	.,.	.,.,.,.,.	ITPKB,NR4A3	CEACAM1,ITPKB,NR4A3,UNCX	H3K27ac	astrocytes
data_/results/diff_expression/GREAT//H3K27ac_astrocytes_GREAT.tsv	GO Biological Process	GO:2000826	regulation of heart morphogenesis	137	0.00329026	1	0.310221	4.93706	1.01275	5	55	0.0320513	0.0909091	3	25	34	.,.,.,.,.	.,.,.,.,.,.,.,.,.,.,.,.,.,.,.,.,.,.,.,.,.,.,.,.,.,.,.,.,.,.,.,.,.,.,.,.,.,.,.,.,.,.,.,.,.,.,.,.,.,.,.,.,.,.,.	HES1,SOX9,TGFB2	ACVR1,BMP4,BMP7,BMPR2,CTNNB1,DKK1,EYA1,GNG5,HES1,NOG,NOTCH1,PIM1,RBPJ,SEMA3C,SIX1,SMAD4,SMO,SOX9,TBX2,TBX5,TGFB2,TGFBR1,TGFBR2,TWIST1,WNT3A	H3K27ac	astrocytes
data_/results/diff_expression/GREAT//H3K27ac_astrocytes_GREAT.tsv	GO Biological Process	GO:0003407	neural retina development	137	0.00329026	1	0.310221	4.93706	1.01275	5	55	0.0320513	0.0909091	3	31	54	.,.,.,.,.	.,.,.,.,.,.,.,.,.,.,.,.,.,.,.,.,.,.,.,.,.,.,.,.,.,.,.,.,.,.,.,.,.,.,.,.,.,.,.,.,.,.,.,.,.,.,.,.,.,.,.,.,.,.,.	IRX5,SOX9,TGFB2	ACTL6A,AHI1,ARL6,ATP2B1,ATP2B4,ATP8A2,CABP4,CALB1,DIO3,FJX1,GNAT2,GPM6A,HCN1,HIPK1,HIPK2,IRX5,NEUROD1,PROM1,PTPRM,RAB11FIP4,RORB,RPE65,SDK1,SDK2,SMARCA4,SMARCD3,SOX9,TFAP2A,TGFB2,THY1,TSPAN12	H3K27ac	astrocytes
data_/results/diff_expression/GREAT//H3K27ac_astrocytes_GREAT.tsv	GO Biological Process	GO:0072273	metanephric nephron morphogenesis	139	0.00333682	1	0.310085	6.38914	0.626062	4	34	0.025641	0.117647	2	12	21	.,.,.,.	.,.,.,.,.,.,.,.,.,.,.,.,.,.,.,.,.,.,.,.,.,.,.,.,.,.,.,.,.,.,.,.,.,.	HES1,SOX9	BMP4,HES1,HES5,LGR4,PAX8,PDGFRB,PKD1,SALL1,SMO,SOX9,WNT4,WT1	H3K27ac	astrocytes
data_/results/diff_expression/GREAT//H3K27ac_astrocytes_GREAT.tsv	GO Biological Process	GO:0060174	limb bud formation	139	0.00333682	1	0.310085	6.38914	0.626062	4	34	0.025641	0.117647	2	8	10	.,.,.,.	.,.,.,.,.,.,.,.,.,.,.,.,.,.,.,.,.,.,.,.,.,.,.,.,.,.,.,.,.,.,.,.,.,.	PLXNA2,SOX9	COL2A1,FGFR2,PLXNA2,SEMA3C,SOX11,SOX4,SOX9,WNT3	H3K27ac	astrocytes
data_/results/diff_expression/GREAT//H3K27ac_astrocytes_GREAT.tsv	GO Biological Process	GO:0043576	regulation of respiratory gaseous exchange	141	0.003445	1	0.315596	9.58371	0.313031	3	17	0.0192308	0.176471	3	11	23	.,.,.	.,.,.,.,.,.,.,.,.,.,.,.,.,.,.,.,.	ATP1A2,NLGN1,NR4A2	ADORA1,ATP1A2,FTO,NLGN1,NLGN2,NLGN3,NR4A2,NTSR1,PBX3,SLC5A3,TSHZ3	H3K27ac	astrocytes
data_/results/diff_expression/GREAT//H3K27ac_astrocytes_GREAT.tsv	GO Biological Process	GO:0019933	cAMP-mediated signaling	142	0.00356014	1	0.323847	4.8489	1.03116	5	56	0.0320513	0.0892857	3	21	28	.,.,.,.,.	.,.,.,.,.,.,.,.,.,.,.,.,.,.,.,.,.,.,.,.,.,.,.,.,.,.,.,.,.,.,.,.,.,.,.,.,.,.,.,.,.,.,.,.,.,.,.,.,.,.,.,.,.,.,.,.	ADCY2,PDE4D,SOX9	ADCY1,ADCY2,ADCYAP1,ADGRG6,ADM,AKAP6,EIF4EBP2,EPHA5,GAL,GHRH,KSR1,MAPK7,NDUFS4,PCLO,PDE2A,PDE3A,PDE4D,RAPGEF2,RAPGEF3,RIMS2,SOX9	H3K27ac	astrocytes
data_/results/diff_expression/GREAT//H3K27ac_astrocytes_GREAT.tsv	GO Biological Process	GO:0072006	nephron development	143	0.00378675	1	0.342052	2.90934	3.09348	9	168	0.0576923	0.0535714	7	73	122	.,.,.,.,.,.,.,.,.	.,.,.,.,.,.,.,.,.,.,.,.,.,.,.,.,.,.,.,.,.,.,.,.,.,.,.,.,.,.,.,.,.,.,.,.,.,.,.,.,.,.,.,.,.,.,.,.,.,.,.,.,.,.,.,.,.,.,.,.,.,.,.,.,.,.,.,.,.,.,.,.,.,.,.,.,.,.,.,.,.,.,.,.,.,.,.,.,.,.,.,.,.,.,.,.,.,.,.,.,.,.,.,.,.,.,.,.,.,.,.,.,.,.,.,.,.,.,.,.,.,.,.,.,.,.,.,.,.,.,.,.,.,.,.,.,.,.,.,.,.,.,.,.,.,.,.,.,.,.,.,.,.,.,.,.,.,.,.,.,.,.,.,.,.,.,.,.	CD34,HES1,MAGI2,POU3F3,SOX9,WNT7B,WWTR1	ACAT1,ADAMTS16,AHI1,ANGPT1,AQP1,BASP1,BCL2,BMP4,BMP7,CALB1,CD24,CD34,CTNNB1,CTNNBIP1,DCHS1,DCHS2,DLG1,DLL1,EGR1,EYA1,FAT4,FGF1,FGF2,FGF8,FOXD1,FOXJ1,GLI3,GPC3,GZF1,HES1,HES5,IQGAP1,IRX1,IRX3,JAG1,KLHL3,LAMA5,LAMB2,LGR4,MAGI2,MEF2C,MPV17,MYC,MYO1E,NOG,NOTCH1,NOTCH3,PAX8,PBX1,PDGFB,PDGFRA,PDGFRB,PECAM1,PKD1,PODXL,POU3F3,PROM1,PTCH1,PTPRO,SALL1,SEC61A1,SIX1,SMAD4,SMO,SOX9,SULF1,SULF2,TCF21,VANGL2,WN…	H3K27ac	astrocytes
data_/results/diff_expression/GREAT//H3K27ac_astrocytes_GREAT.tsv	GO Biological Process	GO:0007173	epidermal growth factor receptor signaling pathway	144	0.00384555	1	0.344951	4.76383	1.04957	5	57	0.0320513	0.0877193	3	34	57	.,.,.,.,.	.,.,.,.,.,.,.,.,.,.,.,.,.,.,.,.,.,.,.,.,.,.,.,.,.,.,.,.,.,.,.,.,.,.,.,.,.,.,.,.,.,.,.,.,.,.,.,.,.,.,.,.,.,.,.,.,.	PLCG1,SOX9,STYK1	ABL1,ADAM17,AKT1,BCAR1,CBL,CBLB,EFEMP1,EGF,EGFR,EPS8,ERBIN,GAB1,GAREM1,GRB2,GRB7,IQGAP1,KRAS,NRAS,PAG1,PIK3C2A,PIK3CA,PIK3R1,PLCG1,PTK2,PTPN11,PXN,SHC3,SOCS5,SOS1,SOX9,SRC,STYK1,TGFB1,VIL1	H3K27ac	astrocytes
data_/results/diff_expression/GREAT//H3K27ac_astrocytes_GREAT.tsv	GO Biological Process	GO:1901701	cellular response to oxygen-containing compound	145	0.00403352	1	0.359317	1.69908	15.890930000000001	27	863	0.173077	0.0312862	24	482	891	.,.,.,.,.,.,.,.,.,.,.,.,.,.,.,.,.,.,.,.,.,.,.,.,.,.,.	.,.,.,.,.,.,.,.,.,.,.,.,.,.,.,.,.,.,.,.,.,.,.,.,.,.,.,.,.,.,.,.,.,.,.,.,.,.,.,.,.,.,.,.,.,.,.,.,.,.,.,.,.,.,.,.,.,.,.,.,.,.,.,.,.,.,.,.,.,.,.,.,.,.,.,.,.,.,.,.,.,.,.,.,.,.,.,.,.,.,.,.,.,.,.,.,.,.,.,.,.,.,.,.,.,.,.,.,.,.,.,.,.,.,.,.,.,.,.,.,.,.,.,.,.,.,.,.,.,.,.,.,.,.,.,.,.,.,.,.,.,.,.,.,.,.,.,.,.,.,.,.,.,.,.,.,.,.,.,.,.,.,.,.,.,.,.,.,.,.,.,.,.,.,.,.,.,.,.,.,.,.,.,.,.,.,.,.,.,.,.,.,.,.,.,.,.,.,.,.…	ADCY2,ATP6V0E2,BRINP3,CERS1,COL4A1,CREB1,DAB2IP,IGF1R,IRS2,KLF10,KLRK1,NR4A2,NR4A3,PDE4D,RECQL5,RHOB,SORBS1,SOX9,SPIDR,TNIP2,TRAF6,WNT7B,ZFP36L1,ZNF703	AACS,ABCA1,ABCC2,ABL1,ADAM9,ADCY1,ADCY2,ADCY5,ADCY8,AGRN,AGTR1,AGTR2,AGTRAP,AHCYL1,AICDA,AKAP6,AKAP8,AKAP9,AKT1,AKT2,ANKZF1,ANXA1,AOC1,AP3S1,APC,APEX1,APLP1,APP,APRT,AQP1,AQP9,AR,ARG1,ARHGEF2,ARID1B,ATF4,ATP1A3,ATP2B1,ATP2B4,ATP6V0A1,ATP6V0D1,ATP6V0E2,ATP6V1A,ATP6V1B1,ATP6V1B2,ATP6V1C1,ATP6V1E1,ATP6V1F,ATP6V1G1,ATP6V1G2,ATP6V1G3,ATP6V1H,BAD,BAIAP2,BAIAP2L2,BCAR1,BCL11A,BCL2L1,BCR,BLM,BNIP3,BRCA1,…	H3K27ac	astrocytes
data_/results/diff_expression/GREAT//H3K27ac_astrocytes_GREAT.tsv	GO Biological Process	GO:0009896	positive regulation of catabolic process	146	0.00403916	1	0.357355	2.22964	6.27904	14	341	0.0897436	0.0410557	10	199	348	.,.,.,.,.,.,.,.,.,.,.,.,.,.	.,.,.,.,.,.,.,.,.,.,.,.,.,.,.,.,.,.,.,.,.,.,.,.,.,.,.,.,.,.,.,.,.,.,.,.,.,.,.,.,.,.,.,.,.,.,.,.,.,.,.,.,.,.,.,.,.,.,.,.,.,.,.,.,.,.,.,.,.,.,.,.,.,.,.,.,.,.,.,.,.,.,.,.,.,.,.,.,.,.,.,.,.,.,.,.,.,.,.,.,.,.,.,.,.,.,.,.,.,.,.,.,.,.,.,.,.,.,.,.,.,.,.,.,.,.,.,.,.,.,.,.,.,.,.,.,.,.,.,.,.,.,.,.,.,.,.,.,.,.,.,.,.,.,.,.,.,.,.,.,.,.,.,.,.,.,.,.,.,.,.,.,.,.,.,.,.,.,.,.,.,.,.,.,.,.,.,.,.,.,.,.,.,.,.,.,.,.,.,.…	CD81,DAB2IP,IRS2,KLHL40,PPARA,PRR5L,PSMB7,SORL1,SOX9,ZFP36L1	ADAM9,AGO2,AKT1,AKT2,AMER1,ANAPC1,ANAPC10,ANAPC11,ANAPC15,ANAPC2,ANAPC4,ANAPC7,ANKIB1,APC,APOA2,ARIH1,ARIH2,ATG4B,ATG7,ATM,ATPIF1,ATXN3,BAG6,BCAP31,BTG2,BUB1B,CBFA2T3,CCNB1,CD81,CDC16,CDC20,CDC26,CDC27,CDKN1B,CLU,CNOT1,CNOT7,CNOT8,CSNK1A1,CSNK1D,CSNK1E,CSNK2A1,CTSC,CUL1,CUL4B,DAB2IP,DACT1,DDB1,DET1,DISC1,DVL1,EDEM1,EGF,EGLN2,ENSG00000273734,EZR,FBXL5,FBXO22,FBXO5,FBXW7,FOXO1,FURIN,FZR1,GBA,GCLC,G…	H3K27ac	astrocytes
data_/results/diff_expression/GREAT//H3K27ac_astrocytes_GREAT.tsv	GO Biological Process	GO:2001135	regulation of endocytic recycling	147	0.00407865	1	0.358394	9.05128	0.331445	3	18	0.0192308	0.166667	2	7	8	.,.,.	.,.,.,.,.,.,.,.,.,.,.,.,.,.,.,.,.,.	INPP5F,SORL1	ARHGAP1,EHD1,EHD2,INPP5F,NDRG4,RAB11B,SORL1	H3K27ac	astrocytes
data_/results/diff_expression/GREAT//H3K27ac_astrocytes_GREAT.tsv	GO Biological Process	GO:0071577	zinc II ion transmembrane transport	147	0.00407865	1	0.358394	9.05128	0.331445	3	18	0.0192308	0.166667	1	8	24	.,.,.	.,.,.,.,.,.,.,.,.,.,.,.,.,.,.,.,.,.	SLC39A11	SLC30A5,SLC30A7,SLC39A10,SLC39A11,SLC39A13,SLC39A14,SLC39A4,SLC39A6	H3K27ac	astrocytes
data_/results/diff_expression/GREAT//H3K27ac_astrocytes_GREAT.tsv	GO Biological Process	GO:0021781	glial cell fate commitment	147	0.00407865	1	0.358394	9.05128	0.331445	3	18	0.0192308	0.166667	1	7	13	.,.,.	.,.,.,.,.,.,.,.,.,.,.,.,.,.,.,.,.,.	SOX9	ASCL1,CTNNB1,HES5,PAX6,SOX2,SOX6,SOX9	H3K27ac	astrocytes
data_/results/diff_expression/GREAT//H3K27ac_astrocytes_GREAT.tsv	GO Biological Process	GO:0001656	metanephros development	150	0.00409556	1	0.352682	3.45594	2.0255	7	110	0.0448718	0.0636364	5	51	81	.,.,.,.,.,.,.	.,.,.,.,.,.,.,.,.,.,.,.,.,.,.,.,.,.,.,.,.,.,.,.,.,.,.,.,.,.,.,.,.,.,.,.,.,.,.,.,.,.,.,.,.,.,.,.,.,.,.,.,.,.,.,.,.,.,.,.,.,.,.,.,.,.,.,.,.,.,.,.,.,.,.,.,.,.,.,.,.,.,.,.,.,.,.,.,.,.,.,.,.,.,.,.,.,.,.,.,.,.,.,.,.,.,.,.,.,.	CD34,HES1,POU3F3,SOX9,WNT7B	ACAT1,AGTR2,AQP1,BASP1,BCL2,BMP4,BMP7,CALB1,CD34,CTNNB1,CTSH,DLG5,EGR1,EYA1,FGF8,FOXD1,FOXJ1,FRAS1,GDF11,GLI3,GPC3,HES1,HES5,ID3,IRX1,IRX3,LAMB2,LGR4,NF1,NIPBL,PAX8,PDGFB,PDGFRA,PDGFRB,PKD1,POU3F3,PTCH1,RDH10,RET,ROBO2,SALL1,SIX1,SIX4,SMAD4,SMO,SOX9,SPRY1,TCF21,WNT4,WNT7B,WT1	H3K27ac	astrocytes
data_/results/diff_expression/GREAT//H3K27ac_astrocytes_GREAT.tsv	GO Biological Process	GO:0043491	protein kinase B signaling	151	0.004147	1	0.354747	4.6817	1.06799	5	58	0.0320513	0.0862069	3	23	46	.,.,.,.,.	.,.,.,.,.,.,.,.,.,.,.,.,.,.,.,.,.,.,.,.,.,.,.,.,.,.,.,.,.,.,.,.,.,.,.,.,.,.,.,.,.,.,.,.,.,.,.,.,.,.,.,.,.,.,.,.,.,.	CREB1,SOX9,ZFP36L1	AKT1,CASP9,CDKN1A,CDKN1B,CREB1,EPHA2,FOXO1,FOXO3,FOXO4,GAS6,KDR,MDM2,MKRN1,NR4A1,PIK3C2B,PIK3CA,SETX,SOX9,TGFB1,THEM4,TSC2,TYRO3,ZFP36L1	H3K27ac	astrocytes
data_/results/diff_expression/GREAT//H3K27ac_astrocytes_GREAT.tsv	GO Biological Process	GO:0009894	regulation of catabolic process	152	0.00420766	1	0.357568	1.9323	9.83286	19	534	0.121795	0.0355805	15	321	564	.,.,.,.,.,.,.,.,.,.,.,.,.,.,.,.,.,.,.	.,.,.,.,.,.,.,.,.,.,.,.,.,.,.,.,.,.,.,.,.,.,.,.,.,.,.,.,.,.,.,.,.,.,.,.,.,.,.,.,.,.,.,.,.,.,.,.,.,.,.,.,.,.,.,.,.,.,.,.,.,.,.,.,.,.,.,.,.,.,.,.,.,.,.,.,.,.,.,.,.,.,.,.,.,.,.,.,.,.,.,.,.,.,.,.,.,.,.,.,.,.,.,.,.,.,.,.,.,.,.,.,.,.,.,.,.,.,.,.,.,.,.,.,.,.,.,.,.,.,.,.,.,.,.,.,.,.,.,.,.,.,.,.,.,.,.,.,.,.,.,.,.,.,.,.,.,.,.,.,.,.,.,.,.,.,.,.,.,.,.,.,.,.,.,.,.,.,.,.,.,.,.,.,.,.,.,.,.,.,.,.,.,.,.,.,.,.,.,.…	AZIN1,CD81,DAB2IP,IRS2,KLHL40,MTM1,MTMR2,NUP98,PPARA,PRR5L,PSMB7,SORL1,SOX9,USP25,ZFP36L1	ADAM9,ADORA1,AGO2,AKT1,AKT2,AMER1,ANAPC1,ANAPC10,ANAPC11,ANAPC15,ANAPC2,ANAPC4,ANAPC7,ANKIB1,ANXA2,APAF1,APC,APOA2,APOC1,ARIH1,ARIH2,ATG4B,ATG7,ATM,ATP2B4,ATPIF1,ATXN3,AZIN1,AZIN2,BAG5,BAG6,BANP,BCAP31,BRSK2,BSCL2,BTG2,BUB1B,CBFA2T3,CCAR2,CCNB1,CD81,CDC16,CDC20,CDC26,CDC27,CDC42,CDK4,CDK5RAP3,CDKN1B,CHEK2,CIDEA,CLU,CNOT1,CNOT7,CNOT8,CNR1,CRTC3,CSNK1A1,CSNK1D,CSNK1E,CSNK2A1,CTSC,CUL1,CUL4B,DAB2IP,…	H3K27ac	astrocytes
data_/results/diff_expression/GREAT//H3K27ac_astrocytes_GREAT.tsv	GO Biological Process	GO:0048708	astrocyte differentiation	153	0.00446497	1	0.376955	4.60235	1.0864	5	59	0.0320513	0.0847458	3	28	44	.,.,.,.,.	.,.,.,.,.,.,.,.,.,.,.,.,.,.,.,.,.,.,.,.,.,.,.,.,.,.,.,.,.,.,.,.,.,.,.,.,.,.,.,.,.,.,.,.,.,.,.,.,.,.,.,.,.,.,.,.,.,.,.	GFAP,POU3F2,SOX9	ABL1,ADORA2A,APP,CDK6,DLL1,DRD1,EGFR,GFAP,HES5,KRAS,LAMB2,LAMC3,MAP2K1,MAPK1,NF1,NOTCH1,PAX6,PLP1,POU3F2,PTPN11,ROR1,ROR2,SMO,SOX6,SOX9,STAT3,TLR4,VIM	H3K27ac	astrocytes
data_/results/diff_expression/GREAT//H3K27ac_astrocytes_GREAT.tsv	GO Biological Process	GO:0043062	extracellular structure organization	154	0.00456626	1	0.383003	2.49952	4.40085	11	239	0.0705128	0.0460251	9	150	308	.,.,.,.,.,.,.,.,.,.,.	.,.,.,.,.,.,.,.,.,.,.,.,.,.,.,.,.,.,.,.,.,.,.,.,.,.,.,.,.,.,.,.,.,.,.,.,.,.,.,.,.,.,.,.,.,.,.,.,.,.,.,.,.,.,.,.,.,.,.,.,.,.,.,.,.,.,.,.,.,.,.,.,.,.,.,.,.,.,.,.,.,.,.,.,.,.,.,.,.,.,.,.,.,.,.,.,.,.,.,.,.,.,.,.,.,.,.,.,.,.,.,.,.,.,.,.,.,.,.,.,.,.,.,.,.,.,.,.,.,.,.,.,.,.,.,.,.,.,.,.,.,.,.,.,.,.,.,.,.,.,.,.,.,.,.,.,.,.,.,.,.,.,.,.,.,.,.,.,.,.,.,.,.,.,.,.,.,.,.,.,.,.,.,.,.,.,.,.,.,.,.,.,.,.,.,.,.,.,.,.…	COL4A1,EGFLAM,GFAP,ITGB4,MMP14,SH3PXD2B,SOX9,SPOCK2,TGFB2	ADAM10,ADAM12,ADAMTS14,ADAMTS2,ADAMTS3,ADAMTS4,ADAMTS9,ADAMTSL4,AGRN,ANXA2,APP,ATXN1L,B4GALT1,BCAN,BSG,CAPN1,CAPN2,CAPNS1,CD44,CD47,CDH1,COL11A1,COL11A2,COL13A1,COL14A1,COL16A1,COL18A1,COL1A1,COL2A1,COL3A1,COL4A1,COL4A2,COL4A5,COL4A6,COL5A1,COL5A2,COL6A1,COL8A1,CREB3L1,CRISPLD2,CTGF,CTRB1,CTSL,CTSV,CYP1B1,CYR61,DAG1,DCN,DDR1,DNAJB6,DPT,EGFLAM,ELF3,ELN,EXOC8,F11R,FBLN1,FBLN2,FBN2,FGF2,FLRT2,FMOD,F…	H3K27ac	astrocytes
data_/results/diff_expression/GREAT//H3K27ac_astrocytes_GREAT.tsv	GO Biological Process	GO:0030198	extracellular matrix organization	154	0.00456626	1	0.383003	2.49952	4.40085	11	239	0.0705128	0.0460251	9	150	307	.,.,.,.,.,.,.,.,.,.,.	.,.,.,.,.,.,.,.,.,.,.,.,.,.,.,.,.,.,.,.,.,.,.,.,.,.,.,.,.,.,.,.,.,.,.,.,.,.,.,.,.,.,.,.,.,.,.,.,.,.,.,.,.,.,.,.,.,.,.,.,.,.,.,.,.,.,.,.,.,.,.,.,.,.,.,.,.,.,.,.,.,.,.,.,.,.,.,.,.,.,.,.,.,.,.,.,.,.,.,.,.,.,.,.,.,.,.,.,.,.,.,.,.,.,.,.,.,.,.,.,.,.,.,.,.,.,.,.,.,.,.,.,.,.,.,.,.,.,.,.,.,.,.,.,.,.,.,.,.,.,.,.,.,.,.,.,.,.,.,.,.,.,.,.,.,.,.,.,.,.,.,.,.,.,.,.,.,.,.,.,.,.,.,.,.,.,.,.,.,.,.,.,.,.,.,.,.,.,.,.…	COL4A1,EGFLAM,GFAP,ITGB4,MMP14,SH3PXD2B,SOX9,SPOCK2,TGFB2	ADAM10,ADAM12,ADAMTS14,ADAMTS2,ADAMTS3,ADAMTS4,ADAMTS9,ADAMTSL4,AGRN,ANXA2,APP,ATXN1L,B4GALT1,BCAN,BSG,CAPN1,CAPN2,CAPNS1,CD44,CD47,CDH1,COL11A1,COL11A2,COL13A1,COL14A1,COL16A1,COL18A1,COL1A1,COL2A1,COL3A1,COL4A1,COL4A2,COL4A5,COL4A6,COL5A1,COL5A2,COL6A1,COL8A1,CREB3L1,CRISPLD2,CTGF,CTRB1,CTSL,CTSV,CYP1B1,CYR61,DAG1,DCN,DDR1,DNAJB6,DPT,EGFLAM,ELF3,ELN,EXOC8,F11R,FBLN1,FBLN2,FBN2,FGF2,FLRT2,FMOD,F…	H3K27ac	astrocytes
data_/results/diff_expression/GREAT//H3K27ac_astrocytes_GREAT.tsv	GO Biological Process	GO:2000138	positive regulation of cell proliferation involved in heart morphogenesis	156	0.0047786	1	0.395674	8.5749	0.349858	3	19	0.0192308	0.157895	1	5	6	.,.,.	.,.,.,.,.,.,.,.,.,.,.,.,.,.,.,.,.,.,.	SOX9	BMP4,PIM1,RBPJ,SMAD4,SOX9	H3K27ac	astrocytes
data_/results/diff_expression/GREAT//H3K27ac_astrocytes_GREAT.tsv	GO Biological Process	GO:1901203	positive regulation of extracellular matrix assembly	156	0.0047786	1	0.395674	8.5749	0.349858	3	19	0.0192308	0.157895	1	7	9	.,.,.	.,.,.,.,.,.,.,.,.,.,.,.,.,.,.,.,.,.,.	SOX9	CLASP1,CLASP2,DAG1,PHLDB1,SMAD3,SOX9,TGFB1	H3K27ac	astrocytes
data_/results/diff_expression/GREAT//H3K27ac_astrocytes_GREAT.tsv	GO Biological Process	GO:0030502	negative regulation of bone mineralization	156	0.0047786	1	0.395674	8.5749	0.349858	3	19	0.0192308	0.157895	1	6	17	.,.,.	.,.,.,.,.,.,.,.,.,.,.,.,.,.,.,.,.,.,.	SOX9	BCOR,FGF23,GATA1,HIF1A,MEPE,SOX9	H3K27ac	astrocytes
data_/results/diff_expression/GREAT//H3K27ac_astrocytes_GREAT.tsv	GO Biological Process	GO:0043550	regulation of lipid kinase activity	159	0.00479994	1	0.389943	4.52564	1.10482	5	60	0.0320513	0.0833333	4	29	52	.,.,.,.,.	.,.,.,.,.,.,.,.,.,.,.,.,.,.,.,.,.,.,.,.,.,.,.,.,.,.,.,.,.,.,.,.,.,.,.,.,.,.,.,.,.,.,.,.,.,.,.,.,.,.,.,.,.,.,.,.,.,.,.,.	CD81,DAB2IP,RBL2,VAC14	CCR7,CD81,CDC42,DAB2IP,FGF2,FGFR3,FLT1,IRS1,KLF4,LYN,NRBF2,PDGFB,PDGFRA,PDGFRB,PIK3IP1,PIK3R1,PIK3R2,PIK3R3,PRKD1,PTK2,RB1,RBL1,RBL2,RUBCN,SRC,TGFB1,VAC14,VAV2,WDR81	H3K27ac	astrocytes
data_/results/diff_expression/GREAT//H3K27ac_astrocytes_GREAT.tsv	GO Biological Process	GO:0014068	positive regulation of phosphatidylinositol 3-kinase signaling	159	0.00479994	1	0.389943	4.52564	1.10482	5	60	0.0320513	0.0833333	3	36	65	.,.,.,.,.	.,.,.,.,.,.,.,.,.,.,.,.,.,.,.,.,.,.,.,.,.,.,.,.,.,.,.,.,.,.,.,.,.,.,.,.,.,.,.,.,.,.,.,.,.,.,.,.,.,.,.,.,.,.,.,.,.,.,.,.	PRR5L,SOX9,TGFB2	ANGPT1,CBL,DCN,ERBB3,ERBB4,F2R,F2RL1,FGFR1,FLT1,FSHR,FYN,HCLS1,HGF,JAK2,KDR,MYOC,NTRK2,PDGFA,PDGFB,PDGFC,PDGFD,PDGFRA,PDGFRB,PIK3AP1,PLXNB1,PRR5,PRR5L,PTK2,PTPN6,RGL2,SEMA4D,SIRT1,SOX9,TGFB2,UBE3A,UNC5B	H3K27ac	astrocytes
data_/results/diff_expression/GREAT//H3K27ac_astrocytes_GREAT.tsv	GO Biological Process	GO:0071376	cellular response to corticotropin-releasing hormone stimulus	161	0.0048138	1	0.38621	18.1026	0.110482	2	6	0.0128205	0.333333	2	4	5	.,.	.,.,.,.,.,.	NR4A2,NR4A3	CRHR1,NR4A1,NR4A2,NR4A3	H3K27ac	astrocytes
data_/results/diff_expression/GREAT//H3K27ac_astrocytes_GREAT.tsv	GO Biological Process	GO:0072009	nephron epithelium development	162	0.00481889	1	0.384232	3.03819	2.63314	8	143	0.0512821	0.0559441	6	59	97	.,.,.,.,.,.,.,.	.,.,.,.,.,.,.,.,.,.,.,.,.,.,.,.,.,.,.,.,.,.,.,.,.,.,.,.,.,.,.,.,.,.,.,.,.,.,.,.,.,.,.,.,.,.,.,.,.,.,.,.,.,.,.,.,.,.,.,.,.,.,.,.,.,.,.,.,.,.,.,.,.,.,.,.,.,.,.,.,.,.,.,.,.,.,.,.,.,.,.,.,.,.,.,.,.,.,.,.,.,.,.,.,.,.,.,.,.,.,.,.,.,.,.,.,.,.,.,.,.,.,.,.,.,.,.,.,.,.,.,.,.,.,.,.,.,.,.,.,.,.,.	CD34,HES1,MAGI2,POU3F3,SOX9,WNT7B	ACAT1,ADAMTS16,AHI1,AQP1,BASP1,BCL2,BMP4,CALB1,CD24,CD34,CTNNB1,CTNNBIP1,DCHS1,DLG1,DLL1,EYA1,FAT4,FGF1,FGF2,FGF8,FOXD1,FOXJ1,GLI3,GPC3,GZF1,HES1,HES5,IQGAP1,IRX1,IRX3,JAG1,KLHL3,LAMA5,LAMB2,LGR4,MAGI2,MEF2C,MYC,MYO1E,NOG,NOTCH1,PAX8,PBX1,PECAM1,PKD1,PODXL,POU3F3,PROM1,PTCH1,PTPRO,SALL1,SIX1,SMAD4,SMO,SOX9,TCF21,WNT4,WNT7B,WT1	H3K27ac	astrocytes
data_/results/diff_expression/GREAT//H3K27ac_astrocytes_GREAT.tsv	GO Biological Process	GO:0035148	tube formation	163	0.00483193	1	0.382908	2.62356	3.81162	10	207	0.0641026	0.0483092	6	100	136	.,.,.,.,.,.,.,.,.,.	.,.,.,.,.,.,.,.,.,.,.,.,.,.,.,.,.,.,.,.,.,.,.,.,.,.,.,.,.,.,.,.,.,.,.,.,.,.,.,.,.,.,.,.,.,.,.,.,.,.,.,.,.,.,.,.,.,.,.,.,.,.,.,.,.,.,.,.,.,.,.,.,.,.,.,.,.,.,.,.,.,.,.,.,.,.,.,.,.,.,.,.,.,.,.,.,.,.,.,.,.,.,.,.,.,.,.,.,.,.,.,.,.,.,.,.,.,.,.,.,.,.,.,.,.,.,.,.,.,.,.,.,.,.,.,.,.,.,.,.,.,.,.,.,.,.,.,.,.,.,.,.,.,.,.,.,.,.,.,.,.,.,.,.,.,.,.,.,.,.,.,.,.,.,.,.,.,.,.,.,.,.,.,.,.,.,.,.,.,.,.,.,.,.,.,.,.,.,.,.…	ATOH8,DAB2IP,NFIB,SOX9,TGFB2,TRAF6	ABL1,ADM,ALX1,APAF1,ARHGAP35,ARID1A,ATOH8,BBS4,BCL2L11,BMP4,BMP7,CC2D2A,CELSR1,CFL1,COBL,CTNNB1,DAB2IP,DEAF1,DVL1,DVL2,DVL3,FUZ,FZD1,FZD2,FZD3,GLMN,GRHL2,GRHL3,HAND1,HES5,HIF1A,HOXA1,IFT122,IFT52,IFT57,IRX1,IRX3,ITGB1BP1,KDM2B,KDM6A,LHX2,LIAS,LMO4,LRP2,LRP6,MIB1,MTHFD1,MTHFD1L,NFIB,NODAL,NOG,NOTCH1,PAX8,PHACTR4,PLXNB2,PODXL,PRICKLE1,PRKACA,PRKACB,PTCH1,PTK7,RALA,RARA,RARG,RET,SALL4,SCRIB,SDC4,SDC…	H3K27ac	astrocytes
data_/results/diff_expression/GREAT//H3K27ac_astrocytes_GREAT.tsv	GO Biological Process	GO:0009895	negative regulation of catabolic process	164	0.00502452	1	0.395742	3.01709	2.65156	8	144	0.0512821	0.0555556	7	84	158	.,.,.,.,.,.,.,.	.,.,.,.,.,.,.,.,.,.,.,.,.,.,.,.,.,.,.,.,.,.,.,.,.,.,.,.,.,.,.,.,.,.,.,.,.,.,.,.,.,.,.,.,.,.,.,.,.,.,.,.,.,.,.,.,.,.,.,.,.,.,.,.,.,.,.,.,.,.,.,.,.,.,.,.,.,.,.,.,.,.,.,.,.,.,.,.,.,.,.,.,.,.,.,.,.,.,.,.,.,.,.,.,.,.,.,.,.,.,.,.,.,.,.,.,.,.,.,.,.,.,.,.,.,.,.,.,.,.,.,.,.,.,.,.,.,.,.,.,.,.,.,.	AZIN1,DAB2IP,KLHL40,MTM1,MTMR2,PPARA,USP25	ADORA1,AKT1,ANXA2,APOA2,APOC1,ATP2B4,AZIN1,AZIN2,BAG5,BAG6,BANP,BSCL2,CBFA2T3,CCAR2,CDK5RAP3,CIDEA,CNR1,CRTC3,DAB2IP,DDIT4,DERL3,DHX34,EFNA1,EGFR,EGLN1,EPHA4,ERLEC1,FHIT,FLNA,FMC1,FMN2,FURIN,FYN,GRIN2A,GSK3A,HDAC4,HSP90AB1,IL10,KLHL40,LAPTM4B,LRIG2,LRPPRC,MAD2L1,MAD2L2,MAPK7,MDM4,MTM1,MTMR2,N4BP1,NBAS,OPHN1,PABPC1,PANO1,PARK7,PDCL3,PHB,PKP3,PPARA,PPARGC1A,PRKAA1,RELA,RIC1,RPL11,RYBP,SDCBP,SECISBP…	H3K27ac	astrocytes
data_/results/diff_expression/GREAT//H3K27ac_astrocytes_GREAT.tsv	GO Biological Process	GO:0007423	sensory organ development	165	0.00510176	1	0.399391	1.85985	10.7535	20	584	0.128205	0.0342466	17	310	513	.,.,.,.,.,.,.,.,.,.,.,.,.,.,.,.,.,.,.,.	.,.,.,.,.,.,.,.,.,.,.,.,.,.,.,.,.,.,.,.,.,.,.,.,.,.,.,.,.,.,.,.,.,.,.,.,.,.,.,.,.,.,.,.,.,.,.,.,.,.,.,.,.,.,.,.,.,.,.,.,.,.,.,.,.,.,.,.,.,.,.,.,.,.,.,.,.,.,.,.,.,.,.,.,.,.,.,.,.,.,.,.,.,.,.,.,.,.,.,.,.,.,.,.,.,.,.,.,.,.,.,.,.,.,.,.,.,.,.,.,.,.,.,.,.,.,.,.,.,.,.,.,.,.,.,.,.,.,.,.,.,.,.,.,.,.,.,.,.,.,.,.,.,.,.,.,.,.,.,.,.,.,.,.,.,.,.,.,.,.,.,.,.,.,.,.,.,.,.,.,.,.,.,.,.,.,.,.,.,.,.,.,.,.,.,.,.,.,.,.…	CEBPD,COL4A1,FOXG1,HES1,IRX5,LRIG1,LRP10,MFRP,NINJ1,NR4A3,NTN1,PROX1,SH3PXD2B,SOX9,TGFB2,TSHZ1,WNT7B	ABCB5,ABR,ACHE,ACTL6A,ACVR2B,ADAMTS18,AGTPBP1,AHI1,ALDH1A3,ANP32B,AQP1,ARHGAP35,ARID1A,ARL6,ASCL1,ATP2B1,ATP2B4,ATP6V1B1,ATP8A2,BBS4,BCAR3,BCL11B,BCL2,BCL2L11,BCR,BMP4,BMP7,BMPR1B,BMPR2,BNC2,C12orf57,C1QTNF5,CABP4,CALB1,CC2D2A,CCM2,CDH23,CDK4,CDKN1B,CDKN1C,CDON,CEBPD,CELSR1,CEP290,CHD7,CHRDL1,CHRNA9,CLCN2,CLIC4,COL11A1,COL2A1,COL4A1,COL5A1,COL5A2,COL8A1,CRB1,CRYBA1,CRYBA4,CTNNB1,CTNS,CYP1B1,DCHS1…	H3K27ac	astrocytes
data_/results/diff_expression/GREAT//H3K27ac_astrocytes_GREAT.tsv	GO Biological Process	GO:0034097	response to cytokine	166	0.0053727	1	0.418067	1.7859	12.3187	22	669	0.141026	0.0328849	19	401	900	.,.,.,.,.,.,.,.,.,.,.,.,.,.,.,.,.,.,.,.,.,.	.,.,.,.,.,.,.,.,.,.,.,.,.,.,.,.,.,.,.,.,.,.,.,.,.,.,.,.,.,.,.,.,.,.,.,.,.,.,.,.,.,.,.,.,.,.,.,.,.,.,.,.,.,.,.,.,.,.,.,.,.,.,.,.,.,.,.,.,.,.,.,.,.,.,.,.,.,.,.,.,.,.,.,.,.,.,.,.,.,.,.,.,.,.,.,.,.,.,.,.,.,.,.,.,.,.,.,.,.,.,.,.,.,.,.,.,.,.,.,.,.,.,.,.,.,.,.,.,.,.,.,.,.,.,.,.,.,.,.,.,.,.,.,.,.,.,.,.,.,.,.,.,.,.,.,.,.,.,.,.,.,.,.,.,.,.,.,.,.,.,.,.,.,.,.,.,.,.,.,.,.,.,.,.,.,.,.,.,.,.,.,.,.,.,.,.,.,.,.,.…	AQP4,BSPRY,CREB1,DAB2IP,F3,GAPDH,IRS2,LAPTM5,LIFR,OSMR,PFKP,PSMB7,SCGB1A1,SOX9,SPOCK2,TNIP2,TRAF6,YBX3,ZFP36L1	ABCC2,ABCD4,ACKR1,ACKR2,ACKR3,ACSL4,ADAM10,ADAM17,ADAM9,ADAMTS12,ADAR,AFF3,AKAP6,AKT1,ANXA1,ANXA2,AQP4,ARF1,ARG1,ARHGEF2,ARID5B,BAD,BAG4,BBS2,BBS4,BCL2,BCL2L1,BCLAF1,BIRC2,BIRC3,BRCA1,BRWD1,BSPRY,BST2,BTK,CACTIN,CACYBP,CAMK2B,CAMK2D,CANX,CAPZA1,CASP3,CCL25,CCL26,CCR4,CCR7,CD4,CD44,CD58,CD74,CDC34,CDC42,CDC5L,CDIP1,CDK4,CDK9,CEACAM1,CFL1,CLDN1,CMKLR1,CNN2,CNOT9,CNTFR,COL1A1,COL3A1,COMMD7,CREB1,CRL…	H3K27ac	astrocytes
data_/results/diff_expression/GREAT//H3K27ac_astrocytes_GREAT.tsv	GO Biological Process	GO:0071300	cellular response to retinoic acid	167	0.00552282	1	0.427175	4.37965	1.14164	5	62	0.0320513	0.0806452	3	34	68	.,.,.,.,.	.,.,.,.,.,.,.,.,.,.,.,.,.,.,.,.,.,.,.,.,.,.,.,.,.,.,.,.,.,.,.,.,.,.,.,.,.,.,.,.,.,.,.,.,.,.,.,.,.,.,.,.,.,.,.,.,.,.,.,.,.,.	BRINP3,SOX9,WNT7B	ABCA1,AQP1,ATP1A3,BRINP1,BRINP3,COL1A1,EPHA3,FGFR2,FZD4,FZD7,HDAC2,KLF4,LYN,MYB,PHB2,PTK7,RARA,RARG,RET,RORB,SETX,SOX9,T,TEAD2,TESC,TWF2,WNT2,WNT3,WNT3A,WNT5A,WNT7B,WNT8B,WNT9A,YES1	H3K27ac	astrocytes
data_/results/diff_expression/GREAT//H3K27ac_astrocytes_GREAT.tsv	GO Biological Process	GO:0060350	endochondral bone morphogenesis	167	0.00552282	1	0.427175	4.37965	1.14164	5	62	0.0320513	0.0806452	3	31	50	.,.,.,.,.	.,.,.,.,.,.,.,.,.,.,.,.,.,.,.,.,.,.,.,.,.,.,.,.,.,.,.,.,.,.,.,.,.,.,.,.,.,.,.,.,.,.,.,.,.,.,.,.,.,.,.,.,.,.,.,.,.,.,.,.,.,.	MEF2D,MMP14,SOX9	AXIN2,BMP4,BMPR1B,BMPR2,CARM1,COL13A1,COL1A1,COL2A1,FGF18,FGFR3,GNAS,IMPAD1,INPPL1,MATN1,MEF2C,MEF2D,MMP14,MMP16,NAB1,NAB2,RARA,RARB,RARG,SCX,SERPINH1,SOX9,STC1,TGFBR2,THBS3,TRIP11,TRPV4	H3K27ac	astrocytes
data_/results/diff_expression/GREAT//H3K27ac_astrocytes_GREAT.tsv	GO Biological Process	GO:1903651	positive regulation of cytoplasmic transport	169	0.00554674	1	0.423948	8.14615	0.368272	3	20	0.0192308	0.15	2	6	10	.,.,.	.,.,.,.,.,.,.,.,.,.,.,.,.,.,.,.,.,.,.,.	MTMR2,SORL1	EZR,MTMR2,PRKN,PTPN23,RDX,SORL1	H3K27ac	astrocytes
data_/results/diff_expression/GREAT//H3K27ac_astrocytes_GREAT.tsv	GO Biological Process	GO:0097062	dendritic spine maintenance	169	0.00554674	1	0.423948	8.14615	0.368272	3	20	0.0192308	0.15	3	4	8	.,.,.	.,.,.,.,.,.,.,.,.,.,.,.,.,.,.,.,.,.,.,.	IGF1R,MTMR2,TANC1	CTTN,IGF1R,MTMR2,TANC1	H3K27ac	astrocytes
data_/results/diff_expression/GREAT//H3K27ac_astrocytes_GREAT.tsv	GO Biological Process	GO:0046320	regulation of fatty acid oxidation	169	0.00554674	1	0.423948	8.14615	0.368272	3	20	0.0192308	0.15	3	15	28	.,.,.	.,.,.,.,.,.,.,.,.,.,.,.,.,.,.,.,.,.,.,.	IRS2,NR4A3,PPARA	ACADVL,AKT1,AKT2,C1QTNF2,CNR1,FABP3,IRS1,IRS2,MLYCD,NR4A3,PPARA,PPARGC1A,SIRT4,TWIST1,TYSND1	H3K27ac	astrocytes
data_/results/diff_expression/GREAT//H3K27ac_astrocytes_GREAT.tsv	GO Biological Process	GO:0044255	cellular lipid metabolic process	172	0.00567554	1	0.426227	1.74941	13.1473	23	714	0.147436	0.0322129	22	470	985	.,.,.,.,.,.,.,.,.,.,.,.,.,.,.,.,.,.,.,.,.,.,.	.,.,.,.,.,.,.,.,.,.,.,.,.,.,.,.,.,.,.,.,.,.,.,.,.,.,.,.,.,.,.,.,.,.,.,.,.,.,.,.,.,.,.,.,.,.,.,.,.,.,.,.,.,.,.,.,.,.,.,.,.,.,.,.,.,.,.,.,.,.,.,.,.,.,.,.,.,.,.,.,.,.,.,.,.,.,.,.,.,.,.,.,.,.,.,.,.,.,.,.,.,.,.,.,.,.,.,.,.,.,.,.,.,.,.,.,.,.,.,.,.,.,.,.,.,.,.,.,.,.,.,.,.,.,.,.,.,.,.,.,.,.,.,.,.,.,.,.,.,.,.,.,.,.,.,.,.,.,.,.,.,.,.,.,.,.,.,.,.,.,.,.,.,.,.,.,.,.,.,.,.,.,.,.,.,.,.,.,.,.,.,.,.,.,.,.,.,.,.,.…	ACSL6,CCDC71L,CERS1,DBI,GBGT1,INPP5F,IRS2,MMAA,MTM1,MTMR2,PIGM,PLCG1,PPARA,QKI,RDH5,SDC3,SLC22A4,SLC44A3,ST3GAL5,ST8SIA1,VAC14,ZADH2	A3GALT2,AACS,AASDH,ABCA4,ABCC1,ABCD1,ABHD12,ABHD16A,ABHD2,ABHD4,ABHD6,ACAD11,ACAD9,ACADVL,ACAT1,ACAT2,ACBD5,ACHE,ACLY,ACOT11,ACOT7,ACOT8,ACOX1,ACOX2,ACOX3,ACOXL,ACP6,ACSBG2,ACSF3,ACSL3,ACSL4,ACSL6,ACSM6,ADH5,AGK,AGPAT1,AGPAT4,AGPAT5,AGRN,AJUBA,ALDH1A1,ALDH1A3,ALDH3B2,ALG13,ALG2,ALOX5AP,ALPI,AMACR,ANG,APOA2,APOC1,APOM,ARF1,ARF3,ARSB,ARSD,ARSE,ARV1,ASAH1,ATM,AUH,B3GALNT1,B3GALT1,B3GALT4,B3GNT5,B4GA…	H3K27ac	astrocytes
data_/results/diff_expression/GREAT//H3K27ac_astrocytes_GREAT.tsv	GO Biological Process	GO:0060041	retina development in camera-type eye	173	0.00568194	1	0.424241	2.95552	2.7068	8	147	0.0512821	0.0544218	6	82	133	.,.,.,.,.,.,.,.	.,.,.,.,.,.,.,.,.,.,.,.,.,.,.,.,.,.,.,.,.,.,.,.,.,.,.,.,.,.,.,.,.,.,.,.,.,.,.,.,.,.,.,.,.,.,.,.,.,.,.,.,.,.,.,.,.,.,.,.,.,.,.,.,.,.,.,.,.,.,.,.,.,.,.,.,.,.,.,.,.,.,.,.,.,.,.,.,.,.,.,.,.,.,.,.,.,.,.,.,.,.,.,.,.,.,.,.,.,.,.,.,.,.,.,.,.,.,.,.,.,.,.,.,.,.,.,.,.,.,.,.,.,.,.,.,.,.,.,.,.,.,.,.,.,.,.	COL4A1,IRX5,MFRP,PROX1,SOX9,TGFB2	ACHE,ACTL6A,ACVR2B,AHI1,ARL6,ATP2B1,ATP2B4,ATP8A2,BMPR1B,BMPR2,CABP4,CALB1,CDON,CHD7,CLCN2,CLIC4,COL4A1,CYP1B1,DIO3,DLL1,EGF,FJX1,FZD4,GNAT1,GNAT2,GNB1,GPM6A,HCN1,HIF1A,HIPK1,HIPK2,IFT140,IRX5,JMJD6,LAMB2,LAMC3,LHX2,LPCAT1,LRP5,LRP6,MAN2A1,MDM1,MFRP,NDP,NECTIN1,NECTIN3,NEUROD1,NPHP4,NR2E1,NRP1,NTRK2,OPA1,PAX6,PDGFRA,PDGFRB,PROM1,PROX1,PTPRM,RAB11FIP4,RARB,RARG,RD3,RET,RHOJ,RORB,RPE65,SDK1,SDK2,SK…	H3K27ac	astrocytes
data_/results/diff_expression/GREAT//H3K27ac_astrocytes_GREAT.tsv	GO Biological Process	GO:0045787	positive regulation of cell cycle	174	0.0058882	1	0.437114	2.1357	6.55524	14	356	0.0897436	0.0393258	13	206	358	.,.,.,.,.,.,.,.,.,.,.,.,.,.	.,.,.,.,.,.,.,.,.,.,.,.,.,.,.,.,.,.,.,.,.,.,.,.,.,.,.,.,.,.,.,.,.,.,.,.,.,.,.,.,.,.,.,.,.,.,.,.,.,.,.,.,.,.,.,.,.,.,.,.,.,.,.,.,.,.,.,.,.,.,.,.,.,.,.,.,.,.,.,.,.,.,.,.,.,.,.,.,.,.,.,.,.,.,.,.,.,.,.,.,.,.,.,.,.,.,.,.,.,.,.,.,.,.,.,.,.,.,.,.,.,.,.,.,.,.,.,.,.,.,.,.,.,.,.,.,.,.,.,.,.,.,.,.,.,.,.,.,.,.,.,.,.,.,.,.,.,.,.,.,.,.,.,.,.,.,.,.,.,.,.,.,.,.,.,.,.,.,.,.,.,.,.,.,.,.,.,.,.,.,.,.,.,.,.,.,.,.,.,.…	CCNH,CDC25B,DAB2IP,DMRT1,E2F8,FOXG1,HES1,NR4A3,PROX1,PSRC1,RBL2,TGFB2,USP2	ABL1,ADAM17,AKT1,ANAPC11,ANKRD17,ANXA1,APEX1,APP,ARID3A,ASCL1,ATM,ATP6V1G2-DDX39B,AURKB,BCL2L11,BRCA1,BRD4,BTG2,CARM1,CCNB1,CCND1,CCND2,CCNH,CCNK,CCNL1,CCNL2,CCNT2,CDC25B,CDC42,CDC45,CDCA5,CDK4,CDK5R1,CDK9,CDKN1A,CDKN1B,CDT1,CEP120,CHEK1,CHEK2,CITED2,CKS2,CNOT1,CNOT10,CNOT11,CNOT2,CNOT3,CNOT4,CNOT6L,CNOT7,CNOT8,CNOT9,CRADD,CRLF3,CSPP1,CTGF,CUL3,CUL4A,CUL4B,DAB2IP,DAZL,DDX3X,DMRT1,DRD3,DYNC1LI1,E2…	H3K27ac	astrocytes
data_/results/diff_expression/GREAT//H3K27ac_astrocytes_GREAT.tsv	GO Biological Process	GO:0008406	gonad development	175	0.00589282	1	0.434957	2.54966	3.9221	10	213	0.0641026	0.0469484	8	119	210	.,.,.,.,.,.,.,.,.,.	.,.,.,.,.,.,.,.,.,.,.,.,.,.,.,.,.,.,.,.,.,.,.,.,.,.,.,.,.,.,.,.,.,.,.,.,.,.,.,.,.,.,.,.,.,.,.,.,.,.,.,.,.,.,.,.,.,.,.,.,.,.,.,.,.,.,.,.,.,.,.,.,.,.,.,.,.,.,.,.,.,.,.,.,.,.,.,.,.,.,.,.,.,.,.,.,.,.,.,.,.,.,.,.,.,.,.,.,.,.,.,.,.,.,.,.,.,.,.,.,.,.,.,.,.,.,.,.,.,.,.,.,.,.,.,.,.,.,.,.,.,.,.,.,.,.,.,.,.,.,.,.,.,.,.,.,.,.,.,.,.,.,.,.,.,.,.,.,.,.,.,.,.,.,.,.,.,.,.,.,.,.,.,.,.,.,.,.,.,.,.,.,.,.,.,.,.,.,.,.…	ADGRG1,DMRT1,IRX5,MAMLD1,MMP14,SOX9,TGFB2,YBX3	ACVR2A,ADAMTS1,ADCYAP1,ADGRG1,ANG,AR,ARID4A,ARID4B,ARID5B,ARRB1,ATM,BASP1,BCL2,BCL2L1,BCL2L11,BCL2L2-PABPN1,BMPR1B,CBL,CCDC182,CCND1,CSDE1,CTNNA1,CTSV,DMC1,DMRT1,DMRTA1,EIF2B4,EIF2S2,ERCC1,ESR1,FANCF,FGF8,FGF9,FNDC3A,FOXL2,FOXO3,FSHR,FSTL3,FZD4,GATA1,H3F3A,HMGB2,HMGCS1,HSD17B4,IMMP2L,ING2,INHBA,INHBB,IRX5,KDM5A,KIF18A,KITLG,KMT2B,LFNG,LHX8,LHX9,LRP2,MAMLD1,MAS1,MEA1,MGST1,MMP14,MSH2,MSH4,NASP,NCO…	H3K27ac	astrocytes
data_/results/diff_expression/GREAT//H3K27ac_astrocytes_GREAT.tsv	GO Biological Process	GO:0060042	retina morphogenesis in camera-type eye	176	0.00591167	1	0.43387	4.31013	1.16006	5	63	0.0320513	0.0793651	3	30	47	.,.,.,.,.	.,.,.,.,.,.,.,.,.,.,.,.,.,.,.,.,.,.,.,.,.,.,.,.,.,.,.,.,.,.,.,.,.,.,.,.,.,.,.,.,.,.,.,.,.,.,.,.,.,.,.,.,.,.,.,.,.,.,.,.,.,.,.	IRX5,PROX1,SOX9	AHI1,ARL6,ATP8A2,CABP4,CALB1,CDON,DIO3,DLL1,EGF,FJX1,GNAT2,HCN1,HIPK1,HIPK2,IRX5,LRP5,LRP6,MAN2A1,NECTIN3,PROM1,PROX1,PTPRM,RORB,RPE65,SDK1,SDK2,SOX9,TFAP2A,THY1,TSPAN12	H3K27ac	astrocytes
data_/results/diff_expression/GREAT//H3K27ac_astrocytes_GREAT.tsv	GO Biological Process	GO:0071695	anatomical structure maturation	177	0.00603838	1	0.440665	5.43077	0.736544	4	40	0.025641	0.1	2	23	43	.,.,.,.	.,.,.,.,.,.,.,.,.,.,.,.,.,.,.,.,.,.,.,.,.,.,.,.,.,.,.,.,.,.,.,.,.,.,.,.,.,.,.,.	LYL1,TGFB2	ANKRD17,ANO6,ARCN1,CDH5,CDK5R1,CEND1,DAG1,DCHS1,DDIT3,FAT4,FGFR3,LYL1,NF1,NSUN2,PLXNB1,RBPJ,RERE,RET,RHOA,S1PR1,SEMA4D,TGFB2,THBS3	H3K27ac	astrocytes
data_/results/diff_expression/GREAT//H3K27ac_astrocytes_GREAT.tsv	GO Biological Process	GO:0006367	transcription initiation from RNA polymerase II promoter	178	0.00615157	1	0.446404	2.70038	3.33286	9	181	0.0576923	0.0497238	7	92	177	.,.,.,.,.,.,.,.,.	.,.,.,.,.,.,.,.,.,.,.,.,.,.,.,.,.,.,.,.,.,.,.,.,.,.,.,.,.,.,.,.,.,.,.,.,.,.,.,.,.,.,.,.,.,.,.,.,.,.,.,.,.,.,.,.,.,.,.,.,.,.,.,.,.,.,.,.,.,.,.,.,.,.,.,.,.,.,.,.,.,.,.,.,.,.,.,.,.,.,.,.,.,.,.,.,.,.,.,.,.,.,.,.,.,.,.,.,.,.,.,.,.,.,.,.,.,.,.,.,.,.,.,.,.,.,.,.,.,.,.,.,.,.,.,.,.,.,.,.,.,.,.,.,.,.,.,.,.,.,.,.,.,.,.,.,.,.,.,.,.,.,.,.,.,.,.,.,.,.,.,.,.,.,.,.,.,.,.,.,.	CCNH,MAML2,NR4A2,NR4A3,PPARA,SOX9,WWTR1	AR,CCNB1,CCND1,CCNH,CDK4,CDK8,CDK9,CDKN1A,CREBBP,CTGF,DACH1,E2F3,ESR1,ESR2,GTF2A1,GTF2B,GTF2E1,GTF2F1,GTF2H1,GTF2H5,GTF2I,HNF4G,KAT2B,MAML1,MAML2,MAML3,MED10,MED14,MED16,MED17,MED20,MED25,MED30,MED6,MNAT1,NCOA6,NOTCH1,NOTCH3,NR1D1,NR1H3,NR2C1,NR2C2,NR2E1,NR2F1,NR2F6,NR3C1,NR3C2,NR4A1,NR4A2,NR4A3,NR5A1,NR5A2,NR6A1,NRBF2,NRBP1,POLR2A,POLR2B,POLR2C,POLR2D,POLR2H,POLR2J,POLR2L,PPARA,PPARGC1A,PPM1D,RA…	H3K27ac	astrocytes
data_/results/diff_expression/GREAT//H3K27ac_astrocytes_GREAT.tsv	GO Biological Process	GO:0006260	DNA replication	179	0.0061554	1	0.444186	2.91585	2.74363	8	149	0.0512821	0.0536913	5	105	212	.,.,.,.,.,.,.,.	.,.,.,.,.,.,.,.,.,.,.,.,.,.,.,.,.,.,.,.,.,.,.,.,.,.,.,.,.,.,.,.,.,.,.,.,.,.,.,.,.,.,.,.,.,.,.,.,.,.,.,.,.,.,.,.,.,.,.,.,.,.,.,.,.,.,.,.,.,.,.,.,.,.,.,.,.,.,.,.,.,.,.,.,.,.,.,.,.,.,.,.,.,.,.,.,.,.,.,.,.,.,.,.,.,.,.,.,.,.,.,.,.,.,.,.,.,.,.,.,.,.,.,.,.,.,.,.,.,.,.,.,.,.,.,.,.,.,.,.,.,.,.,.,.,.,.,.,.	NFIB,NFIX,NUP98,RECQL5,REV3L	ACHE,ALYREF,ATM,BAZ1A,BLM,BOD1L1,BRCA1,CDC34,CDC45,CDK2AP1,CDK9,CDT1,CENPX,CHAF1A,CHEK1,DBF4,DHX9,DNAJA3,DNAJC2,EGF,EME2,ETAA1,FANCM,FBXO18,FEN1,GINS1,GINS2,GMNC,GRWD1,HELB,HMGA1,ING5,KAT5,KAT7,KIN,MCM2,MCM3,MCM4,MCM5,MCM6,MCM9,MCMDC2,MGME1,MMS22L,MUS81,NAP1L1,NASP,NCOA6,NFIA,NFIB,NFIX,NUCKS1,NUP98,ORC1,ORC4,ORC6,PARP1,PCNA,PIF1,PNKP,POLA1,POLA2,POLE3,POLE4,POLG,POLI,POLK,POLN,RAD17,RBBP4,RBBP6,R…	H3K27ac	astrocytes
data_/results/diff_expression/GREAT//H3K27ac_astrocytes_GREAT.tsv	GO Biological Process	GO:0019935	cyclic-nucleotide-mediated signaling	180	0.00631943	1	0.45349	4.24279	1.17847	5	64	0.0320513	0.078125	3	25	37	.,.,.,.,.	.,.,.,.,.,.,.,.,.,.,.,.,.,.,.,.,.,.,.,.,.,.,.,.,.,.,.,.,.,.,.,.,.,.,.,.,.,.,.,.,.,.,.,.,.,.,.,.,.,.,.,.,.,.,.,.,.,.,.,.,.,.,.,.	ADCY2,PDE4D,SOX9	ADCY1,ADCY2,ADCYAP1,ADGRG6,ADM,AKAP6,EDNRB,EIF4EBP2,EPHA5,GAL,GHRH,KCNC2,KSR1,MAPK7,NDUFS4,NUDT4,PCLO,PDE2A,PDE3A,PDE4D,PDE9A,RAPGEF2,RAPGEF3,RIMS2,SOX9	H3K27ac	astrocytes
data_/results/diff_expression/GREAT//H3K27ac_astrocytes_GREAT.tsv	GO Biological Process	GO:0046856	phosphatidylinositol dephosphorylation	181	0.00638478	1	0.455648	7.75824	0.386686	3	21	0.0192308	0.142857	3	10	22	.,.,.	.,.,.,.,.,.,.,.,.,.,.,.,.,.,.,.,.,.,.,.,.	INPP5F,MTM1,MTMR2	INPP5A,INPP5D,INPP5F,INPP5K,INPPL1,MTM1,MTMR1,MTMR2,SYNJ1,SYNJ2	H3K27ac	astrocytes
data_/results/diff_expression/GREAT//H3K27ac_astrocytes_GREAT.tsv	GO Biological Process	GO:0010107	potassium ion import	181	0.00638478	1	0.455648	7.75824	0.386686	3	21	0.0192308	0.142857	3	17	27	.,.,.	.,.,.,.,.,.,.,.,.,.,.,.,.,.,.,.,.,.,.,.,.	ATP1A2,KCNJ10,KCNJ12	ATP1A1,ATP1A2,ATP1A3,ATP1B1,ATP1B2,ATP1B3,FXYD2,HCN2,HCN4,KCNE2,KCNJ10,KCNJ12,KCNJ15,KCNJ16,KCNJ3,KCNJ4,KCNJ6	H3K27ac	astrocytes
data_/results/diff_expression/GREAT//H3K27ac_astrocytes_GREAT.tsv	GO Biological Process	GO:0002062	chondrocyte differentiation	183	0.00651982	1	0.4602	3.58073	1.67564	6	91	0.0384615	0.0659341	3	40	62	.,.,.,.,.,.	.,.,.,.,.,.,.,.,.,.,.,.,.,.,.,.,.,.,.,.,.,.,.,.,.,.,.,.,.,.,.,.,.,.,.,.,.,.,.,.,.,.,.,.,.,.,.,.,.,.,.,.,.,.,.,.,.,.,.,.,.,.,.,.,.,.,.,.,.,.,.,.,.,.,.,.,.,.,.,.,.,.,.,.,.,.,.,.,.,.,.	MEF2D,NFIB,SOX9	AXIN2,BMP4,BMPR1A,BMPR1B,BMPR2,CHST11,CHSY1,COL11A1,COL2A1,CREB3L2,EIF2AK3,FGF18,FGF9,FGFR1,FGFR3,GDF5,GLI2,HMGA2,IMPAD1,MAPK14,MATN1,MEF2C,MEF2D,MEX3C,MSX2,NFIB,PTH1R,RARG,RUNX3,SCX,SERPINH1,SFRP2,SNX19,SOX9,SULF1,SULF2,TGFB1,TGFBR2,TRIP11,WNT7A	H3K27ac	astrocytes
data_/results/diff_expression/GREAT//H3K27ac_astrocytes_GREAT.tsv	GO Biological Process	GO:0010632	regulation of epithelial cell migration	184	0.00655924	1	0.460466	2.38002	4.62181	11	251	0.0705128	0.0438247	8	119	185	.,.,.,.,.,.,.,.,.,.,.	.,.,.,.,.,.,.,.,.,.,.,.,.,.,.,.,.,.,.,.,.,.,.,.,.,.,.,.,.,.,.,.,.,.,.,.,.,.,.,.,.,.,.,.,.,.,.,.,.,.,.,.,.,.,.,.,.,.,.,.,.,.,.,.,.,.,.,.,.,.,.,.,.,.,.,.,.,.,.,.,.,.,.,.,.,.,.,.,.,.,.,.,.,.,.,.,.,.,.,.,.,.,.,.,.,.,.,.,.,.,.,.,.,.,.,.,.,.,.,.,.,.,.,.,.,.,.,.,.,.,.,.,.,.,.,.,.,.,.,.,.,.,.,.,.,.,.,.,.,.,.,.,.,.,.,.,.,.,.,.,.,.,.,.,.,.,.,.,.,.,.,.,.,.,.,.,.,.,.,.,.,.,.,.,.,.,.,.,.,.,.,.,.,.,.,.,.,.,.,.…	ATOH8,DAB2IP,HDAC7,PLCG1,PROX1,RHOB,SOX9,TGFB2	ABL1,ADAM9,ADAMTS9,ADGRA2,AGTR2,AKT1,AMOTL1,ANGPT1,ANXA3,AQP1,ARSB,ATOH8,ATP5A1,ATP5B,BCAR1,BMP4,BMPR2,CAPN7,CCBE1,CEACAM1,CLASP1,CLASP2,CORO1C,CSNK2B,CTSH,CXCL13,DAB2IP,DCN,DUSP10,EFNA1,EMP2,EPB41L4B,EPB41L5,EPHA2,EPPK1,EVL,FGF1,FGF16,FGF18,FGF2,FGFR1,FOXP1,GLIPR2,HAS2,HDAC5,HDAC6,HDAC7,HDAC9,HIF1A,HMGB1,HSPB1,HYAL1,ITGA2,ITGB1BP1,JCAD,JUN,KDR,KLF4,KRIT1,MACF1,MARVELD3,MMRN2,NF1,NFE2L2,NOTCH1,NR…	H3K27ac	astrocytes
data_/results/diff_expression/GREAT//H3K27ac_astrocytes_GREAT.tsv	GO Biological Process	GO:2000136	regulation of cell proliferation involved in heart morphogenesis	185	0.00659699	1	0.460612	5.29831	0.754957	4	41	0.025641	0.097561	2	13	16	.,.,.,.	.,.,.,.,.,.,.,.,.,.,.,.,.,.,.,.,.,.,.,.,.,.,.,.,.,.,.,.,.,.,.,.,.,.,.,.,.,.,.,.,.	HES1,SOX9	BMP4,BMPR2,CTNNB1,EYA1,GNG5,HES1,NOTCH1,PIM1,RBPJ,SIX1,SMAD4,SOX9,TBX5	H3K27ac	astrocytes
data_/results/diff_expression/GREAT//H3K27ac_astrocytes_GREAT.tsv	GO Biological Process	GO:0035412	regulation of catenin import into nucleus	185	0.00659699	1	0.460612	5.29831	0.754957	4	41	0.025641	0.097561	3	20	24	.,.,.,.	.,.,.,.,.,.,.,.,.,.,.,.,.,.,.,.,.,.,.,.,.,.,.,.,.,.,.,.,.,.,.,.,.,.,.,.,.,.,.,.,.	DAB2IP,KANK1,WWTR1	APC2,AXIN2,BAMBI,DAB2IP,DACT1,DACT3,EGF,EGFR,EMD,FZD1,FZD7,GNAQ,KANK1,SFRP2,SLC9A3R1,SMAD3,SULF2,UBR5,WNT3A,WWTR1	H3K27ac	astrocytes
data_/results/diff_expression/GREAT//H3K27ac_astrocytes_GREAT.tsv	GO Biological Process	GO:0015696	ammonium transport	185	0.00659699	1	0.460612	5.29831	0.754957	4	41	0.025641	0.097561	3	24	50	.,.,.,.	.,.,.,.,.,.,.,.,.,.,.,.,.,.,.,.,.,.,.,.,.,.,.,.,.,.,.,.,.,.,.,.,.,.,.,.,.,.,.,.,.	RHBG,SLC22A4,SLC44A3	ADA,ADCYAP1,AQP1,AZIN2,BTK,DRD1,LYN,PARK7,PRKN,RHAG,RHBG,RHCG,SEC14L1,SLC12A2,SLC18A2,SLC22A1,SLC22A2,SLC22A4,SLC38A2,SLC44A1,SLC44A2,SLC44A3,SLC6A3,SNCA	H3K27ac	astrocytes
data_/results/diff_expression/GREAT//H3K27ac_astrocytes_GREAT.tsv	GO Biological Process	GO:0003203	endocardial cushion morphogenesis	185	0.00659699	1	0.460612	5.29831	0.754957	4	41	0.025641	0.097561	2	19	28	.,.,.,.	.,.,.,.,.,.,.,.,.,.,.,.,.,.,.,.,.,.,.,.,.,.,.,.,.,.,.,.,.,.,.,.,.,.,.,.,.,.,.,.,.	SOX9,TGFB2	ACVR1,BMP7,BMPR1A,DCHS1,FGF8,HEY1,MDM2,MSX1,MSX2,NOG,NOTCH1,RBPJ,SMAD4,SNAI1,SOX9,TBX2,TGFB2,TGFBR2,TWIST1	H3K27ac	astrocytes
data_/results/diff_expression/GREAT//H3K27ac_astrocytes_GREAT.tsv	GO Biological Process	GO:0045665	negative regulation of neuron differentiation	189	0.00662202	1	0.452575	2.2707	5.2847	12	287	0.0769231	0.0418118	10	135	193	.,.,.,.,.,.,.,.,.,.,.,.	.,.,.,.,.,.,.,.,.,.,.,.,.,.,.,.,.,.,.,.,.,.,.,.,.,.,.,.,.,.,.,.,.,.,.,.,.,.,.,.,.,.,.,.,.,.,.,.,.,.,.,.,.,.,.,.,.,.,.,.,.,.,.,.,.,.,.,.,.,.,.,.,.,.,.,.,.,.,.,.,.,.,.,.,.,.,.,.,.,.,.,.,.,.,.,.,.,.,.,.,.,.,.,.,.,.,.,.,.,.,.,.,.,.,.,.,.,.,.,.,.,.,.,.,.,.,.,.,.,.,.,.,.,.,.,.,.,.,.,.,.,.,.,.,.,.,.,.,.,.,.,.,.,.,.,.,.,.,.,.,.,.,.,.,.,.,.,.,.,.,.,.,.,.,.,.,.,.,.,.,.,.,.,.,.,.,.,.,.,.,.,.,.,.,.,.,.,.,.,.…	FOXG1,GFAP,GPR37L1,HES1,INPP5F,KANK1,NLGN1,NTN1,PMP22,SOX9	APP,ARF6,ARHGAP4,ARHGDIA,ASAP1,ASCL1,BAG5,BCL11A,BMP7,CARM1,CDK5,CDK5R1,CDKL3,CERS2,CNTN2,CRMP1,CTDSP1,DAB1,DCC,DDX6,DENND5A,DISP3,DIXDC1,DLL1,DLX2,DNM3,DPYSL3,DRAXIN,EDNRB,EFNA1,EFNB2,EFNB3,EIF4E,EIF4ENIF1,EPHA4,EPHA7,EPHB2,FGF13,FOXG1,FOXO3,GAK,GDI1,GFAP,GLI3,GORASP1,GPR37L1,GSK3A,GSK3B,HDAC2,HES1,HES5,HMG20A,ID1,ID2,ID4,IFRD1,INPP5F,IRX3,ITM2C,JAG1,KANK1,LGALS1,LINGO1,LMX1A,LPAR1,LRIG2,LRP4,LS…	H3K27ac	astrocytes
data_/results/diff_expression/GREAT//H3K27ac_astrocytes_GREAT.tsv	GO Biological Process	GO:0036324	vascular endothelial growth factor receptor-2 signaling pathway	190	0.0066581	1	0.452646	15.5165	0.128895	2	7	0.0128205	0.285714	1	2	2	.,.	.,.,.,.,.,.,.	DAB2IP	DAB2IP,PDCD6	H3K27ac	astrocytes
data_/results/diff_expression/GREAT//H3K27ac_astrocytes_GREAT.tsv	GO Biological Process	GO:0060486	Clara cell differentiation	190	0.0066581	1	0.452646	15.5165	0.128895	2	7	0.0128205	0.285714	1	2	4	.,.	.,.,.,.,.,.,.	NFIB	NFIB,RBPJ	H3K27ac	astrocytes
data_/results/diff_expression/GREAT//H3K27ac_astrocytes_GREAT.tsv	GO Biological Process	GO:0021814	cell motility involved in cerebral cortex radial glia guided migration	190	0.0066581	1	0.452646	15.5165	0.128895	2	7	0.0128205	0.285714	1	2	6	.,.	.,.,.,.,.,.,.	DAB2IP	DAB2IP,SYNE2	H3K27ac	astrocytes
data_/results/diff_expression/GREAT//H3K27ac_astrocytes_GREAT.tsv	GO Biological Process	GO:0000165	MAPK cascade	193	0.00712308	1	0.476729	2.08876	6.70255	14	364	0.0897436	0.0384615	11	200	366	.,.,.,.,.,.,.,.,.,.,.,.,.,.	.,.,.,.,.,.,.,.,.,.,.,.,.,.,.,.,.,.,.,.,.,.,.,.,.,.,.,.,.,.,.,.,.,.,.,.,.,.,.,.,.,.,.,.,.,.,.,.,.,.,.,.,.,.,.,.,.,.,.,.,.,.,.,.,.,.,.,.,.,.,.,.,.,.,.,.,.,.,.,.,.,.,.,.,.,.,.,.,.,.,.,.,.,.,.,.,.,.,.,.,.,.,.,.,.,.,.,.,.,.,.,.,.,.,.,.,.,.,.,.,.,.,.,.,.,.,.,.,.,.,.,.,.,.,.,.,.,.,.,.,.,.,.,.,.,.,.,.,.,.,.,.,.,.,.,.,.,.,.,.,.,.,.,.,.,.,.,.,.,.,.,.,.,.,.,.,.,.,.,.,.,.,.,.,.,.,.,.,.,.,.,.,.,.,.,.,.,.,.,.…	DAB2IP,IRS2,ITPKB,MAP2K3,PSMB7,RASGEF1A,SOX9,TNIP2,TRAF6,WNT7B,ZFP36L1	ADORA2B,AKAP9,ANGPT1,ARHGEF6,ARTN,BIRC7,BRAF,CALM1,CAMK2B,CAMK2D,CCM2,CDC42EP5,CRKL,CSF2RA,CTSH,CUL1,CUL3,DAB2IP,DAXX,DLG4,DOK5,DUSP5,DUSP6,DUSP7,EGF,EGFR,ERBB2,ERBB3,ERBB4,ERN1,FBXW11,FGF1,FGF13,FGF16,FGF18,FGF19,FGF2,FGF20,FGF23,FGF6,FGF8,FGF9,FGFR1,FGFR2,FGFR3,FGFR4,FRS2,FYN,GFRA1,GPS2,GRB2,GRIN2A,GRIN2B,GRIN2D,HACD3,HGF,HTR2B,IL17RD,IL2RG,IL3RA,IRAK1,IRS1,IRS2,ITGAV,ITPKB,JAK2,KARS,KDR,KITLG,…	H3K27ac	astrocytes
data_/results/diff_expression/GREAT//H3K27ac_astrocytes_GREAT.tsv	GO Biological Process	GO:0046579	positive regulation of Ras protein signal transduction	194	0.00718883	1	0.47865	5.17216	0.773371	4	42	0.025641	0.0952381	4	25	49	.,.,.,.	.,.,.,.,.,.,.,.,.,.,.,.,.,.,.,.,.,.,.,.,.,.,.,.,.,.,.,.,.,.,.,.,.,.,.,.,.,.,.,.,.,.	ADGRG1,AKAP13,ITPKB,RASGEF1A	ABRA,ADGRG1,AKAP13,ARRB1,AUTS2,COL3A1,CSF1,DGKI,DYNLT1,F2R,F2RL1,F2RL2,GPR17,GPR20,GPR55,ITPKB,KITLG,KRAS,LPAR1,NOTCH1,PDGFRB,RASGEF1A,ROBO1,RTN4R,SHOC2	H3K27ac	astrocytes
data_/results/diff_expression/GREAT//H3K27ac_astrocytes_GREAT.tsv	GO Biological Process	GO:0071260	cellular response to mechanical stimulus	195	0.00719354	1	0.476507	4.11422	1.2153	5	66	0.0320513	0.0757576	3	39	78	.,.,.,.,.	.,.,.,.,.,.,.,.,.,.,.,.,.,.,.,.,.,.,.,.,.,.,.,.,.,.,.,.,.,.,.,.,.,.,.,.,.,.,.,.,.,.,.,.,.,.,.,.,.,.,.,.,.,.,.,.,.,.,.,.,.,.,.,.,.,.	ATP1A2,BAG3,SOX9	AKT1,AQP1,ATP1A1,ATP1A2,BAD,BAG3,BNIP3,CASP8AP2,CHEK1,CNN2,COL1A1,CRADD,DAG1,EGFR,FADD,GADD45A,GCLC,GJA1,HDAC4,ITGA2,MAP3K1,MAP3K2,NFKB1,NPPB,PDE2A,PIEZO1,PIEZO2,PTPN11,SCX,SLC2A1,SLC38A2,SLC9A1,SOX9,TGFB1,TLR3,TLR4,TLR5,TNFRSF10B,TNFRSF1A	H3K27ac	astrocytes
data_/results/diff_expression/GREAT//H3K27ac_astrocytes_GREAT.tsv	GO Biological Process	GO:0033003	regulation of mast cell activation	196	0.00729427	1	0.480714	7.40559	0.405099	3	22	0.0192308	0.136364	3	15	38	.,.,.	.,.,.,.,.,.,.,.,.,.,.,.,.,.,.,.,.,.,.,.,.,.	NR4A3,STYK1,UNC13D	ADORA2B,CD300A,CNR1,FER,HMOX1,IL4R,LGALS9,LYN,MILR1,NECTIN2,NR4A3,PLSCR1,STXBP1,STYK1,UNC13D	H3K27ac	astrocytes
data_/results/diff_expression/GREAT//H3K27ac_astrocytes_GREAT.tsv	GO Biological Process	GO:0021819	layer formation in cerebral cortex	196	0.00729427	1	0.480714	7.40559	0.405099	3	22	0.0192308	0.136364	2	10	13	.,.,.	.,.,.,.,.,.,.,.,.,.,.,.,.,.,.,.,.,.,.,.,.,.	ADGRG1,DAB2IP	ADGRG1,CDK5,CDK5R1,CTNNB1,DAB2IP,GLI3,MBOAT7,NR2E1,PAFAH1B1,SOCS7	H3K27ac	astrocytes
data_/results/diff_expression/GREAT//H3K27ac_astrocytes_GREAT.tsv	GO Biological Process	GO:0006829	zinc II ion transport	196	0.00729427	1	0.480714	7.40559	0.405099	3	22	0.0192308	0.136364	1	10	27	.,.,.	.,.,.,.,.,.,.,.,.,.,.,.,.,.,.,.,.,.,.,.,.,.	SLC39A11	SLC30A5,SLC30A7,SLC30A9,SLC39A10,SLC39A11,SLC39A13,SLC39A14,SLC39A4,SLC39A6,SLC39A9	H3K27ac	astrocytes
data_/results/diff_expression/GREAT//H3K27ac_astrocytes_GREAT.tsv	GO Biological Process	GO:0045137	development of primary sexual characteristics	199	0.00735184	1	0.477204	2.46853	4.05099	10	220	0.0641026	0.0454546	8	122	216	.,.,.,.,.,.,.,.,.,.	.,.,.,.,.,.,.,.,.,.,.,.,.,.,.,.,.,.,.,.,.,.,.,.,.,.,.,.,.,.,.,.,.,.,.,.,.,.,.,.,.,.,.,.,.,.,.,.,.,.,.,.,.,.,.,.,.,.,.,.,.,.,.,.,.,.,.,.,.,.,.,.,.,.,.,.,.,.,.,.,.,.,.,.,.,.,.,.,.,.,.,.,.,.,.,.,.,.,.,.,.,.,.,.,.,.,.,.,.,.,.,.,.,.,.,.,.,.,.,.,.,.,.,.,.,.,.,.,.,.,.,.,.,.,.,.,.,.,.,.,.,.,.,.,.,.,.,.,.,.,.,.,.,.,.,.,.,.,.,.,.,.,.,.,.,.,.,.,.,.,.,.,.,.,.,.,.,.,.,.,.,.,.,.,.,.,.,.,.,.,.,.,.,.,.,.,.,.,.,.…	ADGRG1,DMRT1,IRX5,MAMLD1,MMP14,SOX9,TGFB2,YBX3	ACVR2A,ADAMTS1,ADCYAP1,ADGRG1,ANG,AR,ARID4A,ARID4B,ARID5B,ARRB1,ATM,BASP1,BCL2,BCL2L1,BCL2L11,BCL2L2-PABPN1,BMPR1B,CBL,CBX2,CCDC182,CCND1,CSDE1,CTNNA1,CTSV,DACH1,DMC1,DMRT1,DMRTA1,EIF2B4,EIF2S2,ERCC1,ESR1,FANCF,FGF8,FGF9,FNDC3A,FOXL2,FOXO3,FSHR,FSTL3,FZD4,GATA1,H3F3A,HMGB2,HMGCS1,HSD17B4,IMMP2L,ING2,INHBA,INHBB,IRX5,KDM5A,KIF18A,KITLG,KMT2B,LFNG,LHFPL2,LHX8,LHX9,LRP2,MAMLD1,MAS1,MEA1,MGST1,MMP14,…	H3K27ac	astrocytes
data_/results/diff_expression/GREAT//H3K27ac_astrocytes_GREAT.tsv	GO Biological Process	GO:0061326	renal tubule development	200	0.00750263	1	0.484557	3.09068	2.26487	7	123	0.0448718	0.0569106	5	47	80	.,.,.,.,.,.,.	.,.,.,.,.,.,.,.,.,.,.,.,.,.,.,.,.,.,.,.,.,.,.,.,.,.,.,.,.,.,.,.,.,.,.,.,.,.,.,.,.,.,.,.,.,.,.,.,.,.,.,.,.,.,.,.,.,.,.,.,.,.,.,.,.,.,.,.,.,.,.,.,.,.,.,.,.,.,.,.,.,.,.,.,.,.,.,.,.,.,.,.,.,.,.,.,.,.,.,.,.,.,.,.,.,.,.,.,.,.,.,.,.,.,.,.,.,.,.,.,.,.,.	COL4A1,HES1,POU3F3,SOX9,WNT7B	ACAT1,ADAMTS16,AHI1,AQP1,BCL2,BMP4,CALB1,COL4A1,CTNNB1,CTNNBIP1,DCHS1,DLG1,DLL1,EYA1,FAT4,FGF1,FGF2,FGF8,FOXD1,GLI3,GPC3,GZF1,HES1,HES5,IRX1,IRX3,JAG1,KLHL3,LAMA5,LGR4,MEF2C,MYC,NOG,NOTCH1,PAX8,PBX1,PKD1,POU3F3,PTCH1,SALL1,SIX1,SMAD4,SOX9,TCF21,WNT4,WNT7B,WT1	H3K27ac	astrocytes
data_/results/diff_expression/GREAT//H3K27ac_astrocytes_GREAT.tsv	GO Biological Process	GO:0042177	negative regulation of protein catabolic process	201	0.0076148	1	0.489355	3.46645	1.73088	6	94	0.0384615	0.0638298	5	56	105	.,.,.,.,.,.	.,.,.,.,.,.,.,.,.,.,.,.,.,.,.,.,.,.,.,.,.,.,.,.,.,.,.,.,.,.,.,.,.,.,.,.,.,.,.,.,.,.,.,.,.,.,.,.,.,.,.,.,.,.,.,.,.,.,.,.,.,.,.,.,.,.,.,.,.,.,.,.,.,.,.,.,.,.,.,.,.,.,.,.,.,.,.,.,.,.,.,.,.,.	AZIN1,DAB2IP,KLHL40,MTM1,USP25	ANXA2,AZIN1,AZIN2,BAG5,BAG6,BANP,CCAR2,CDK5RAP3,DAB2IP,DERL3,EFNA1,EGFR,EPHA4,ERLEC1,FHIT,FLNA,FMN2,FURIN,FYN,GRIN2A,HSP90AB1,IL10,KLHL40,LAPTM4B,LRIG2,MAD2L1,MAD2L2,MDM4,MTM1,N4BP1,OPHN1,PANO1,PARK7,PDCL3,PHB,RELA,RIC1,RPL11,RYBP,SDCBP,SENP1,SF3B3,SGTA,SMAD3,SMARCC1,SUFU,TIMP2,TIMP4,TLK2,TRIM39,UBAC2,UBE2J1,USP19,USP25,VPS35,WAC	H3K27ac	astrocytes
data_/results/diff_expression/GREAT//H3K27ac_astrocytes_GREAT.tsv	GO Biological Process	GO:0022405	hair cycle process	201	0.0076148	1	0.489355	3.46645	1.73088	6	94	0.0384615	0.0638298	4	45	76	.,.,.,.,.,.	.,.,.,.,.,.,.,.,.,.,.,.,.,.,.,.,.,.,.,.,.,.,.,.,.,.,.,.,.,.,.,.,.,.,.,.,.,.,.,.,.,.,.,.,.,.,.,.,.,.,.,.,.,.,.,.,.,.,.,.,.,.,.,.,.,.,.,.,.,.,.,.,.,.,.,.,.,.,.,.,.,.,.,.,.,.,.,.,.,.,.,.,.,.	LRIG1,SOX9,TGFB2,ZDHHC21	APCDD1,BCL2,CDC42,CDH3,CELSR1,CTNNB1,DKK1,EGFR,FARP2,FGFR2,FUZ,FZD3,GNAS,GORAB,HDAC1,HDAC2,HOXC13,IGFBP5,INHBA,LAMA5,LDB1,LDB2,LGR4,LHX2,LRIG1,LRP4,NF1,NOTCH1,NSUN2,PDGFA,RBPJ,RELA,SAV1,SMO,SNAI1,SOS1,SOX21,SOX9,TGFB2,TGM3,TMEM79,TNFRSF19,TP63,VANGL2,ZDHHC21	H3K27ac	astrocytes
data_/results/diff_expression/GREAT//H3K27ac_astrocytes_GREAT.tsv	GO Biological Process	GO:0060251	regulation of glial cell proliferation	203	0.00781471	1	0.497254	5.05188	0.791785	4	43	0.025641	0.0930233	4	17	27	.,.,.,.	.,.,.,.,.,.,.,.,.,.,.,.,.,.,.,.,.,.,.,.,.,.,.,.,.,.,.,.,.,.,.,.,.,.,.,.,.,.,.,.,.,.,.	CREB1,GFAP,HES1,IDH2	ADCYAP1,ASCL2,CERS2,CREB1,DICER1,ETV5,GFAP,HES1,IDH2,LYN,MYB,NOTCH1,PRKCH,PRKCI,SKI,SOX11,UFL1	H3K27ac	astrocytes
data_/results/diff_expression/GREAT//H3K27ac_astrocytes_GREAT.tsv	GO Biological Process	GO:0007623	circadian rhythm	204	0.00805191	1	0.50983560000000006	2.78501	2.87252	8	156	0.0512821	0.0512821	8	86	134	.,.,.,.,.,.,.,.	.,.,.,.,.,.,.,.,.,.,.,.,.,.,.,.,.,.,.,.,.,.,.,.,.,.,.,.,.,.,.,.,.,.,.,.,.,.,.,.,.,.,.,.,.,.,.,.,.,.,.,.,.,.,.,.,.,.,.,.,.,.,.,.,.,.,.,.,.,.,.,.,.,.,.,.,.,.,.,.,.,.,.,.,.,.,.,.,.,.,.,.,.,.,.,.,.,.,.,.,.,.,.,.,.,.,.,.,.,.,.,.,.,.,.,.,.,.,.,.,.,.,.,.,.,.,.,.,.,.,.,.,.,.,.,.,.,.,.,.,.,.,.,.,.,.,.,.,.,.,.,.,.,.,.,.	BHLHE40,BHLHE41,CREB1,KLF10,NAMPT,PPARA,PROX1,USP2	ADCY1,ATF4,ATF5,BHLHE40,BHLHE41,BTBD9,CAVIN3,CDK4,CLDN4,CLOCK,CREB1,CRX,CRY1,CRY2,CSNK1D,CSNK1E,DBP,DRD3,DYRK1A,EGFR,EGR3,EP300,F7,GPR176,GSK3B,HDAC1,HDAC2,HNRNPD,HNRNPR,HNRNPU,HS3ST2,HTR7,ID1,ID2,ID3,ID4,JUN,JUND,KCND2,KDM5A,KLF10,KLF9,KMT2A,LGR4,MAGED1,METTL3,MTA1,MTNR1B,MYBBP1A,NAGLU,NAMPT,NCOA2,NCOR1,NFIL3,NGFR,NOCT,NONO,NR1D1,NRIP1,NTRK2,PER1,PER2,PPARA,PPARGC1A,PPP1CA,PPP1CB,PRMT5,PROK2,PRO…	H3K27ac	astrocytes
data_/results/diff_expression/GREAT//H3K27ac_astrocytes_GREAT.tsv	GO Biological Process	GO:0002763	positive regulation of myeloid leukocyte differentiation	205	0.00814879	1	0.513454	3.99321	1.25212	5	68	0.0320513	0.0735294	5	30	50	.,.,.,.,.	.,.,.,.,.,.,.,.,.,.,.,.,.,.,.,.,.,.,.,.,.,.,.,.,.,.,.,.,.,.,.,.,.,.,.,.,.,.,.,.,.,.,.,.,.,.,.,.,.,.,.,.,.,.,.,.,.,.,.,.,.,.,.,.,.,.,.,.	CD101,CREB1,KLF10,TRAF6,ZFP36L1	ACIN1,CD101,CD4,CD74,CREB1,CSF1,CTNNBIP1,DCSTAMP,FADD,FOS,GNAS,GPR68,HCLS1,IL23A,IL34,JUN,KITLG,KLF10,LEF1,PF4,PRKCA,RB1,RIPK1,ROR2,TESC,TMEM64,TNFSF11,TRAF6,TRIB1,ZFP36L1	H3K27ac	astrocytes
data_/results/diff_expression/GREAT//H3K27ac_astrocytes_GREAT.tsv	GO Biological Process	GO:0000187	activation of MAPK activity	206	0.00817154	1	0.512387	3.04123	2.3017	7	125	0.0448718	0.056	6	76	142	.,.,.,.,.,.,.	.,.,.,.,.,.,.,.,.,.,.,.,.,.,.,.,.,.,.,.,.,.,.,.,.,.,.,.,.,.,.,.,.,.,.,.,.,.,.,.,.,.,.,.,.,.,.,.,.,.,.,.,.,.,.,.,.,.,.,.,.,.,.,.,.,.,.,.,.,.,.,.,.,.,.,.,.,.,.,.,.,.,.,.,.,.,.,.,.,.,.,.,.,.,.,.,.,.,.,.,.,.,.,.,.,.,.,.,.,.,.,.,.,.,.,.,.,.,.,.,.,.,.,.,.	CD81,DAB2IP,INAVA,MAP2K3,TRAF6,WNT7B	ADORA2B,ARRB1,BIRC7,C1QTNF2,CD74,CD81,CXCL17,CXCR4,DAB2IP,DAXX,DRD4,DUSP5,DUSP6,DUSP7,EGF,ERN1,ERP29,FGF1,FGF2,FRS2,GNG3,GRM4,HACD3,HGF,INAVA,IRAK1,KARS,LPAR1,LPAR3,MADD,MAP2K1,MAP2K3,MAP2K6,MAP2K7,MAP3K11,MAP3K2,MAP3K21,MAP3K6,MAP3K7,MAP3K9,MAPK1,MAPK10,MAPK11,MAPK14,MAPK8IP3,MAPKAPK2,MAPKAPK5,MDFIC,MUC20,NOD1,PAK3,PEA15,PIK3CB,PLA2G1B,PRKAA1,PROK2,PTPN1,PTPN11,RIPK1,RIPK2,RPS27A,SHC2,SOD1,SPAG9…	H3K27ac	astrocytes
data_/results/diff_expression/GREAT//H3K27ac_astrocytes_GREAT.tsv	GO Biological Process	GO:0070168	negative regulation of biomineral tissue development	207	0.00827658	1	0.516467	7.08361	0.423513	3	23	0.0192308	0.130435	1	7	19	.,.,.	.,.,.,.,.,.,.,.,.,.,.,.,.,.,.,.,.,.,.,.,.,.,.	SOX9	BCOR,FGF23,GAS6,GATA1,HIF1A,MEPE,SOX9	H3K27ac	astrocytes
data_/results/diff_expression/GREAT//H3K27ac_astrocytes_GREAT.tsv	GO Biological Process	GO:0045672	positive regulation of osteoclast differentiation	207	0.00827658	1	0.516467	7.08361	0.423513	3	23	0.0192308	0.130435	3	10	24	.,.,.	.,.,.,.,.,.,.,.,.,.,.,.,.,.,.,.,.,.,.,.,.,.,.	CREB1,KLF10,TRAF6	CREB1,CSF1,FOS,GNAS,GPR68,IL23A,KLF10,TMEM64,TNFSF11,TRAF6	H3K27ac	astrocytes
data_/results/diff_expression/GREAT//H3K27ac_astrocytes_GREAT.tsv	GO Biological Process	GO:0032331	negative regulation of chondrocyte differentiation	207	0.00827658	1	0.516467	7.08361	0.423513	3	23	0.0192308	0.130435	1	11	19	.,.,.	.,.,.,.,.,.,.,.,.,.,.,.,.,.,.,.,.,.,.,.,.,.,.	SOX9	ADAMTS12,BMP4,CTNNB1,EFEMP1,GDF5,GLI2,RARB,RARG,SOX9,TGFBR1,WNT9A	H3K27ac	astrocytes
data_/results/diff_expression/GREAT//H3K27ac_astrocytes_GREAT.tsv	GO Biological Process	GO:0030335	positive regulation of cell migration	210	0.00838533	1	0.515777	1.93524	8.2677	16	449	0.102564	0.0356347	13	244	422	.,.,.,.,.,.,.,.,.,.,.,.,.,.,.,.	.,.,.,.,.,.,.,.,.,.,.,.,.,.,.,.,.,.,.,.,.,.,.,.,.,.,.,.,.,.,.,.,.,.,.,.,.,.,.,.,.,.,.,.,.,.,.,.,.,.,.,.,.,.,.,.,.,.,.,.,.,.,.,.,.,.,.,.,.,.,.,.,.,.,.,.,.,.,.,.,.,.,.,.,.,.,.,.,.,.,.,.,.,.,.,.,.,.,.,.,.,.,.,.,.,.,.,.,.,.,.,.,.,.,.,.,.,.,.,.,.,.,.,.,.,.,.,.,.,.,.,.,.,.,.,.,.,.,.,.,.,.,.,.,.,.,.,.,.,.,.,.,.,.,.,.,.,.,.,.,.,.,.,.,.,.,.,.,.,.,.,.,.,.,.,.,.,.,.,.,.,.,.,.,.,.,.,.,.,.,.,.,.,.,.,.,.,.,.,.…	ATOH8,DAB2IP,F3,HDAC7,IGF1R,IRS2,MMP14,PLCG1,PROX1,RHOB,SOX9,TGFB2,ZNF703	ABL1,ACKR3,ACTN4,ACVR1,ADAM10,ADAM17,ADAM9,ADGRA2,AKT1,AKT2,AMOTL1,ANGPT1,ANO6,ANXA3,APC,APP,AQP1,ARHGEF2,ARHGEF39,ARHGEF7,ATOH8,ATP5A1,ATP5B,ATP8A1,BAG4,BCAR1,BCL2,BMP4,BMP7,BMPR2,C3AR1,CAPN7,CARMIL1,CARMIL2,CBLL1,CCAR1,CCBE1,CCL26,CCR7,CD74,CLASP1,CLASP2,CMKLR1,COL18A1,COL1A1,CREB3,CRK,CSF1,CSF1R,CTSH,CXCL12,CXCL13,CXCL17,CXCL2,CYR61,DAB2IP,DAPK3,DIAPH1,DMTN,DOCK4,DOCK7,DRD1,EDN2,EGF,EGFR,ELP1,…	H3K27ac	astrocytes
data_/results/diff_expression/GREAT//H3K27ac_astrocytes_GREAT.tsv	GO Biological Process	GO:0050673	epithelial cell proliferation	211	0.00841488	1	0.515142	3.39423	1.76771	6	96	0.0384615	0.0625	4	44	83	.,.,.,.,.,.	.,.,.,.,.,.,.,.,.,.,.,.,.,.,.,.,.,.,.,.,.,.,.,.,.,.,.,.,.,.,.,.,.,.,.,.,.,.,.,.,.,.,.,.,.,.,.,.,.,.,.,.,.,.,.,.,.,.,.,.,.,.,.,.,.,.,.,.,.,.,.,.,.,.,.,.,.,.,.,.,.,.,.,.,.,.,.,.,.,.,.,.,.,.,.,.	CD34,MMP14,PROX1,SOX9	ACVR2A,BAD,BCL2L2-PABPN1,BMP4,BMPR2,CCND1,CD34,COL8A1,DLG1,EPHA2,ERN1,ESR1,FABP7,FGFR2,HMGB1,HMOX1,ID2,IGFBP4,IGFBP5,IL6,ITGB1BP1,LGR4,MAP2K1,MAPK1,MEF2C,MMP14,NCSTN,NKX6-1,NOX5,NRARP,PIK3CB,PRKX,PROX1,PTCH1,RPS6KA1,SCARB1,SIDT2,SOX9,STAT6,THAP1,TNFSF11,TP63,WNT5A,XBP1	H3K27ac	astrocytes
data_/results/diff_expression/GREAT//H3K27ac_astrocytes_GREAT.tsv	GO Biological Process	GO:0042633	hair cycle	211	0.00841488	1	0.515142	3.39423	1.76771	6	96	0.0384615	0.0625	4	47	90	.,.,.,.,.,.	.,.,.,.,.,.,.,.,.,.,.,.,.,.,.,.,.,.,.,.,.,.,.,.,.,.,.,.,.,.,.,.,.,.,.,.,.,.,.,.,.,.,.,.,.,.,.,.,.,.,.,.,.,.,.,.,.,.,.,.,.,.,.,.,.,.,.,.,.,.,.,.,.,.,.,.,.,.,.,.,.,.,.,.,.,.,.,.,.,.,.,.,.,.,.,.	LRIG1,SOX9,TGFB2,ZDHHC21	APCDD1,BCL2,CDC42,CDH3,CELSR1,CTNNB1,DKK1,EGFR,FARP2,FGFR2,FUZ,FZD3,GNAS,GORAB,HDAC1,HDAC2,HOXC13,IGFBP5,INHBA,LAMA5,LDB1,LDB2,LGR4,LHX2,LRIG1,LRP4,NF1,NOTCH1,NSUN2,PDGFA,PPP1R13L,RBPJ,RELA,SAV1,SMO,SNAI1,SNRPE,SOS1,SOX21,SOX9,TGFB2,TGM3,TMEM79,TNFRSF19,TP63,VANGL2,ZDHHC21	H3K27ac	astrocytes
data_/results/diff_expression/GREAT//H3K27ac_astrocytes_GREAT.tsv	GO Biological Process	GO:0030879	mammary gland development	213	0.00866685	1	0.525586	2.74976	2.90935	8	158	0.0512821	0.0506329	6	78	120	.,.,.,.,.,.,.,.	.,.,.,.,.,.,.,.,.,.,.,.,.,.,.,.,.,.,.,.,.,.,.,.,.,.,.,.,.,.,.,.,.,.,.,.,.,.,.,.,.,.,.,.,.,.,.,.,.,.,.,.,.,.,.,.,.,.,.,.,.,.,.,.,.,.,.,.,.,.,.,.,.,.,.,.,.,.,.,.,.,.,.,.,.,.,.,.,.,.,.,.,.,.,.,.,.,.,.,.,.,.,.,.,.,.,.,.,.,.,.,.,.,.,.,.,.,.,.,.,.,.,.,.,.,.,.,.,.,.,.,.,.,.,.,.,.,.,.,.,.,.,.,.,.,.,.,.,.,.,.,.,.,.,.,.,.,.	CREB1,IRS2,NTN1,SOX9,WNT7B,ZNF703	AKT1,AKT2,APRT,AR,ARG1,ARHGAP35,ARHGAP5,B4GALT1,BCL2L11,BMP4,CAPN1,CCND1,CDO1,CREB1,CSF1,CSF1R,DDR1,EGF,ELF3,EPHA2,ERBB4,ESR1,FASN,FGFR2,FOXB1,GLI2,GLI3,HIF1A,HK2,ID2,IGFBP5,IRS2,ITGA2,JAK2,KALRN,KDM5B,LATS1,LBH,LEF1,LRP5,MAPK1,MSX1,MSX2,NCOA1,NEURL1,NRG3,NTN1,PAM,PHB2,PPAT,PRL,PRLR,PTCH1,SCRIB,SLC29A1,SLC6A3,SMO,SOCS2,SOX9,SRC,STAT5A,STAT6,TBX2,TDGF1,TGFB1,TGFBR2,TNFSF11,UMPS,UPRT,USF2,VEGFA,WNT…	H3K27ac	astrocytes
data_/results/diff_expression/GREAT//H3K27ac_astrocytes_GREAT.tsv	GO Biological Process	GO:2000977	regulation of forebrain neuron differentiation	214	0.00877065	1	0.529395	13.5769	0.147309	2	8	0.0128205	0.25	2	3	4	.,.	.,.,.,.,.,.,.,.	HES1,PROX1	HES1,HES5,PROX1	H3K27ac	astrocytes
data_/results/diff_expression/GREAT//H3K27ac_astrocytes_GREAT.tsv	GO Biological Process	GO:0060297	regulation of sarcomere organization	214	0.00877065	1	0.529395	13.5769	0.147309	2	8	0.0128205	0.25	2	3	7	.,.	.,.,.,.,.,.,.,.	AKAP13,PROX1	AKAP13,MEF2C,PROX1	H3K27ac	astrocytes
data_/results/diff_expression/GREAT//H3K27ac_astrocytes_GREAT.tsv	GO Biological Process	GO:0070498	interleukin-1-mediated signaling pathway	214	0.00877065	1	0.529395	13.5769	0.147309	2	8	0.0128205	0.25	2	6	16	.,.	.,.,.,.,.,.,.,.	TNIP2,TRAF6	EGR1,IRAK1,PLCB1,RPS6KA4,TNIP2,TRAF6	H3K27ac	astrocytes
data_/results/diff_expression/GREAT//H3K27ac_astrocytes_GREAT.tsv	GO Biological Process	GO:0060219	camera-type eye photoreceptor cell differentiation	217	0.00933298	1	0.555549	6.78846	0.441926	3	24	0.0192308	0.125	1	9	17	.,.,.	.,.,.,.,.,.,.,.,.,.,.,.,.,.,.,.,.,.,.,.,.,.,.,.	SOX9	CABP4,DIO3,GNAT2,HCN1,PROM1,RORB,SDK2,SOX9,THY1	H3K27ac	astrocytes
data_/results/diff_expression/GREAT//H3K27ac_astrocytes_GREAT.tsv	GO Biological Process	GO:0045662	negative regulation of myoblast differentiation	217	0.00933298	1	0.555549	6.78846	0.441926	3	24	0.0192308	0.125	1	11	24	.,.,.	.,.,.,.,.,.,.,.,.,.,.,.,.,.,.,.,.,.,.,.,.,.,.,.	SOX9	BMP4,DDIT3,DLL1,GDF3,ID3,MBNL3,NMRK2,NOTCH1,PRICKLE1,SOX9,TGFB1	H3K27ac	astrocytes
data_/results/diff_expression/GREAT//H3K27ac_astrocytes_GREAT.tsv	GO Biological Process	GO:0030855	epithelial cell differentiation	219	0.00950027	1	0.560343	1.82377	9.86969	18	536	0.115385	0.0335821	15	267	648	.,.,.,.,.,.,.,.,.,.,.,.,.,.,.,.,.,.	.,.,.,.,.,.,.,.,.,.,.,.,.,.,.,.,.,.,.,.,.,.,.,.,.,.,.,.,.,.,.,.,.,.,.,.,.,.,.,.,.,.,.,.,.,.,.,.,.,.,.,.,.,.,.,.,.,.,.,.,.,.,.,.,.,.,.,.,.,.,.,.,.,.,.,.,.,.,.,.,.,.,.,.,.,.,.,.,.,.,.,.,.,.,.,.,.,.,.,.,.,.,.,.,.,.,.,.,.,.,.,.,.,.,.,.,.,.,.,.,.,.,.,.,.,.,.,.,.,.,.,.,.,.,.,.,.,.,.,.,.,.,.,.,.,.,.,.,.,.,.,.,.,.,.,.,.,.,.,.,.,.,.,.,.,.,.,.,.,.,.,.,.,.,.,.,.,.,.,.,.,.,.,.,.,.,.,.,.,.,.,.,.,.,.,.,.,.,.,.…	CD34,CNN3,COL4A1,CREB1,DMRT1,E2F8,HES1,MAGI2,NFIB,PDE4D,PROX1,SOX9,TAGLN2,WNT7B,ZNF703	ABL1,ACADVL,ACTL8,ACVR1,ACVR2B,ADAM9,ADAMTSL4,AFDN,AKT1,AKT2,ANXA1,AR,ARHGEF26,ARID4A,ARID4B,ARX,ASCL1,B4GALT1,BASP1,BCCIP,BCL11B,BMP4,BMP7,BMPR2,C1GALT1,CAPN1,CAPNS1,CASP3,CASP6,CBR1,CCDC78,CCM2,CD24,CD34,CDC42,CDH2,CDH3,CDK6,CDKN1A,CEP63,CLDN1,CLIC4,CNFN,CNN3,COL18A1,COL4A1,CREB1,CTNNB1,CTSB,CTSV,DLG5,DLL1,DMRT1,DSC2,DSC3,DSP,E2F8,EDF1,ELF3,EMX1,EPB41L5,EPHA2,ERBB4,ESR1,EYA1,EZR,F11R,F2RL1,FA2H…	H3K27ac	astrocytes
data_/results/diff_expression/GREAT//H3K27ac_astrocytes_GREAT.tsv	GO Biological Process	GO:0043122	regulation of I-kappaB kinase/NF-kappaB signaling	220	0.00990451	1	0.58153	2.3612	4.23513	10	230	0.0641026	0.0434783	8	138	242	.,.,.,.,.,.,.,.,.,.	.,.,.,.,.,.,.,.,.,.,.,.,.,.,.,.,.,.,.,.,.,.,.,.,.,.,.,.,.,.,.,.,.,.,.,.,.,.,.,.,.,.,.,.,.,.,.,.,.,.,.,.,.,.,.,.,.,.,.,.,.,.,.,.,.,.,.,.,.,.,.,.,.,.,.,.,.,.,.,.,.,.,.,.,.,.,.,.,.,.,.,.,.,.,.,.,.,.,.,.,.,.,.,.,.,.,.,.,.,.,.,.,.,.,.,.,.,.,.,.,.,.,.,.,.,.,.,.,.,.,.,.,.,.,.,.,.,.,.,.,.,.,.,.,.,.,.,.,.,.,.,.,.,.,.,.,.,.,.,.,.,.,.,.,.,.,.,.,.,.,.,.,.,.,.,.,.,.,.,.,.,.,.,.,.,.,.,.,.,.,.,.,.,.,.,.,.,.,.,.…	AKAP13,CARD19,DAB2IP,INAVA,NEK6,TNIP2,TRAF3IP2,TRAF6	ABL1,AJUBA,AKAP13,AKT1,ANGPT1,ANKRD17,APOL3,APP,ASH1L,ATP2C1,BIRC2,BIRC3,BMP7,BRD4,BST2,C18orf32,C8orf4,CARD11,CARD19,CARD9,CCR7,CD4,CD74,CTNNB1,CXXC5,DAB2IP,ECT2,EEF1D,ESR1,F2R,F2RL1,FADD,FAF1,FBXW11,FLNA,FYN,G3BP2,GJA1,GOLT1B,GPRC5B,HMOX1,HSPB1,HTR2B,IL10,IL23A,INAVA,IRAK1,LGALS1,LGALS9,LPAR1,MALT1,MAP3K3,MAP3K7,MIB2,MIER1,MTDH,NDFIP1,NDFIP2,NEK6,NFKBIA,NLRP12,NLRP3,NOD1,NUP62,OTUD7A,PELI1,PELI…	H3K27ac	astrocytes
data_/results/diff_expression/GREAT//H3K27ac_astrocytes_GREAT.tsv	GO Biological Process	GO:0008366	axon ensheathment	221	0.0101935	1	0.595788	3.25846	1.84136	6	100	0.0384615	0.06	6	56	96	.,.,.,.,.,.	.,.,.,.,.,.,.,.,.,.,.,.,.,.,.,.,.,.,.,.,.,.,.,.,.,.,.,.,.,.,.,.,.,.,.,.,.,.,.,.,.,.,.,.,.,.,.,.,.,.,.,.,.,.,.,.,.,.,.,.,.,.,.,.,.,.,.,.,.,.,.,.,.,.,.,.,.,.,.,.,.,.,.,.,.,.,.,.,.,.,.,.,.,.,.,.,.,.,.,.	CD9,KCNJ10,MTMR2,PMP22,POU3F2,QKI	ADAM22,ADGRG6,AFG3L2,AKT1,AKT2,ANK2,ARHGEF10,CD9,CLU,CNTN2,CNTNAP1,CXCR4,DAG1,DICER1,EIF2B4,EPB41L3,ERBB2,FA2H,FAM126A,FIG4,GAL3ST1,GJC3,GPC1,HES5,ID4,JAM3,KCNJ10,LPAR1,MARVELD1,MPP5,MTMR2,MYOC,MYRF,NAB1,NAB2,NF1,NFASC,NKX6-2,PARD3,PIKFYVE,PLP1,PMP22,POU3F1,POU3F2,QKI,SCN2A,SCN8A,SERINC5,SKI,SOD1,TENM4,TGFB1,TLR2,TSC1,UGT8,ZNF24	H3K27ac	astrocytes
data_/results/diff_expression/GREAT//H3K27ac_astrocytes_GREAT.tsv	GO Biological Process	GO:0042552	myelination	221	0.0101935	1	0.595788	3.25846	1.84136	6	100	0.0384615	0.06	6	56	92	.,.,.,.,.,.	.,.,.,.,.,.,.,.,.,.,.,.,.,.,.,.,.,.,.,.,.,.,.,.,.,.,.,.,.,.,.,.,.,.,.,.,.,.,.,.,.,.,.,.,.,.,.,.,.,.,.,.,.,.,.,.,.,.,.,.,.,.,.,.,.,.,.,.,.,.,.,.,.,.,.,.,.,.,.,.,.,.,.,.,.,.,.,.,.,.,.,.,.,.,.,.,.,.,.,.	CD9,KCNJ10,MTMR2,PMP22,POU3F2,QKI	ADAM22,ADGRG6,AFG3L2,AKT1,AKT2,ANK2,ARHGEF10,CD9,CLU,CNTN2,CNTNAP1,CXCR4,DAG1,DICER1,EIF2B4,EPB41L3,ERBB2,FA2H,FAM126A,FIG4,GAL3ST1,GJC3,GPC1,HES5,ID4,JAM3,KCNJ10,LPAR1,MARVELD1,MPP5,MTMR2,MYOC,MYRF,NAB1,NAB2,NF1,NFASC,NKX6-2,PARD3,PIKFYVE,PLP1,PMP22,POU3F1,POU3F2,QKI,SCN2A,SCN8A,SERINC5,SKI,SOD1,TENM4,TGFB1,TLR2,TSC1,UGT8,ZNF24	H3K27ac	astrocytes
data_/results/diff_expression/GREAT//H3K27ac_astrocytes_GREAT.tsv	GO Biological Process	GO:1902532	negative regulation of intracellular signal transduction	223	0.0102136	1	0.59161	1.81026	9.94334	18	540	0.115385	0.0333333	15	302	493	.,.,.,.,.,.,.,.,.,.,.,.,.,.,.,.,.,.	.,.,.,.,.,.,.,.,.,.,.,.,.,.,.,.,.,.,.,.,.,.,.,.,.,.,.,.,.,.,.,.,.,.,.,.,.,.,.,.,.,.,.,.,.,.,.,.,.,.,.,.,.,.,.,.,.,.,.,.,.,.,.,.,.,.,.,.,.,.,.,.,.,.,.,.,.,.,.,.,.,.,.,.,.,.,.,.,.,.,.,.,.,.,.,.,.,.,.,.,.,.,.,.,.,.,.,.,.,.,.,.,.,.,.,.,.,.,.,.,.,.,.,.,.,.,.,.,.,.,.,.,.,.,.,.,.,.,.,.,.,.,.,.,.,.,.,.,.,.,.,.,.,.,.,.,.,.,.,.,.,.,.,.,.,.,.,.,.,.,.,.,.,.,.,.,.,.,.,.,.,.,.,.,.,.,.,.,.,.,.,.,.,.,.,.,.,.,.,.…	ADGRG3,CARD19,DAB2IP,HDAC7,IGF1R,INPP5F,KANK1,LMO3,MAGI2,MTM1,PHLDA3,PHLPP1,SORL1,TGFB2,YBX3	ABL1,ACKR3,ADGRG3,ADRA1A,AIDA,AJUBA,AKT1,APLNR,ARAP3,ARHGAP12,ARHGAP35,ARHGAP42,ARHGEF2,ARRB1,ASH1L,ATF3,ATM,ATP2B4,BAG5,BCL2,BCL2L1,BCL2L10,BCL2L2-PABPN1,BCL6,BDKRB2,BID,BMP4,BMP7,C3orf33,CALM1,CALM2,CALM3,CAMK2N1,CARD19,CASQ2,CASTOR2,CAVIN3,CCAR2,CD2AP,CD300A,CD44,CD74,CDC34,CDK5RAP3,CGNL1,CHP1,CLU,CNKSR3,CREB3,CREB3L1,CRTC3,CRYBA1,CUL3,CXCL12,DAB1,DAB2IP,DACT1,DAG1,DCN,DDIT3,DDIT4,DDX3X,DEPDC5…	H3K27ac	astrocytes
data_/results/diff_expression/GREAT//H3K27ac_astrocytes_GREAT.tsv	GO Biological Process	GO:0035239	tube morphogenesis	224	0.0102397	1	0.590476	1.89308	8.45184	16	459	0.102564	0.0348584	12	214	325	.,.,.,.,.,.,.,.,.,.,.,.,.,.,.,.	.,.,.,.,.,.,.,.,.,.,.,.,.,.,.,.,.,.,.,.,.,.,.,.,.,.,.,.,.,.,.,.,.,.,.,.,.,.,.,.,.,.,.,.,.,.,.,.,.,.,.,.,.,.,.,.,.,.,.,.,.,.,.,.,.,.,.,.,.,.,.,.,.,.,.,.,.,.,.,.,.,.,.,.,.,.,.,.,.,.,.,.,.,.,.,.,.,.,.,.,.,.,.,.,.,.,.,.,.,.,.,.,.,.,.,.,.,.,.,.,.,.,.,.,.,.,.,.,.,.,.,.,.,.,.,.,.,.,.,.,.,.,.,.,.,.,.,.,.,.,.,.,.,.,.,.,.,.,.,.,.,.,.,.,.,.,.,.,.,.,.,.,.,.,.,.,.,.,.,.,.,.,.,.,.,.,.,.,.,.,.,.,.,.,.,.,.,.,.,.…	ATOH8,COL4A1,DAB2IP,HES1,MMP14,NFIB,NR4A3,NTN1,RHOB,SOX9,TGFB2,TRAF6	ABL1,ACVR1,ACVR2B,ADAMTS16,ADM,AHI1,ALX1,APAF1,AR,ARHGAP35,ARID1A,ATOH8,B4GALT1,BBS4,BCL2,BCL2L11,BMP4,BMP7,CC2D2A,CCDC103,CCDC40,CCM2,CELSR1,CFL1,CHD7,CLIC4,COBL,COL4A1,CSF1,CSF1R,CSNK2B,CTNNB1,CTNNBIP1,CTSH,DAB2IP,DACT1,DAG1,DCHS1,DDR1,DEAF1,DLG1,DLG5,DLL1,DVL1,DVL2,DVL3,EFNB2,EGF,EGFR,EPB41L5,EPHA2,EPHA4,EPHA7,EPHB3,ESR1,EYA1,FAT4,FGF1,FGF2,FGF8,FGFR2,FOXA1,FOXD1,FOXH1,FUZ,FZD1,FZD2,FZD3,GBX2,…	H3K27ac	astrocytes
data_/results/diff_expression/GREAT//H3K27ac_astrocytes_GREAT.tsv	GO Biological Process	GO:1903055	positive regulation of extracellular matrix organization	225	0.0104645	1	0.600757	6.51692	0.46034	3	25	0.0192308	0.12	1	11	18	.,.,.	.,.,.,.,.,.,.,.,.,.,.,.,.,.,.,.,.,.,.,.,.,.,.,.,.	SOX9	CARMIL2,CLASP1,CLASP2,COLGALT1,DAG1,FSCN1,PDPN,PHLDB1,SMAD3,SOX9,TGFB1	H3K27ac	astrocytes
data_/results/diff_expression/GREAT//H3K27ac_astrocytes_GREAT.tsv	GO Biological Process	GO:0030155	regulation of cell adhesion	226	0.0110812	1	0.633347	1.72954	11.5637	20	628	0.128205	0.0318471	18	349	653	.,.,.,.,.,.,.,.,.,.,.,.,.,.,.,.,.,.,.,.	.,.,.,.,.,.,.,.,.,.,.,.,.,.,.,.,.,.,.,.,.,.,.,.,.,.,.,.,.,.,.,.,.,.,.,.,.,.,.,.,.,.,.,.,.,.,.,.,.,.,.,.,.,.,.,.,.,.,.,.,.,.,.,.,.,.,.,.,.,.,.,.,.,.,.,.,.,.,.,.,.,.,.,.,.,.,.,.,.,.,.,.,.,.,.,.,.,.,.,.,.,.,.,.,.,.,.,.,.,.,.,.,.,.,.,.,.,.,.,.,.,.,.,.,.,.,.,.,.,.,.,.,.,.,.,.,.,.,.,.,.,.,.,.,.,.,.,.,.,.,.,.,.,.,.,.,.,.,.,.,.,.,.,.,.,.,.,.,.,.,.,.,.,.,.,.,.,.,.,.,.,.,.,.,.,.,.,.,.,.,.,.,.,.,.,.,.,.,.,.…	ADGRG1,CD9,EGFLAM,HES1,ITPKB,KANK1,KLRK1,MMP14,NINJ1,NR4A3,PPARA,SCGB1A1,SOX9,SPOCK2,TGFB2,TRAF6,UNC13D,ZNF703	ABAT,ABL1,ACTN4,ADA,ADAM10,ADAM22,ADAM9,ADAMTS18,ADGRG1,ADORA2A,AKT1,ANGPT1,ANK3,ANXA1,AP1AR,AP3D1,ARG1,ARHGDIA,ARHGDIB,ARHGEF7,ATP5B,ATXN3,ATXN3L,B4GALNT2,BAD,BAG4,BCL2,BCL6,BMP4,BMP7,BRAF,BTLA,CARD11,CARMIL1,CASK,CASP3,CBLL1,CCL25,CCR7,CD164,CD1D,CD2,CD24,CD247,CD276,CD300A,CD4,CD44,CD46,CD47,CD74,CD83,CD9,CDC42,CDH1,CDK6,CDKN2A,CEACAM1,CELSR2,CITED2,CLASP1,CLASP2,CLDN7,CLPTM1,COL16A1,COL1A1,CO…	H3K27ac	astrocytes
data_/results/diff_expression/GREAT//H3K27ac_astrocytes_GREAT.tsv	GO Biological Process	GO:0045598	regulation of fat cell differentiation	227	0.011099	1	0.631565	2.6331	3.03824	8	165	0.0512821	0.0484849	8	72	115	.,.,.,.,.,.,.,.	.,.,.,.,.,.,.,.,.,.,.,.,.,.,.,.,.,.,.,.,.,.,.,.,.,.,.,.,.,.,.,.,.,.,.,.,.,.,.,.,.,.,.,.,.,.,.,.,.,.,.,.,.,.,.,.,.,.,.,.,.,.,.,.,.,.,.,.,.,.,.,.,.,.,.,.,.,.,.,.,.,.,.,.,.,.,.,.,.,.,.,.,.,.,.,.,.,.,.,.,.,.,.,.,.,.,.,.,.,.,.,.,.,.,.,.,.,.,.,.,.,.,.,.,.,.,.,.,.,.,.,.,.,.,.,.,.,.,.,.,.,.,.,.,.,.,.,.,.,.,.,.,.,.,.,.,.,.,.,.,.,.,.,.,.	CCDC71L,CREB1,HES1,LMO3,SH3PXD2B,WWTR1,ZADH2,ZFP36L1	AAMDC,AKT1,ASXL1,ATAT1,BBS12,CARM1,CCDC71L,CCDC85B,CMKLR1,CREB1,DDIT3,DKKL1,DUSP10,E2F1,ENPP1,FOXO1,FRZB,FTO,GDF3,GPS2,HDAC6,HES1,HTR2C,ID4,IL6,INSIG1,JAG1,JDP2,KLF5,LGALS12,LMO3,LRP5,MAPK14,MEDAG,METRNL,MEX3C,MSX2,NOCT,NR1D1,PRDM16,RARRES2,RORA,RUNX1T1,SAV1,SFRP1,SFRP2,SH3PXD2B,SIRT1,SMAD3,STK4,TAF8,TGFB1,TMEM64,TRIB2,TRIO,TRPV4,VSTM2A,WDFY2,WNT3A,WNT5A,WWTR1,XBP1,ZADH2,ZBTB16,ZBTB7C,ZC3H12A,ZFP…	H3K27ac	astrocytes
data_/results/diff_expression/GREAT//H3K27ac_astrocytes_GREAT.tsv	GO Biological Process	GO:1902955	positive regulation of early endosome to recycling endosome transport	228	0.0111411	1	0.63118	12.0684	0.165722	2	9	0.0128205	0.222222	1	1	1	.,.	.,.,.,.,.,.,.,.,.	SORL1	SORL1	H3K27ac	astrocytes
data_/results/diff_expression/GREAT//H3K27ac_astrocytes_GREAT.tsv	GO Biological Process	GO:1902771	positive regulation of choline O-acetyltransferase activity	228	0.0111411	1	0.63118	12.0684	0.165722	2	9	0.0128205	0.222222	1	1	1	.,.	.,.,.,.,.,.,.,.,.	SORL1	SORL1	H3K27ac	astrocytes
data_/results/diff_expression/GREAT//H3K27ac_astrocytes_GREAT.tsv	GO Biological Process	GO:0090219	negative regulation of lipid kinase activity	228	0.0111411	1	0.63118	12.0684	0.165722	2	9	0.0128205	0.222222	1	3	5	.,.	.,.,.,.,.,.,.,.,.	DAB2IP	DAB2IP,PIK3IP1,RUBCN	H3K27ac	astrocytes
data_/results/diff_expression/GREAT//H3K27ac_astrocytes_GREAT.tsv	GO Biological Process	GO:1902948	negative regulation of tau-protein kinase activity	228	0.0111411	1	0.63118	12.0684	0.165722	2	9	0.0128205	0.222222	1	1	1	.,.	.,.,.,.,.,.,.,.,.	SORL1	SORL1	H3K27ac	astrocytes
data_/results/diff_expression/GREAT//H3K27ac_astrocytes_GREAT.tsv	GO Biological Process	GO:1903896	positive regulation of IRE1-mediated unfolded protein response	228	0.0111411	1	0.63118	12.0684	0.165722	2	9	0.0128205	0.222222	1	3	8	.,.	.,.,.,.,.,.,.,.,.	DAB2IP	BCL2L11,DAB2IP,PTPN1	H3K27ac	astrocytes
data_/results/diff_expression/GREAT//H3K27ac_astrocytes_GREAT.tsv	GO Biological Process	GO:2000781	positive regulation of double-strand break repair	228	0.0111411	1	0.63118	12.0684	0.165722	2	9	0.0128205	0.222222	1	6	14	.,.	.,.,.,.,.,.,.,.,.	SPIDR	FOXM1,RIF1,SETMAR,SLF1,SPIDR,TIMELESS	H3K27ac	astrocytes
data_/results/diff_expression/GREAT//H3K27ac_astrocytes_GREAT.tsv	GO Biological Process	GO:1905246	negative regulation of aspartic-type peptidase activity	228	0.0111411	1	0.63118	12.0684	0.165722	2	9	0.0128205	0.222222	1	1	2	.,.	.,.,.,.,.,.,.,.,.	SORL1	SORL1	H3K27ac	astrocytes
data_/results/diff_expression/GREAT//H3K27ac_astrocytes_GREAT.tsv	GO Biological Process	GO:1902997	negative regulation of neurofibrillary tangle assembly	228	0.0111411	1	0.63118	12.0684	0.165722	2	9	0.0128205	0.222222	1	1	1	.,.	.,.,.,.,.,.,.,.,.	SORL1	SORL1	H3K27ac	astrocytes
data_/results/diff_expression/GREAT//H3K27ac_astrocytes_GREAT.tsv	GO Biological Process	GO:1902960	negative regulation of aspartic-type endopeptidase activity involved in amyloid precursor protein catabolic process	228	0.0111411	1	0.63118	12.0684	0.165722	2	9	0.0128205	0.222222	1	1	1	.,.	.,.,.,.,.,.,.,.,.	SORL1	SORL1	H3K27ac	astrocytes
data_/results/diff_expression/GREAT//H3K27ac_astrocytes_GREAT.tsv	GO Biological Process	GO:0042267	natural killer cell mediated cytotoxicity	228	0.0111411	1	0.63118	12.0684	0.165722	2	9	0.0128205	0.222222	2	7	24	.,.	.,.,.,.,.,.,.,.,.	KLRK1,UNC13D	CEBPG,KLRK1,PRDX1,PTPN6,TUBB,TUBB4B,UNC13D	H3K27ac	astrocytes
data_/results/diff_expression/GREAT//H3K27ac_astrocytes_GREAT.tsv	GO Biological Process	GO:0003321	positive regulation of blood pressure by epinephrine-norepinephrine	228	0.0111411	1	0.63118	12.0684	0.165722	2	9	0.0128205	0.222222	2	4	7	.,.	.,.,.,.,.,.,.,.,.	ADRA1D,PDE4D	ADRA1A,ADRA1D,PDE4D,TPM1	H3K27ac	astrocytes
data_/results/diff_expression/GREAT//H3K27ac_astrocytes_GREAT.tsv	GO Biological Process	GO:0002228	natural killer cell mediated immunity	228	0.0111411	1	0.63118	12.0684	0.165722	2	9	0.0128205	0.222222	3	8	26	.,.	.,.,.,.,.,.,.,.,.	KLRD1,KLRK1,UNC13D	CEBPG,KLRD1,KLRK1,PRDX1,PTPN6,TUBB,TUBB4B,UNC13D	H3K27ac	astrocytes
data_/results/diff_expression/GREAT//H3K27ac_astrocytes_GREAT.tsv	GO Biological Process	GO:0001993	regulation of systemic arterial blood pressure by norepinephrine-epinephrine	228	0.0111411	1	0.63118	12.0684	0.165722	2	9	0.0128205	0.222222	2	4	9	.,.	.,.,.,.,.,.,.,.,.	ADRA1D,PDE4D	ADRA1A,ADRA1D,PDE4D,TPM1	H3K27ac	astrocytes
data_/results/diff_expression/GREAT//H3K27ac_astrocytes_GREAT.tsv	GO Biological Process	GO:0072236	metanephric loop of Henle development	228	0.0111411	1	0.63118	12.0684	0.165722	2	9	0.0128205	0.222222	2	4	6	.,.	.,.,.,.,.,.,.,.,.	POU3F3,WNT7B	AQP1,PKD1,POU3F3,WNT7B	H3K27ac	astrocytes
data_/results/diff_expression/GREAT//H3K27ac_astrocytes_GREAT.tsv	GO Biological Process	GO:0019800	peptide cross-linking via chondroitin 4-sulfate glycosaminoglycan	228	0.0111411	1	0.63118	12.0684	0.165722	2	9	0.0128205	0.222222	2	4	6	.,.	.,.,.,.,.,.,.,.,.	EGFLAM,SPOCK2	DCN,EGFLAM,SPOCK2,SPOCK3	H3K27ac	astrocytes
data_/results/diff_expression/GREAT//H3K27ac_astrocytes_GREAT.tsv	GO Biological Process	GO:0032000	positive regulation of fatty acid beta-oxidation	228	0.0111411	1	0.63118	12.0684	0.165722	2	9	0.0128205	0.222222	2	5	9	.,.	.,.,.,.,.,.,.,.,.	IRS2,PPARA	AKT2,IRS1,IRS2,PPARA,TWIST1	H3K27ac	astrocytes
data_/results/diff_expression/GREAT//H3K27ac_astrocytes_GREAT.tsv	GO Biological Process	GO:0051013	microtubule severing	228	0.0111411	1	0.63118	12.0684	0.165722	2	9	0.0128205	0.222222	1	4	7	.,.	.,.,.,.,.,.,.,.,.	TTLL11	KATNAL1,KATNB1,SPAST,TTLL11	H3K27ac	astrocytes
data_/results/diff_expression/GREAT//H3K27ac_astrocytes_GREAT.tsv	GO Biological Process	GO:0043553	negative regulation of phosphatidylinositol 3-kinase activity	228	0.0111411	1	0.63118	12.0684	0.165722	2	9	0.0128205	0.222222	1	3	4	.,.	.,.,.,.,.,.,.,.,.	DAB2IP	DAB2IP,PIK3IP1,RUBCN	H3K27ac	astrocytes
data_/results/diff_expression/GREAT//H3K27ac_astrocytes_GREAT.tsv	GO Biological Process	GO:0006468	protein phosphorylation	246	0.0114533	1	0.60139	1.58652	16.3881	26	890	0.166667	0.0292135	24	510	952	.,.,.,.,.,.,.,.,.,.,.,.,.,.,.,.,.,.,.,.,.,.,.,.,.,.	.,.,.,.,.,.,.,.,.,.,.,.,.,.,.,.,.,.,.,.,.,.,.,.,.,.,.,.,.,.,.,.,.,.,.,.,.,.,.,.,.,.,.,.,.,.,.,.,.,.,.,.,.,.,.,.,.,.,.,.,.,.,.,.,.,.,.,.,.,.,.,.,.,.,.,.,.,.,.,.,.,.,.,.,.,.,.,.,.,.,.,.,.,.,.,.,.,.,.,.,.,.,.,.,.,.,.,.,.,.,.,.,.,.,.,.,.,.,.,.,.,.,.,.,.,.,.,.,.,.,.,.,.,.,.,.,.,.,.,.,.,.,.,.,.,.,.,.,.,.,.,.,.,.,.,.,.,.,.,.,.,.,.,.,.,.,.,.,.,.,.,.,.,.,.,.,.,.,.,.,.,.,.,.,.,.,.,.,.,.,.,.,.,.,.,.,.,.,.,.…	AKAP13,ATP23,CCNH,CDC25B,CREB1,DAB2IP,ERLIN2,FASTKD3,IGF1R,IRS2,ITPKB,MAP2K3,NEK6,PSMB7,RASGEF1A,SIK2,SOX9,ST3GAL1,STYK1,TGFB2,TNIP2,TRAF6,WNT7B,ZFP36L1	AAK1,ABI2,ABL1,ACVR1,ACVR1C,ACVR2A,ACVR2B,ADAM10,ADCK1,ADORA2B,AKAP13,AKAP9,AKT1,AKT2,AKT3,ALPK1,ALPK2,ALPK3,ANGPT1,APP,ARHGEF6,ARTN,ATM,ATP23,AURKB,BAZ1B,BCL2,BCR,BIRC6,BIRC7,BMP2K,BMP4,BMPR1A,BMPR1B,BMPR2,BRAF,BRSK1,BRSK2,BTK,BUB1,BUB1B,C19orf35,CAB39,CAD,CALM1,CAMK1G,CAMK2B,CAMK2D,CASK,CCM2,CCNB1,CCND1,CCNH,CCNK,CCNT2,CDC25B,CDC37,CDC42,CDC42BPA,CDC42BPG,CDC42EP5,CDK11B,CDK12,CDK13,CDK15,CDK16…	H3K27ac	astrocytes
data_/results/diff_expression/GREAT//H3K27ac_astrocytes_GREAT.tsv	GO Biological Process	GO:0070371	ERK1 and ERK2 cascade	247	0.0114808	1	0.600393	4.52564	0.883853	4	48	0.025641	0.0833333	2	14	27	.,.,.,.	.,.,.,.,.,.,.,.,.,.,.,.,.,.,.,.,.,.,.,.,.,.,.,.,.,.,.,.,.,.,.,.,.,.,.,.,.,.,.,.,.,.,.,.,.,.,.,.	SOX9,ZFP36L1	CTSH,EGF,HTR2B,ITGAV,KARS,KDR,LGALS9,MAP2K1,MAPK1,MYC,SOX9,TNFSF11,ZFP36L1,ZFP36L2	H3K27ac	astrocytes
data_/results/diff_expression/GREAT//H3K27ac_astrocytes_GREAT.tsv	GO Biological Process	GO:0048709	oligodendrocyte differentiation	248	0.0115367	1	0.600886	3.66944	1.36261	5	74	0.0320513	0.0675676	3	39	65	.,.,.,.,.	.,.,.,.,.,.,.,.,.,.,.,.,.,.,.,.,.,.,.,.,.,.,.,.,.,.,.,.,.,.,.,.,.,.,.,.,.,.,.,.,.,.,.,.,.,.,.,.,.,.,.,.,.,.,.,.,.,.,.,.,.,.,.,.,.,.,.,.,.,.,.,.,.,.	CD9,KCNJ10,SOX9	ASCL1,BNIP3,CD9,CDK5,CLU,CNTN2,CNTNAP1,DUSP10,EIF2B4,ERBB2,FA2H,GLI3,GSN,HDAC11,HES5,ID4,KCNJ10,LPAR1,LYN,MYRF,NKX6-1,NKX6-2,NLGN3,NOTCH1,NTRK2,PAX6,PLP1,PTPRZ1,SOX11,SOX6,SOX9,SRSF1,TENM4,TGFB1,TLR2,TRPC4,VTN,WASF3,ZNF488	H3K27ac	astrocytes
data_/results/diff_expression/GREAT//H3K27ac_astrocytes_GREAT.tsv	GO Biological Process	GO:0010569	regulation of double-strand break repair via homologous recombination	249	0.0116722	1	0.605501	6.26627	0.478753	3	26	0.0192308	0.115385	2	17	29	.,.,.	.,.,.,.,.,.,.,.,.,.,.,.,.,.,.,.,.,.,.,.,.,.,.,.,.,.	RECQL5,SPIDR	CHEK1,FBXO18,FIGN,FIGNL2,HELB,KDM1A,KLHL15,PPP4C,PPP4R2,RECQL5,RIF1,RTEL1,RTEL1-TNFRSF6B,SETD2,SPIDR,TERF2IP,TP53BP1	H3K27ac	astrocytes
data_/results/diff_expression/GREAT//H3K27ac_astrocytes_GREAT.tsv	GO Biological Process	GO:0010669	epithelial structure maintenance	249	0.0116722	1	0.605501	6.26627	0.478753	3	26	0.0192308	0.115385	1	10	22	.,.,.	.,.,.,.,.,.,.,.,.,.,.,.,.,.,.,.,.,.,.,.,.,.,.,.,.,.	SOX9	CROCC,CXADR,LDB1,LDB2,MUC4,MUC6,SOX9,SRF,STRAP,TLR4	H3K27ac	astrocytes
data_/results/diff_expression/GREAT//H3K27ac_astrocytes_GREAT.tsv	GO Biological Process	GO:0033993	response to lipid	251	0.0121245	1	0.623955	1.66171	13.2394	22	719	0.141026	0.0305981	20	398	833	.,.,.,.,.,.,.,.,.,.,.,.,.,.,.,.,.,.,.,.,.,.	.,.,.,.,.,.,.,.,.,.,.,.,.,.,.,.,.,.,.,.,.,.,.,.,.,.,.,.,.,.,.,.,.,.,.,.,.,.,.,.,.,.,.,.,.,.,.,.,.,.,.,.,.,.,.,.,.,.,.,.,.,.,.,.,.,.,.,.,.,.,.,.,.,.,.,.,.,.,.,.,.,.,.,.,.,.,.,.,.,.,.,.,.,.,.,.,.,.,.,.,.,.,.,.,.,.,.,.,.,.,.,.,.,.,.,.,.,.,.,.,.,.,.,.,.,.,.,.,.,.,.,.,.,.,.,.,.,.,.,.,.,.,.,.,.,.,.,.,.,.,.,.,.,.,.,.,.,.,.,.,.,.,.,.,.,.,.,.,.,.,.,.,.,.,.,.,.,.,.,.,.,.,.,.,.,.,.,.,.,.,.,.,.,.,.,.,.,.,.,.…	ADCY2,ALDH3A1,ATP1A2,BRINP3,CREB1,DAB2IP,EPHX1,KLRK1,NR4A2,NR4A3,PDE4D,PPARA,SCGB1A1,SOX9,TGFB2,TNIP2,TRAF6,WNT7B,ZFP36L1,ZNF703	AACS,ABCA1,ABCC2,ABHD2,ABL1,ABR,ACTA1,ADAM17,ADAM9,ADCY1,ADCY2,ADCY5,ADCYAP1,ADH5,ADM,AGTR2,AGXT,AICDA,AKAP8,AKIRIN2,AKT1,ALDH3A1,ANXA1,ANXA3,APOA2,AQP1,AR,ARG1,ARID1A,ARNT2,ASCL1,ASXL1,ATP1A1,ATP1A2,ATP1A3,ATP2B1,BAD,BCL2,BCR,BID,BMP4,BMP7,BRCA1,BRINP1,BRINP3,CACTIN,CALCOCO1,CALCR,CARM1,CASP3,CASP9,CATSPERD,CBL,CCNB1,CCND1,CCR7,CD180,CD4,CDK19,CDK4,CDK6,CDKN1A,CDKN1B,CDO1,CEBPE,CFTR,CLDN1,CLDN4,…	H3K27ac	astrocytes
data_/results/diff_expression/GREAT//H3K27ac_astrocytes_GREAT.tsv	GO Biological Process	GO:0003401	axis elongation	252	0.0123261	1	0.631813	4.43328	0.902266	4	49	0.025641	0.0816327	2	18	26	.,.,.,.	.,.,.,.,.,.,.,.,.,.,.,.,.,.,.,.,.,.,.,.,.,.,.,.,.,.,.,.,.,.,.,.,.,.,.,.,.,.,.,.,.,.,.,.,.,.,.,.,.	MAGI2,SOX9	BMP4,ESR1,FGF1,FGFR2,LRP6,MAGI2,PTK7,RDH10,SFRP1,SFRP2,SOX9,SPRY1,SPRY2,TGFB1,TRIM28,VANGL2,WNT3A,WNT5A	H3K27ac	astrocytes
data_/results/diff_expression/GREAT//H3K27ac_astrocytes_GREAT.tsv	GO Biological Process	GO:2000736	regulation of stem cell differentiation	253	0.0126615	1	0.646435	2.79525	2.50425	7	136	0.0448718	0.0514706	5	77	141	.,.,.,.,.,.,.	.,.,.,.,.,.,.,.,.,.,.,.,.,.,.,.,.,.,.,.,.,.,.,.,.,.,.,.,.,.,.,.,.,.,.,.,.,.,.,.,.,.,.,.,.,.,.,.,.,.,.,.,.,.,.,.,.,.,.,.,.,.,.,.,.,.,.,.,.,.,.,.,.,.,.,.,.,.,.,.,.,.,.,.,.,.,.,.,.,.,.,.,.,.,.,.,.,.,.,.,.,.,.,.,.,.,.,.,.,.,.,.,.,.,.,.,.,.,.,.,.,.,.,.,.,.,.,.,.,.,.,.,.,.,.,.	HES1,KDM4C,PSMB7,SOX9,TGFB2	ABL1,BMP4,BMP7,CDK12,CDK13,CDK6,GATA1,H1FOO,H3F3A,HES1,HES5,HIST1H3C,HIST1H3D,HIST1H3E,HIST1H3G,HIST1H3J,HIST1H4B,HIST1H4C,HIST1H4F,HIST1H4H,HIST1H4K,HIST4H4,HNRNPU,JAG1,KDM3A,KDM4C,KMT2A,LBH,LDB1,LTBP3,METTL3,MYB,NFE2L2,NKX2-5,NOTCH1,OCIAD1,PDGFRA,PRICKLE1,PSMA6,PSMA7,PSMB1,PSMB3,PSMB7,PSMC2,PSMC3,PSMC4,PSMC5,PSMC6,PSMD1,PSMD11,PSMD12,PSMD13,PSMD14,PSMD5,PSMD6,PSME2,PSME4,PWP1,REST,RPS27A,SEMA3C…	H3K27ac	astrocytes
data_/results/diff_expression/GREAT//H3K27ac_astrocytes_GREAT.tsv	GO Biological Process	GO:0045600	positive regulation of fat cell differentiation	254	0.0128513	1	0.653542	3.57287	1.39943	5	76	0.0320513	0.0657895	5	34	55	.,.,.,.,.	.,.,.,.,.,.,.,.,.,.,.,.,.,.,.,.,.,.,.,.,.,.,.,.,.,.,.,.,.,.,.,.,.,.,.,.,.,.,.,.,.,.,.,.,.,.,.,.,.,.,.,.,.,.,.,.,.,.,.,.,.,.,.,.,.,.,.,.,.,.,.,.,.,.,.,.	CCDC71L,CREB1,LMO3,SH3PXD2B,ZFP36L1	AAMDC,AKT1,CARM1,CCDC71L,CMKLR1,CREB1,DKKL1,FRZB,GDF3,HTR2C,KLF5,LMO3,LRP5,MAPK14,MEDAG,METRNL,NOCT,PRDM16,RARRES2,SAV1,SFRP1,SFRP2,SH3PXD2B,STK4,TMEM64,VSTM2A,WDFY2,XBP1,ZBTB16,ZBTB7C,ZC3H12A,ZFP36,ZFP36L1,ZNF385A	H3K27ac	astrocytes
data_/results/diff_expression/GREAT//H3K27ac_astrocytes_GREAT.tsv	GO Biological Process	GO:0038127	ERBB signaling pathway	254	0.0128513	1	0.653542	3.57287	1.39943	5	76	0.0320513	0.0657895	3	47	81	.,.,.,.,.	.,.,.,.,.,.,.,.,.,.,.,.,.,.,.,.,.,.,.,.,.,.,.,.,.,.,.,.,.,.,.,.,.,.,.,.,.,.,.,.,.,.,.,.,.,.,.,.,.,.,.,.,.,.,.,.,.,.,.,.,.,.,.,.,.,.,.,.,.,.,.,.,.,.,.,.	PLCG1,SOX9,STYK1	ABL1,ADAM17,AKT1,BCAR1,CBL,CBLB,CDC37,CUL5,EFEMP1,EGF,EGFR,EPS8,ERBB2,ERBB3,ERBB4,ERBIN,GAB1,GAREM1,GRB2,GRB7,HSP90AA1,IQGAP1,KRAS,MAPK1,MYOC,NRAS,PAG1,PIK3C2A,PIK3CA,PIK3R1,PLCG1,PRKCA,PTK2,PTPN11,PTPN12,PXN,RPS27A,SHC3,SOCS5,SOS1,SOX9,SRC,STUB1,STYK1,TGFB1,UBC,VIL1	H3K27ac	astrocytes
data_/results/diff_expression/GREAT//H3K27ac_astrocytes_GREAT.tsv	GO Biological Process	GO:0023014	signal transduction by protein phosphorylation	256	0.0128874	1	0.650257	1.94452	7.19972	14	391	0.0897436	0.0358056	11	219	407	.,.,.,.,.,.,.,.,.,.,.,.,.,.	.,.,.,.,.,.,.,.,.,.,.,.,.,.,.,.,.,.,.,.,.,.,.,.,.,.,.,.,.,.,.,.,.,.,.,.,.,.,.,.,.,.,.,.,.,.,.,.,.,.,.,.,.,.,.,.,.,.,.,.,.,.,.,.,.,.,.,.,.,.,.,.,.,.,.,.,.,.,.,.,.,.,.,.,.,.,.,.,.,.,.,.,.,.,.,.,.,.,.,.,.,.,.,.,.,.,.,.,.,.,.,.,.,.,.,.,.,.,.,.,.,.,.,.,.,.,.,.,.,.,.,.,.,.,.,.,.,.,.,.,.,.,.,.,.,.,.,.,.,.,.,.,.,.,.,.,.,.,.,.,.,.,.,.,.,.,.,.,.,.,.,.,.,.,.,.,.,.,.,.,.,.,.,.,.,.,.,.,.,.,.,.,.,.,.,.,.,.,.,.…	DAB2IP,IRS2,ITPKB,MAP2K3,PSMB7,RASGEF1A,SOX9,TNIP2,TRAF6,WNT7B,ZFP36L1	ACVR1,ACVR1C,ACVR2A,ACVR2B,ADORA2B,AKAP9,ANGPT1,ARHGEF6,ARTN,BIRC7,BMPR1A,BMPR1B,BMPR2,BRAF,CAB39,CALM1,CAMK2B,CAMK2D,CCM2,CDC42EP5,CRKL,CSF2RA,CTSH,CUL1,CUL3,DAB2IP,DAXX,DLG4,DOK5,DUSP5,DUSP6,DUSP7,EGF,EGFR,ERBB2,ERBB3,ERBB4,ERN1,FBXW11,FGF1,FGF13,FGF16,FGF18,FGF19,FGF2,FGF20,FGF23,FGF6,FGF8,FGF9,FGFR1,FGFR2,FGFR3,FGFR4,FRS2,FYN,GFRA1,GPS2,GRB2,GRIN2A,GRIN2B,GRIN2D,HACD3,HGF,HTR2B,IL17RD,IL2RG,I…	H3K27ac	astrocytes
data_/results/diff_expression/GREAT//H3K27ac_astrocytes_GREAT.tsv	GO Biological Process	GO:0071875	adrenergic receptor signaling pathway	257	0.0129568	1	0.651218	6.03419	0.497167	3	27	0.0192308	0.111111	3	9	16	.,.,.	.,.,.,.,.,.,.,.,.,.,.,.,.,.,.,.,.,.,.,.,.,.,.,.,.,.,.	ADRA1D,AKAP13,PDE4D	ADRA1A,ADRA1D,ADRA2C,AKAP13,CHGA,GPR101,PDE4D,PLN,RAPGEF2	H3K27ac	astrocytes
data_/results/diff_expression/GREAT//H3K27ac_astrocytes_GREAT.tsv	GO Biological Process	GO:0097503	sialylation	257	0.0129568	1	0.651218	6.03419	0.497167	3	27	0.0192308	0.111111	3	14	21	.,.,.	.,.,.,.,.,.,.,.,.,.,.,.,.,.,.,.,.,.,.,.,.,.,.,.,.,.,.	ST3GAL1,ST3GAL5,ST8SIA1	ST3GAL1,ST3GAL2,ST3GAL3,ST3GAL5,ST6GAL1,ST6GAL2,ST6GALNAC1,ST6GALNAC2,ST6GALNAC3,ST6GALNAC5,ST8SIA1,ST8SIA2,ST8SIA4,ST8SIA6	H3K27ac	astrocytes
data_/results/diff_expression/GREAT//H3K27ac_astrocytes_GREAT.tsv	GO Biological Process	GO:0060736	prostate gland growth	257	0.0129568	1	0.651218	6.03419	0.497167	3	27	0.0192308	0.111111	1	7	11	.,.,.	.,.,.,.,.,.,.,.,.,.,.,.,.,.,.,.,.,.,.,.,.,.,.,.,.,.,.	SOX9	AR,ESR1,FGFR2,PSAP,PSAPL1,SOX9,UBE3A	H3K27ac	astrocytes
data_/results/diff_expression/GREAT//H3K27ac_astrocytes_GREAT.tsv	GO Biological Process	GO:0061037	negative regulation of cartilage development	257	0.0129568	1	0.651218	6.03419	0.497167	3	27	0.0192308	0.111111	1	14	24	.,.,.	.,.,.,.,.,.,.,.,.,.,.,.,.,.,.,.,.,.,.,.,.,.,.,.,.,.,.	SOX9	ADAMTS12,BMP4,CTNNB1,EFEMP1,FRZB,GDF5,GLI2,NOG,RARA,RARB,RARG,SOX9,TGFBR1,WNT9A	H3K27ac	astrocytes
data_/results/diff_expression/GREAT//H3K27ac_astrocytes_GREAT.tsv	GO Biological Process	GO:0003188	heart valve formation	257	0.0129568	1	0.651218	6.03419	0.497167	3	27	0.0192308	0.111111	1	12	13	.,.,.	.,.,.,.,.,.,.,.,.,.,.,.,.,.,.,.,.,.,.,.,.,.,.,.,.,.,.	SOX9	DCHS1,EFNA1,ERG,GJA5,HEY1,HEY2,NOTCH1,OLFM1,SCX,SMAD4,SOX9,ZFPM1	H3K27ac	astrocytes
data_/results/diff_expression/GREAT//H3K27ac_astrocytes_GREAT.tsv	GO Biological Process	GO:1903363	negative regulation of cellular protein catabolic process	262	0.0132104	1	0.651294	4.34462	0.92068	4	50	0.025641	0.08	3	32	59	.,.,.,.	.,.,.,.,.,.,.,.,.,.,.,.,.,.,.,.,.,.,.,.,.,.,.,.,.,.,.,.,.,.,.,.,.,.,.,.,.,.,.,.,.,.,.,.,.,.,.,.,.,.	DAB2IP,KLHL40,MTM1	ANXA2,BAG5,BAG6,CCAR2,CDK5RAP3,DAB2IP,EFNA1,EPHA4,FHIT,FURIN,HSP90AB1,KLHL40,LAPTM4B,MTM1,N4BP1,OPHN1,PANO1,PARK7,PDCL3,RIC1,RPL11,RYBP,SDCBP,SENP1,SGTA,SMARCC1,SUFU,TLK2,TRIM39,USP19,VPS35,WAC	H3K27ac	astrocytes
data_/results/diff_expression/GREAT//H3K27ac_astrocytes_GREAT.tsv	GO Biological Process	GO:0001754	eye photoreceptor cell differentiation	262	0.0132104	1	0.651294	4.34462	0.92068	4	50	0.025641	0.08	2	26	42	.,.,.,.	.,.,.,.,.,.,.,.,.,.,.,.,.,.,.,.,.,.,.,.,.,.,.,.,.,.,.,.,.,.,.,.,.,.,.,.,.,.,.,.,.,.,.,.,.,.,.,.,.,.	MFRP,SOX9	AGTPBP1,BBS4,CABP4,CEP290,CRB1,DIO3,FSCN2,GNAT1,GNAT2,HCN1,MFRP,NAGLU,NRL,NTRK2,OLFM3,PAX6,PRKCI,PROM1,RORB,SDK2,SOX9,STAT3,TH,THY1,TRPM1,VEGFA	H3K27ac	astrocytes
data_/results/diff_expression/GREAT//H3K27ac_astrocytes_GREAT.tsv	GO Biological Process	GO:0071417	cellular response to organonitrogen compound	264	0.0133822	1	0.654764	1.79617	9.46459	17	514	0.108974	0.0330739	15	283	486	.,.,.,.,.,.,.,.,.,.,.,.,.,.,.,.,.	.,.,.,.,.,.,.,.,.,.,.,.,.,.,.,.,.,.,.,.,.,.,.,.,.,.,.,.,.,.,.,.,.,.,.,.,.,.,.,.,.,.,.,.,.,.,.,.,.,.,.,.,.,.,.,.,.,.,.,.,.,.,.,.,.,.,.,.,.,.,.,.,.,.,.,.,.,.,.,.,.,.,.,.,.,.,.,.,.,.,.,.,.,.,.,.,.,.,.,.,.,.,.,.,.,.,.,.,.,.,.,.,.,.,.,.,.,.,.,.,.,.,.,.,.,.,.,.,.,.,.,.,.,.,.,.,.,.,.,.,.,.,.,.,.,.,.,.,.,.,.,.,.,.,.,.,.,.,.,.,.,.,.,.,.,.,.,.,.,.,.,.,.,.,.,.,.,.,.,.,.,.,.,.,.,.,.,.,.,.,.,.,.,.,.,.,.,.,.,.…	ADCY2,ATP6V0E2,COL4A1,CREB1,IGF1R,IRS2,KLF10,NR4A2,NR4A3,PDE4D,RECQL5,SORBS1,SOX9,SPIDR,ZFP36L1	ABL1,ACTA1,ADCY1,ADCY2,ADCY5,ADCY8,AGTR1,AGTR2,AGTRAP,AHCYL1,AKAP6,AKAP9,AKT1,AKT2,AOC1,AP3S1,APC,APEX1,APLP1,APP,APRT,AQP1,AQP9,ARG1,ARHGEF2,ARID1B,ATF4,ATG7,ATP1A3,ATP2B4,ATP6V0A1,ATP6V0D1,ATP6V0E2,ATP6V1A,ATP6V1B1,ATP6V1B2,ATP6V1C1,ATP6V1E1,ATP6V1F,ATP6V1G1,ATP6V1G2,ATP6V1G3,ATP6V1H,BAD,BAIAP2,BAIAP2L2,BCAR1,BCL11A,BCL2L1,BLM,BRCA1,C2CD5,CACNA1A,CACNA2D1,CACNB1,CAPN10,CAPN2,CASP3,CASP4,CASP6,C…	H3K27ac	astrocytes
data_/results/diff_expression/GREAT//H3K27ac_astrocytes_GREAT.tsv	GO Biological Process	GO:0071404	cellular response to low-density lipoprotein particle stimulus	265	0.0137592	1	0.670672	10.8615	0.184136	2	10	0.0128205	0.2	2	6	14	.,.	.,.,.,.,.,.,.,.,.,.	CD81,CD9	CD81,CD9,ITGB1,LDLR,NPC1,SOCS5	H3K27ac	astrocytes
data_/results/diff_expression/GREAT//H3K27ac_astrocytes_GREAT.tsv	GO Biological Process	GO:1901223	negative regulation of NIK/NF-kappaB signaling	265	0.0137592	1	0.670672	10.8615	0.184136	2	10	0.0128205	0.2	2	6	11	.,.	.,.,.,.,.,.,.,.,.,.	ADGRG3,HDAC7	ADGRG3,HDAC7,NLRP12,RELA,TMSB4X,TSPAN6	H3K27ac	astrocytes
data_/results/diff_expression/GREAT//H3K27ac_astrocytes_GREAT.tsv	GO Biological Process	GO:1902963	negative regulation of metalloendopeptidase activity involved in amyloid precursor protein catabolic process	265	0.0137592	1	0.670672	10.8615	0.184136	2	10	0.0128205	0.2	1	2	2	.,.	.,.,.,.,.,.,.,.,.,.	SORL1	PICALM,SORL1	H3K27ac	astrocytes
data_/results/diff_expression/GREAT//H3K27ac_astrocytes_GREAT.tsv	GO Biological Process	GO:1902996	regulation of neurofibrillary tangle assembly	265	0.0137592	1	0.670672	10.8615	0.184136	2	10	0.0128205	0.2	1	2	2	.,.	.,.,.,.,.,.,.,.,.,.	SORL1	CLU,SORL1	H3K27ac	astrocytes
data_/results/diff_expression/GREAT//H3K27ac_astrocytes_GREAT.tsv	GO Biological Process	GO:1904684	negative regulation of metalloendopeptidase activity	265	0.0137592	1	0.670672	10.8615	0.184136	2	10	0.0128205	0.2	1	2	4	.,.	.,.,.,.,.,.,.,.,.,.	SORL1	PICALM,SORL1	H3K27ac	astrocytes
data_/results/diff_expression/GREAT//H3K27ac_astrocytes_GREAT.tsv	GO Biological Process	GO:0071402	cellular response to lipoprotein particle stimulus	265	0.0137592	1	0.670672	10.8615	0.184136	2	10	0.0128205	0.2	2	6	15	.,.	.,.,.,.,.,.,.,.,.,.	CD81,CD9	CD81,CD9,ITGB1,LDLR,NPC1,SOCS5	H3K27ac	astrocytes
data_/results/diff_expression/GREAT//H3K27ac_astrocytes_GREAT.tsv	GO Biological Process	GO:0070365	hepatocyte differentiation	265	0.0137592	1	0.670672	10.8615	0.184136	2	10	0.0128205	0.2	2	6	11	.,.	.,.,.,.,.,.,.,.,.,.	E2F8,PROX1	ANXA1,E2F8,HHEX,ITGA2,PROX1,TAF10	H3K27ac	astrocytes
data_/results/diff_expression/GREAT//H3K27ac_astrocytes_GREAT.tsv	GO Biological Process	GO:0002087	regulation of respiratory gaseous exchange by neurological system process	265	0.0137592	1	0.670672	10.8615	0.184136	2	10	0.0128205	0.2	2	7	13	.,.	.,.,.,.,.,.,.,.,.,.	ATP1A2,NLGN1	ADORA1,ATP1A2,NLGN1,NLGN2,NLGN3,PBX3,TSHZ3	H3K27ac	astrocytes
data_/results/diff_expression/GREAT//H3K27ac_astrocytes_GREAT.tsv	GO Biological Process	GO:0034162	toll-like receptor 9 signaling pathway	265	0.0137592	1	0.670672	10.8615	0.184136	2	10	0.0128205	0.2	2	7	16	.,.	.,.,.,.,.,.,.,.,.,.	TNIP2,TRAF6	ENSG00000173366,IRAK1,PIK3AP1,PIK3C3,TNIP2,TRAF6,UNC93B1	H3K27ac	astrocytes
data_/results/diff_expression/GREAT//H3K27ac_astrocytes_GREAT.tsv	GO Biological Process	GO:0048664	neuron fate determination	265	0.0137592	1	0.670672	10.8615	0.184136	2	10	0.0128205	0.2	2	4	9	.,.	.,.,.,.,.,.,.,.,.,.	FOXG1,HES1	CDC42,FOXG1,HES1,HES5	H3K27ac	astrocytes
data_/results/diff_expression/GREAT//H3K27ac_astrocytes_GREAT.tsv	GO Biological Process	GO:1901201	regulation of extracellular matrix assembly	275	0.0143191	1	0.672579	5.81868	0.515581	3	28	0.0192308	0.107143	1	9	13	.,.,.	.,.,.,.,.,.,.,.,.,.,.,.,.,.,.,.,.,.,.,.,.,.,.,.,.,.,.,.	SOX9	CLASP1,CLASP2,DAG1,HAS2,NOTCH1,PHLDB1,SMAD3,SOX9,TGFB1	H3K27ac	astrocytes
data_/results/diff_expression/GREAT//H3K27ac_astrocytes_GREAT.tsv	GO Biological Process	GO:0060351	cartilage development involved in endochondral bone morphogenesis	275	0.0143191	1	0.672579	5.81868	0.515581	3	28	0.0192308	0.107143	1	14	23	.,.,.	.,.,.,.,.,.,.,.,.,.,.,.,.,.,.,.,.,.,.,.,.,.,.,.,.,.,.,.	SOX9	AXIN2,COL1A1,COL2A1,MATN1,RARA,RARB,RARG,SERPINH1,SOX9,STC1,TGFBR2,THBS3,TRIP11,TRPV4	H3K27ac	astrocytes
data_/results/diff_expression/GREAT//H3K27ac_astrocytes_GREAT.tsv	GO Biological Process	GO:0071312	cellular response to alkaloid	275	0.0143191	1	0.672579	5.81868	0.515581	3	28	0.0192308	0.107143	2	18	40	.,.,.	.,.,.,.,.,.,.,.,.,.,.,.,.,.,.,.,.,.,.,.,.,.,.,.,.,.,.,.	RECQL5,SPIDR	ATG7,BAD,BCL2L1,BLM,CASP3,CASP6,CASQ2,HTR1B,MDM2,MSX1,MTRNR2L5,NFKB1,PPARGC1A,PPP1R9B,RECQL5,RELA,SPIDR,TH	H3K27ac	astrocytes
data_/results/diff_expression/GREAT//H3K27ac_astrocytes_GREAT.tsv	GO Biological Process	GO:0048562	embryonic organ morphogenesis	278	0.0149204	1	0.693261	2.03654	5.89235	12	320	0.0769231	0.0375	10	165	281	.,.,.,.,.,.,.,.,.,.,.,.	.,.,.,.,.,.,.,.,.,.,.,.,.,.,.,.,.,.,.,.,.,.,.,.,.,.,.,.,.,.,.,.,.,.,.,.,.,.,.,.,.,.,.,.,.,.,.,.,.,.,.,.,.,.,.,.,.,.,.,.,.,.,.,.,.,.,.,.,.,.,.,.,.,.,.,.,.,.,.,.,.,.,.,.,.,.,.,.,.,.,.,.,.,.,.,.,.,.,.,.,.,.,.,.,.,.,.,.,.,.,.,.,.,.,.,.,.,.,.,.,.,.,.,.,.,.,.,.,.,.,.,.,.,.,.,.,.,.,.,.,.,.,.,.,.,.,.,.,.,.,.,.,.,.,.,.,.,.,.,.,.,.,.,.,.,.,.,.,.,.,.,.,.,.,.,.,.,.,.,.,.,.,.,.,.,.,.,.,.,.,.,.,.,.,.,.,.,.,.,.…	FOXG1,HES1,IRX5,LRIG1,MMP14,NR4A3,NTN1,PROX1,SOX9,TSHZ1	ABR,ACVR1,AHI1,ALDH1A3,ALX1,ARID1A,ATP6V1B1,ATP8A2,BBS4,BCR,BMP4,BMP7,CCDC103,CCDC40,CELSR1,CEP290,CHD7,CHRNA9,CHST11,COL11A1,COL2A1,CRB2,CTNNB1,DLG1,DLL1,DLX2,DVL1,DVL2,EFEMP1,EFNA1,EIF4A3,EPHA2,EPHB2,EYA1,FBN2,FGF8,FGF9,FGFR1,FGFR2,FLVCR1,FOXG1,FOXH1,FOXL2,FRS2,FRZB,FUZ,FZD2,FZD3,FZD5,GBX2,GLI1,GLI2,GLI3,GNAS,GRHL2,GRHL3,HAND1,HES1,HIF1A,HIPK1,HIPK2,HLX,HOXA1,HPN,HYAL1,ID2,IFT140,IFT52,IFT57,IN…	H3K27ac	astrocytes
data_/results/diff_expression/GREAT//H3K27ac_astrocytes_GREAT.tsv	GO Biological Process	GO:0030858	positive regulation of epithelial cell differentiation	279	0.0150979	1	0.698997	4.17751	0.95750710000000006	4	52	0.025641	0.0769231	2	24	58	.,.,.,.	.,.,.,.,.,.,.,.,.,.,.,.,.,.,.,.,.,.,.,.,.,.,.,.,.,.,.,.,.,.,.,.,.,.,.,.,.,.,.,.,.,.,.,.,.,.,.,.,.,.,.,.	ATOH8,SOX9	ADD1,AHI1,ATOH8,BAD,BMP4,BTG1,CD24,CDH5,CTNNB1,FOXJ1,H2AFY,H2AFY2,NCOA3,NKX6-1,NOTCH1,NUMA1,PAX6,PAX8,PRKCH,PROM1,PTCH1,RFX3,SOX9,ZEB2	H3K27ac	astrocytes
data_/results/diff_expression/GREAT//H3K27ac_astrocytes_GREAT.tsv	GO Biological Process	GO:0048646	anatomical structure formation involved in morphogenesis	280	0.0151587	1	0.699305	1.54994	16.7748	26	911	0.166667	0.0285401	23	489	821	.,.,.,.,.,.,.,.,.,.,.,.,.,.,.,.,.,.,.,.,.,.,.,.,.,.	.,.,.,.,.,.,.,.,.,.,.,.,.,.,.,.,.,.,.,.,.,.,.,.,.,.,.,.,.,.,.,.,.,.,.,.,.,.,.,.,.,.,.,.,.,.,.,.,.,.,.,.,.,.,.,.,.,.,.,.,.,.,.,.,.,.,.,.,.,.,.,.,.,.,.,.,.,.,.,.,.,.,.,.,.,.,.,.,.,.,.,.,.,.,.,.,.,.,.,.,.,.,.,.,.,.,.,.,.,.,.,.,.,.,.,.,.,.,.,.,.,.,.,.,.,.,.,.,.,.,.,.,.,.,.,.,.,.,.,.,.,.,.,.,.,.,.,.,.,.,.,.,.,.,.,.,.,.,.,.,.,.,.,.,.,.,.,.,.,.,.,.,.,.,.,.,.,.,.,.,.,.,.,.,.,.,.,.,.,.,.,.,.,.,.,.,.,.,.,.…	ACTN1,ADGRG1,ATOH8,CD34,CD9,COL4A1,DAB2IP,E2F8,ITGB4,KDM4C,MMP14,MTMR2,NFIB,NR4A3,PLXNA2,PPARA,PROX1,RHOB,SOX9,TANC1,TGFB2,TRAF6,UNC13D	ABL1,ACKR3,ACTA1,ACTG1,ACTN1,ACVR1,ACVR2B,ADA,ADAM12,ADAM17,ADAMTS1,ADGRA2,ADGRB3,ADGRG1,ADGRG6,ADM,AGTPBP1,AHI1,AIMP1,ALDH1A3,ALX1,ANG,ANGPT1,ANK2,ANXA2,APAF1,APOLD1,AR,ARHGAP24,ARHGAP35,ARID1A,ARL6,ATF2,ATM,ATOH8,ATP5B,ATP8A2,ATPIF1,AXIN2,B4GALT1,BBS4,BCL2L11,BCL6,BMP4,BMP7,BMPR1A,BMPR2,BYSL,C1GALT1,CACNA1H,CALB1,CALCRL,CAPN2,CASP3,CASP9,CASQ1,CASQ2,CBLN1,CC2D2A,CCBE1,CCNB1IP1,CD34,CD9,CDC42,CD…	H3K27ac	astrocytes
data_/results/diff_expression/GREAT//H3K27ac_astrocytes_GREAT.tsv	GO Biological Process	GO:0010565	regulation of cellular ketone metabolic process	281	0.0152018	1	0.698798	2.69613	2.59632	7	141	0.0448718	0.0496454	7	81	163	.,.,.,.,.,.,.	.,.,.,.,.,.,.,.,.,.,.,.,.,.,.,.,.,.,.,.,.,.,.,.,.,.,.,.,.,.,.,.,.,.,.,.,.,.,.,.,.,.,.,.,.,.,.,.,.,.,.,.,.,.,.,.,.,.,.,.,.,.,.,.,.,.,.,.,.,.,.,.,.,.,.,.,.,.,.,.,.,.,.,.,.,.,.,.,.,.,.,.,.,.,.,.,.,.,.,.,.,.,.,.,.,.,.,.,.,.,.,.,.,.,.,.,.,.,.,.,.,.,.,.,.,.,.,.,.,.,.,.,.,.,.,.,.,.,.,.,.	AZIN1,ERLIN2,IRS2,NR4A3,PPARA,PROX1,PSMB7	ACADVL,AKT1,AKT2,ANXA1,APOC1,ATP2B4,AZIN1,BRCA1,C1QTNF2,CEACAM1,CNR1,COMT,DKK3,DKKL1,DLAT,DLD,EGR1,ELOVL5,ERLIN2,FABP3,FGF19,FGFR4,GHSR,INSIG1,INSIG2,IRS1,IRS2,MALRD1,MID1IP1,MLYCD,NCOR2,NQO1,NR1D1,NR1H3,NR4A3,OAZ2,ODC1,PANK2,PARK7,PDHB,PDHX,PDK1,PDK2,PDK3,PDP1,PDP2,PPARA,PPARGC1A,PROX1,PSMA6,PSMA7,PSMB1,PSMB3,PSMB7,PSMC2,PSMC3,PSMC4,PSMC5,PSMC6,PSMD1,PSMD11,PSMD12,PSMD13,PSMD14,PSMD5,PSMD6,PSME2…	H3K27ac	astrocytes
data_/results/diff_expression/GREAT//H3K27ac_astrocytes_GREAT.tsv	GO Biological Process	GO:0002684	positive regulation of immune system process	282	0.0152253	1	0.697392	1.65045	12.7238	21	691	0.134615	0.0303907	21	390	897	.,.,.,.,.,.,.,.,.,.,.,.,.,.,.,.,.,.,.,.,.	.,.,.,.,.,.,.,.,.,.,.,.,.,.,.,.,.,.,.,.,.,.,.,.,.,.,.,.,.,.,.,.,.,.,.,.,.,.,.,.,.,.,.,.,.,.,.,.,.,.,.,.,.,.,.,.,.,.,.,.,.,.,.,.,.,.,.,.,.,.,.,.,.,.,.,.,.,.,.,.,.,.,.,.,.,.,.,.,.,.,.,.,.,.,.,.,.,.,.,.,.,.,.,.,.,.,.,.,.,.,.,.,.,.,.,.,.,.,.,.,.,.,.,.,.,.,.,.,.,.,.,.,.,.,.,.,.,.,.,.,.,.,.,.,.,.,.,.,.,.,.,.,.,.,.,.,.,.,.,.,.,.,.,.,.,.,.,.,.,.,.,.,.,.,.,.,.,.,.,.,.,.,.,.,.,.,.,.,.,.,.,.,.,.,.,.,.,.,.,.…	CD101,CD81,CREB1,HES1,INAVA,IRS2,ITPKB,KLF10,KLRK1,MMP14,NR4A3,PDE4D,PLCG1,POLR3B,PSMB7,STYK1,TGFB2,TNIP2,TRAF6,UNC13D,ZFP36L1	ABL1,ACIN1,ACTB,ACTG1,ACTR3,ACVR2A,ADA,ADAM10,ADAM17,ADORA2B,AKT1,ANKRD17,ANO6,ANXA1,AP1G1,AP3D1,APP,ARG1,ARPC3,ARPC4,ARPC5,ATP11C,ATXN1L,BAD,BAG6,BAIAP2,BCAR1,BCL2,BCL6,BIRC2,BIRC3,BRAF,BTK,BTLA,C3AR1,CACNB3,CADM1,CARD11,CARD9,CCR7,CD101,CD180,CD1D,CD2,CD24,CD247,CD276,CD300A,CD320,CD4,CD46,CD47,CD74,CD79A,CD81,CD83,CDC42,CDKN1A,CLEC4A,CLEC4C,CLU,CMKLR1,CMTM3,CNR1,COLEC12,CR1,CREB1,CREB3,CREBBP,…	H3K27ac	astrocytes
data_/results/diff_expression/GREAT//H3K27ac_astrocytes_GREAT.tsv	GO Biological Process	GO:0001568	blood vessel development	283	0.0157019	1	0.716686	1.73016	10.4037	18	565	0.115385	0.0318584	15	269	458	.,.,.,.,.,.,.,.,.,.,.,.,.,.,.,.,.,.	.,.,.,.,.,.,.,.,.,.,.,.,.,.,.,.,.,.,.,.,.,.,.,.,.,.,.,.,.,.,.,.,.,.,.,.,.,.,.,.,.,.,.,.,.,.,.,.,.,.,.,.,.,.,.,.,.,.,.,.,.,.,.,.,.,.,.,.,.,.,.,.,.,.,.,.,.,.,.,.,.,.,.,.,.,.,.,.,.,.,.,.,.,.,.,.,.,.,.,.,.,.,.,.,.,.,.,.,.,.,.,.,.,.,.,.,.,.,.,.,.,.,.,.,.,.,.,.,.,.,.,.,.,.,.,.,.,.,.,.,.,.,.,.,.,.,.,.,.,.,.,.,.,.,.,.,.,.,.,.,.,.,.,.,.,.,.,.,.,.,.,.,.,.,.,.,.,.,.,.,.,.,.,.,.,.,.,.,.,.,.,.,.,.,.,.,.,.,.,.…	ADGRG1,CD34,COL4A1,DAB2IP,E2F8,HDAC7,HES1,LYL1,MMP14,PROX1,QKI,RHOB,TGFB2,WNT7B,ZFP36L1	ACKR3,ACVR1,ACVR2B,ADAMTS9,ADGRA2,ADGRG1,ADM,AIMP1,AKT1,AMOT,ANG,ANGPT1,ANKRD17,ANXA2,APOLD1,AQP1,ARHGAP24,ARID1A,ARID2,ATP5B,ATPIF1,B4GALT1,BMP4,BMPR1A,BMPR2,C1GALT1,CALCRL,CCBE1,CCM2,CD34,CDC42,CDH2,CDH5,CEACAM1,CHD7,CLIC4,COL18A1,COL1A1,COL3A1,COL4A1,COL4A2,COL5A1,COL8A1,CRKL,CTGF,CTNNB1,CUL7,CX3CL1,CXCL17,CYP1B1,CYR61,DAB2IP,DAG1,DDIT3,DHCR7,DLL1,DNM2,E2F8,EFNA1,EFNB2,EGF,EGFL7,EGR1,EGR3,EIF2…	H3K27ac	astrocytes
data_/results/diff_expression/GREAT//H3K27ac_astrocytes_GREAT.tsv	GO Biological Process	GO:0009649	entrainment of circadian clock	284	0.0157595	1	0.71678	5.61804	0.533994	3	29	0.0192308	0.10344830000000001	3	15	24	.,.,.	.,.,.,.,.,.,.,.,.,.,.,.,.,.,.,.,.,.,.,.,.,.,.,.,.,.,.,.,.	BHLHE40,PHLPP1,USP2	BHLHE40,CRY1,CRY2,GNAQ,ID2,MTA1,NR2F6,PER1,PHLPP1,PPP1CA,PPP1CB,RBM4,RBM4B,SIK1,USP2	H3K27ac	astrocytes
data_/results/diff_expression/GREAT//H3K27ac_astrocytes_GREAT.tsv	GO Biological Process	GO:0019751	polyol metabolic process	285	0.015777	1	0.715059	3.39423	1.47309	5	80	0.0320513	0.0625	5	41	94	.,.,.,.,.	.,.,.,.,.,.,.,.,.,.,.,.,.,.,.,.,.,.,.,.,.,.,.,.,.,.,.,.,.,.,.,.,.,.,.,.,.,.,.,.,.,.,.,.,.,.,.,.,.,.,.,.,.,.,.,.,.,.,.,.,.,.,.,.,.,.,.,.,.,.,.,.,.,.,.,.,.,.,.,.	EPHX1,ITPKB,MTMR2,PLCG1,PLD4	CALM1,DEGS2,EPHX1,FGF2,GBA,GPD2,IMPA2,IMPAD1,INPP5A,INPP5D,INPP5K,INPPL1,IP6K1,IP6K2,IP6K3,IPMK,IPPK,ISYNA1,ITPK1,ITPKB,ITPKC,MINPP1,MTMR2,NTSR1,NUDT3,NUDT4,PLCB1,PLCB3,PLCB4,PLCD1,PLCD3,PLCG1,PLCG2,PLCH1,PLCH2,PLD4,SLC5A3,SPHK1,SPTLC2,SYNJ1,TPI1	H3K27ac	astrocytes
data_/results/diff_expression/GREAT//H3K27ac_astrocytes_GREAT.tsv	GO Biological Process	GO:0032922	circadian regulation of gene expression	285	0.015777	1	0.715059	3.39423	1.47309	5	80	0.0320513	0.0625	5	40	55	.,.,.,.,.	.,.,.,.,.,.,.,.,.,.,.,.,.,.,.,.,.,.,.,.,.,.,.,.,.,.,.,.,.,.,.,.,.,.,.,.,.,.,.,.,.,.,.,.,.,.,.,.,.,.,.,.,.,.,.,.,.,.,.,.,.,.,.,.,.,.,.,.,.,.,.,.,.,.,.,.,.,.,.,.	BHLHE40,BHLHE41,NAMPT,PPARA,USP2	ATF4,BHLHE40,BHLHE41,CAVIN3,CLOCK,CRY1,CRY2,CSNK1D,CSNK1E,DRD3,HDAC1,HDAC2,HNRNPU,ID2,KDM5A,KMT2A,LGR4,MAGED1,MTA1,MYBBP1A,NAMPT,NCOA2,NGFR,NOCT,NR1D1,NRIP1,PER1,PER2,PPARA,PPARGC1A,PPP1CA,PPP1CB,PRMT5,RAI1,RBM4B,RORA,SIRT1,TOP1,USP2,ZFHX3	H3K27ac	astrocytes
data_/results/diff_expression/GREAT//H3K27ac_astrocytes_GREAT.tsv	GO Biological Process	GO:0090102	cochlea development	287	0.0161022	1	0.724713	4.09869	0.975921	4	53	0.025641	0.0754717	2	28	46	.,.,.,.	.,.,.,.,.,.,.,.,.,.,.,.,.,.,.,.,.,.,.,.,.,.,.,.,.,.,.,.,.,.,.,.,.,.,.,.,.,.,.,.,.,.,.,.,.,.,.,.,.,.,.,.,.	HES1,SOX9	DCHS1,DVL1,DVL2,EYA1,FRZB,FZD2,GABRB3,GLI2,GRHL3,HES1,HEY2,HOXA1,HPN,IFT20,MCM2,MYO3B,NEUROG1,OPA1,PAFAH1B1,POU3F4,PTK7,SIX1,SOBP,SOX9,TIFAB,VANGL2,WNT5A,ZEB1	H3K27ac	astrocytes
data_/results/diff_expression/GREAT//H3K27ac_astrocytes_GREAT.tsv	GO Biological Process	GO:0051898	negative regulation of protein kinase B signaling	287	0.0161022	1	0.724713	4.09869	0.975921	4	53	0.025641	0.0754717	4	31	44	.,.,.,.	.,.,.,.,.,.,.,.,.,.,.,.,.,.,.,.,.,.,.,.,.,.,.,.,.,.,.,.,.,.,.,.,.,.,.,.,.,.,.,.,.,.,.,.,.,.,.,.,.,.,.,.,.	MAGI2,MTM1,PHLDA3,PHLPP1	AKT1,CAVIN3,CRYBA1,DAG1,DDIT3,DLG1,DRD3,EPHA2,FLCN,HYAL2,INPP5K,KLF4,LEMD2,LMBRD1,MAGI2,MTM1,PDCD6,PHLDA3,PHLPP1,PHLPP2,PKHD1,PLEKHA1,PPP2R5B,PPP2R5C,PTPRJ,RACK1,RAPGEF1,SIRT1,SLC9A3R1,THEM4,TSC2	H3K27ac	astrocytes
data_/results/diff_expression/GREAT//H3K27ac_astrocytes_GREAT.tsv	GO Biological Process	GO:0072577	endothelial cell apoptotic process	289	0.0166154	1	0.742633	9.87413	0.20255	2	11	0.0128205	0.181818	1	4	8	.,.	.,.,.,.,.,.,.,.,.,.,.	DAB2IP	BMPR2,DAB2IP,HIPK1,IL10	H3K27ac	astrocytes
data_/results/diff_expression/GREAT//H3K27ac_astrocytes_GREAT.tsv	GO Biological Process	GO:0045109	intermediate filament organization	289	0.0166154	1	0.742633	9.87413	0.20255	2	11	0.0128205	0.181818	2	7	22	.,.	.,.,.,.,.,.,.,.,.,.,.	GFAP,MTM1	DNAJB6,DSP,EPPK1,GFAP,KLHL24,MTM1,VIM	H3K27ac	astrocytes
data_/results/diff_expression/GREAT//H3K27ac_astrocytes_GREAT.tsv	GO Biological Process	GO:1902954	regulation of early endosome to recycling endosome transport	289	0.0166154	1	0.742633	9.87413	0.20255	2	11	0.0128205	0.181818	1	2	2	.,.	.,.,.,.,.,.,.,.,.,.,.	SORL1	DNAJC13,SORL1	H3K27ac	astrocytes
data_/results/diff_expression/GREAT//H3K27ac_astrocytes_GREAT.tsv	GO Biological Process	GO:1904683	regulation of metalloendopeptidase activity	289	0.0166154	1	0.742633	9.87413	0.20255	2	11	0.0128205	0.181818	1	3	6	.,.	.,.,.,.,.,.,.,.,.,.,.	SORL1	PICALM,SORL1,STAT3	H3K27ac	astrocytes
data_/results/diff_expression/GREAT//H3K27ac_astrocytes_GREAT.tsv	GO Biological Process	GO:0045053	protein retention in Golgi apparatus	289	0.0166154	1	0.742633	9.87413	0.20255	2	11	0.0128205	0.181818	1	2	2	.,.	.,.,.,.,.,.,.,.,.,.,.	SORL1	GOLPH3,SORL1	H3K27ac	astrocytes
data_/results/diff_expression/GREAT//H3K27ac_astrocytes_GREAT.tsv	GO Biological Process	GO:1905049	negative regulation of metallopeptidase activity	289	0.0166154	1	0.742633	9.87413	0.20255	2	11	0.0128205	0.181818	1	3	6	.,.	.,.,.,.,.,.,.,.,.,.,.	SORL1	PICALM,SORL1,TIMP2	H3K27ac	astrocytes
data_/results/diff_expression/GREAT//H3K27ac_astrocytes_GREAT.tsv	GO Biological Process	GO:0018095	protein polyglutamylation	289	0.0166154	1	0.742633	9.87413	0.20255	2	11	0.0128205	0.181818	1	5	10	.,.	.,.,.,.,.,.,.,.,.,.,.	TTLL11	CEP41,CFAP20,TPGS1,TTLL11,TTLL7	H3K27ac	astrocytes
data_/results/diff_expression/GREAT//H3K27ac_astrocytes_GREAT.tsv	GO Biological Process	GO:0015871	choline transport	289	0.0166154	1	0.742633	9.87413	0.20255	2	11	0.0128205	0.181818	1	4	8	.,.	.,.,.,.,.,.,.,.,.,.,.	SLC44A3	SEC14L1,SLC44A1,SLC44A2,SLC44A3	H3K27ac	astrocytes
data_/results/diff_expression/GREAT//H3K27ac_astrocytes_GREAT.tsv	GO Biological Process	GO:0021960	anterior commissure morphogenesis	289	0.0166154	1	0.742633	9.87413	0.20255	2	11	0.0128205	0.181818	1	5	5	.,.	.,.,.,.,.,.,.,.,.,.,.	NFIB	FBXO45,NFIB,NR2E1,PLXNA4,TSKU	H3K27ac	astrocytes
data_/results/diff_expression/GREAT//H3K27ac_astrocytes_GREAT.tsv	GO Biological Process	GO:0034111	negative regulation of homotypic cell-cell adhesion	289	0.0166154	1	0.742633	9.87413	0.20255	2	11	0.0128205	0.181818	2	8	14	.,.	.,.,.,.,.,.,.,.,.,.,.	CD9,ZNF703	ABAT,ADAMTS18,CD9,CEACAM1,PRKCD,RDX,UBASH3B,ZNF703	H3K27ac	astrocytes
data_/results/diff_expression/GREAT//H3K27ac_astrocytes_GREAT.tsv	GO Biological Process	GO:0034144	negative regulation of toll-like receptor 4 signaling pathway	289	0.0166154	1	0.742633	9.87413	0.20255	2	11	0.0128205	0.181818	1	4	8	.,.	.,.,.,.,.,.,.,.,.,.,.	DAB2IP	DAB2IP,LYN,NR1D1,TNFAIP3	H3K27ac	astrocytes
data_/results/diff_expression/GREAT//H3K27ac_astrocytes_GREAT.tsv	GO Biological Process	GO:0044065	regulation of respiratory system process	289	0.0166154	1	0.742633	9.87413	0.20255	2	11	0.0128205	0.181818	2	8	16	.,.	.,.,.,.,.,.,.,.,.,.,.	ATP1A2,NLGN1	ADORA1,ATP1A2,FTO,NLGN1,NLGN2,NLGN3,PBX3,TSHZ3	H3K27ac	astrocytes
data_/results/diff_expression/GREAT//H3K27ac_astrocytes_GREAT.tsv	GO Biological Process	GO:0072001	renal system development	301	0.0166449	1	0.714292	1.93956	6.70255	13	364	0.0833333	0.0357143	11	165	269	.,.,.,.,.,.,.,.,.,.,.,.,.	.,.,.,.,.,.,.,.,.,.,.,.,.,.,.,.,.,.,.,.,.,.,.,.,.,.,.,.,.,.,.,.,.,.,.,.,.,.,.,.,.,.,.,.,.,.,.,.,.,.,.,.,.,.,.,.,.,.,.,.,.,.,.,.,.,.,.,.,.,.,.,.,.,.,.,.,.,.,.,.,.,.,.,.,.,.,.,.,.,.,.,.,.,.,.,.,.,.,.,.,.,.,.,.,.,.,.,.,.,.,.,.,.,.,.,.,.,.,.,.,.,.,.,.,.,.,.,.,.,.,.,.,.,.,.,.,.,.,.,.,.,.,.,.,.,.,.,.,.,.,.,.,.,.,.,.,.,.,.,.,.,.,.,.,.,.,.,.,.,.,.,.,.,.,.,.,.,.,.,.,.,.,.,.,.,.,.,.,.,.,.,.,.,.,.,.,.,.,.,.…	CD34,COL4A1,HES1,ITGB4,MAGI2,POU3F3,PROX1,SOX9,TGFB2,WNT7B,WWTR1	ACAT1,ACVR2B,ADAMTS1,ADAMTS16,AGTR1,AGTR2,AHI1,AMER1,ANGPT1,AQP1,ARID5B,ARL3,BAG6,BASP1,BCL2,BCL2L11,BMP4,BMP7,C1GALT1,CALB1,CD24,CD34,CDKN1C,CEP290,COL4A1,CRLF1,CTNNB1,CTNNBIP1,CTSH,DCHS1,DCHS2,DCN,DLG1,DLG5,DLL1,EFNB2,EGR1,EMX2,EPCAM,EPHA4,EPHA7,EYA1,FAT4,FGF1,FGF2,FGF8,FGFR1,FGFR2,FOXD1,FOXJ1,FRAS1,FSTL3,GCNT1,GCNT4,GDF11,GLI2,GLI3,GLIS2,GPC3,GZF1,HAS2,HES1,HES5,HYAL2,ID3,IFT140,IFT20,IQGAP1,I…	H3K27ac	astrocytes
data_/results/diff_expression/GREAT//H3K27ac_astrocytes_GREAT.tsv	GO Biological Process	GO:0006352	DNA-templated transcription, initiation	302	0.0167509	1	0.716461	2.29469	3.9221	9	213	0.0576923	0.0422535	7	118	226	.,.,.,.,.,.,.,.,.	.,.,.,.,.,.,.,.,.,.,.,.,.,.,.,.,.,.,.,.,.,.,.,.,.,.,.,.,.,.,.,.,.,.,.,.,.,.,.,.,.,.,.,.,.,.,.,.,.,.,.,.,.,.,.,.,.,.,.,.,.,.,.,.,.,.,.,.,.,.,.,.,.,.,.,.,.,.,.,.,.,.,.,.,.,.,.,.,.,.,.,.,.,.,.,.,.,.,.,.,.,.,.,.,.,.,.,.,.,.,.,.,.,.,.,.,.,.,.,.,.,.,.,.,.,.,.,.,.,.,.,.,.,.,.,.,.,.,.,.,.,.,.,.,.,.,.,.,.,.,.,.,.,.,.,.,.,.,.,.,.,.,.,.,.,.,.,.,.,.,.,.,.,.,.,.,.,.,.,.,.,.,.,.,.,.,.,.,.,.,.,.,.,.,.,.,.,.,.,.…	CCNH,MAML2,NR4A2,NR4A3,PPARA,SOX9,WWTR1	AR,BRF1,BRF2,CCNB1,CCND1,CCNH,CD3EAP,CDK4,CDK8,CDK9,CDKN1A,CREBBP,CTGF,DACH1,E2F3,ESR1,ESR2,GTF2A1,GTF2B,GTF2E1,GTF2F1,GTF2H1,GTF2H5,GTF2I,GTF3C4,HIST1H4B,HIST1H4C,HIST1H4F,HIST1H4H,HIST1H4K,HIST4H4,HNF4G,KAT2B,MAML1,MAML2,MAML3,MED10,MED14,MED16,MED17,MED20,MED25,MED30,MED6,MNAT1,NAT14,NCOA6,NOTCH1,NOTCH3,NR1D1,NR1H3,NR2C1,NR2C2,NR2E1,NR2F1,NR2F6,NR3C1,NR3C2,NR4A1,NR4A2,NR4A3,NR5A1,NR5A2,NR6A1,N…	H3K27ac	astrocytes
data_/results/diff_expression/GREAT//H3K27ac_astrocytes_GREAT.tsv	GO Biological Process	GO:0072132	mesenchyme morphogenesis	303	0.0171476	1	0.731008	4.02279	0.994334	4	54	0.025641	0.0740741	2	25	43	.,.,.,.	.,.,.,.,.,.,.,.,.,.,.,.,.,.,.,.,.,.,.,.,.,.,.,.,.,.,.,.,.,.,.,.,.,.,.,.,.,.,.,.,.,.,.,.,.,.,.,.,.,.,.,.,.,.	SOX9,TGFB2	ACTA1,ACVR1,BMP7,BMPR1A,DCHS1,FGF8,HEY1,LEF1,MDM2,MSX1,MSX2,NOG,NOTCH1,RBPJ,SMAD2,SMAD3,SMAD4,SNAI1,SOX9,TBX2,TGFB2,TGFBR2,TWIST1,WNT3A,WNT5A	H3K27ac	astrocytes
data_/results/diff_expression/GREAT//H3K27ac_astrocytes_GREAT.tsv	GO Biological Process	GO:0051145	smooth muscle cell differentiation	303	0.0171476	1	0.731008	4.02279	0.994334	4	54	0.025641	0.0740741	2	18	32	.,.,.,.	.,.,.,.,.,.,.,.,.,.,.,.,.,.,.,.,.,.,.,.,.,.,.,.,.,.,.,.,.,.,.,.,.,.,.,.,.,.,.,.,.,.,.,.,.,.,.,.,.,.,.,.,.,.	HES1,SOX9	ACVR1,ADM,BMP4,CTNNB1,EDNRB,EPC1,HES1,HEY1,HEY2,MEF2C,MKL2,NFATC4,NOTCH1,SIX1,SOX9,SRF,VEGFA,WNT4	H3K27ac	astrocytes
data_/results/diff_expression/GREAT//H3K27ac_astrocytes_GREAT.tsv	GO Biological Process	GO:0021537	telencephalon development	305	0.0174133	1	0.737468	1.99294	6.02125	12	327	0.0769231	0.0366973	10	162	237	.,.,.,.,.,.,.,.,.,.,.,.	.,.,.,.,.,.,.,.,.,.,.,.,.,.,.,.,.,.,.,.,.,.,.,.,.,.,.,.,.,.,.,.,.,.,.,.,.,.,.,.,.,.,.,.,.,.,.,.,.,.,.,.,.,.,.,.,.,.,.,.,.,.,.,.,.,.,.,.,.,.,.,.,.,.,.,.,.,.,.,.,.,.,.,.,.,.,.,.,.,.,.,.,.,.,.,.,.,.,.,.,.,.,.,.,.,.,.,.,.,.,.,.,.,.,.,.,.,.,.,.,.,.,.,.,.,.,.,.,.,.,.,.,.,.,.,.,.,.,.,.,.,.,.,.,.,.,.,.,.,.,.,.,.,.,.,.,.,.,.,.,.,.,.,.,.,.,.,.,.,.,.,.,.,.,.,.,.,.,.,.,.,.,.,.,.,.,.,.,.,.,.,.,.,.,.,.,.,.,.,.…	ADGRG1,DAB2IP,FOXG1,HES1,NFIB,NR4A3,POU3F2,POU3F3,PROX1,RFX4	ADGRG1,AGTPBP1,ALDH1A3,ANXA3,AQP1,ARX,ASCL1,ATAT1,ATF5,ATP1A3,ATP2B4,BAD,BBS2,BBS4,BCAN,BCL11B,BMP4,BNIP3,BTBD3,BTG2,C12orf57,CASP3,CCDC85C,CDH2,CDK5,CDK5R1,CDK6,CDON,CEP120,CHD7,CNTN2,CNTNAP2,COL3A1,CSF1R,CSNK2A1,CTNNB1,CXCL12,DAB1,DAB2IP,DISC1,DIXDC1,DLX2,DMRTA2,DPCD,DRD1,EFHC1,EGFR,EMX1,EMX2,EOMES,EPHA5,EPHB2,EPHB3,ERBB4,EXT1,EZH2,FAT4,FBXO45,FEZ1,FEZF1,FGF13,FGF8,FLNA,FOXB1,FOXG1,FOXP2,GART,G…	H3K27ac	astrocytes
data_/results/diff_expression/GREAT//H3K27ac_astrocytes_GREAT.tsv	GO Biological Process	GO:0032663	regulation of interleukin-2 production	306	0.0182344	1	0.76972	3.94965	1.01275	4	55	0.025641	0.0727273	4	29	52	.,.,.,.	.,.,.,.,.,.,.,.,.,.,.,.,.,.,.,.,.,.,.,.,.,.,.,.,.,.,.,.,.,.,.,.,.,.,.,.,.,.,.,.,.,.,.,.,.,.,.,.,.,.,.,.,.,.,.	CD34,HDAC7,PDE4D,TRAF6	ABL1,ANXA1,CARD11,CARD9,CD34,CD4,CD83,EZR,FOXP3,GLMN,HDAC7,KAT5,LAG3,MALT1,MAP3K7,PDE4B,PDE4D,PRKCQ,PRKD2,RIPK2,RPS3,SPTBN1,TBX21,TNFAIP3,TRAF6,TRIM27,VTCN1,XCL1,ZFP36	H3K27ac	astrocytes
data_/results/diff_expression/GREAT//H3K27ac_astrocytes_GREAT.tsv	GO Biological Process	GO:0072227	metanephric macula densa development	307	0.0184136	1	0.774751	54.3077	0.0184136	1	1	0.00641026	1	1	1	1	.	.	POU3F3	POU3F3	H3K27ac	astrocytes
data_/results/diff_expression/GREAT//H3K27ac_astrocytes_GREAT.tsv	GO Biological Process	GO:0072240	metanephric DCT cell differentiation	307	0.0184136	1	0.774751	54.3077	0.0184136	1	1	0.00641026	1	1	1	1	.	.	POU3F3	POU3F3	H3K27ac	astrocytes
data_/results/diff_expression/GREAT//H3K27ac_astrocytes_GREAT.tsv	GO Biological Process	GO:0051935	glutamate reuptake	307	0.0184136	1	0.774751	54.3077	0.0184136	1	1	0.00641026	1	1	1	1	.	.	KCNJ10	KCNJ10	H3K27ac	astrocytes
data_/results/diff_expression/GREAT//H3K27ac_astrocytes_GREAT.tsv	GO Biological Process	GO:0060214	endocardium formation	307	0.0184136	1	0.774751	54.3077	0.0184136	1	1	0.00641026	1	1	1	4	.	.	PROX1	PROX1	H3K27ac	astrocytes
data_/results/diff_expression/GREAT//H3K27ac_astrocytes_GREAT.tsv	GO Biological Process	GO:0072721	cellular response to dithiothreitol	307	0.0184136	1	0.774751	54.3077	0.0184136	1	1	0.00641026	1	1	1	1	.	.	CERS1	CERS1	H3K27ac	astrocytes
data_/results/diff_expression/GREAT//H3K27ac_astrocytes_GREAT.tsv	GO Biological Process	GO:0060298	positive regulation of sarcomere organization	307	0.0184136	1	0.774751	54.3077	0.0184136	1	1	0.00641026	1	1	1	4	.	.	PROX1	PROX1	H3K27ac	astrocytes
data_/results/diff_expression/GREAT//H3K27ac_astrocytes_GREAT.tsv	GO Biological Process	GO:0061114	branching involved in pancreas morphogenesis	307	0.0184136	1	0.774751	54.3077	0.0184136	1	1	0.00641026	1	1	1	1	.	.	PROX1	PROX1	H3K27ac	astrocytes
data_/results/diff_expression/GREAT//H3K27ac_astrocytes_GREAT.tsv	GO Biological Process	GO:1903280	negative regulation of calcium:sodium antiporter activity	307	0.0184136	1	0.774751	54.3077	0.0184136	1	1	0.00641026	1	1	1	1	.	.	ATP1A2	ATP1A2	H3K27ac	astrocytes
data_/results/diff_expression/GREAT//H3K27ac_astrocytes_GREAT.tsv	GO Biological Process	GO:2000502	negative regulation of natural killer cell chemotaxis	307	0.0184136	1	0.774751	54.3077	0.0184136	1	1	0.00641026	1	1	1	2	.	.	KLRK1	KLRK1	H3K27ac	astrocytes
data_/results/diff_expression/GREAT//H3K27ac_astrocytes_GREAT.tsv	GO Biological Process	GO:2000979	positive regulation of forebrain neuron differentiation	307	0.0184136	1	0.774751	54.3077	0.0184136	1	1	0.00641026	1	1	1	1	.	.	PROX1	PROX1	H3K27ac	astrocytes
data_/results/diff_expression/GREAT//H3K27ac_astrocytes_GREAT.tsv	GO Biological Process	GO:2000393	negative regulation of lamellipodium morphogenesis	307	0.0184136	1	0.774751	54.3077	0.0184136	1	1	0.00641026	1	1	1	2	.	.	KANK1	KANK1	H3K27ac	astrocytes
data_/results/diff_expression/GREAT//H3K27ac_astrocytes_GREAT.tsv	GO Biological Process	GO:1990384	hyaloid vascular plexus regression	307	0.0184136	1	0.774751	54.3077	0.0184136	1	1	0.00641026	1	1	1	1	.	.	NINJ1	NINJ1	H3K27ac	astrocytes
data_/results/diff_expression/GREAT//H3K27ac_astrocytes_GREAT.tsv	GO Biological Process	GO:0097111	endoplasmic reticulum-Golgi intermediate compartment organization	307	0.0184136	1	0.774751	54.3077	0.0184136	1	1	0.00641026	1	1	1	2	.	.	STX17	STX17	H3K27ac	astrocytes
data_/results/diff_expression/GREAT//H3K27ac_astrocytes_GREAT.tsv	GO Biological Process	GO:1901624	negative regulation of lymphocyte chemotaxis	307	0.0184136	1	0.774751	54.3077	0.0184136	1	1	0.00641026	1	1	1	3	.	.	KLRK1	KLRK1	H3K27ac	astrocytes
data_/results/diff_expression/GREAT//H3K27ac_astrocytes_GREAT.tsv	GO Biological Process	GO:0090425	acinar cell differentiation	307	0.0184136	1	0.774751	54.3077	0.0184136	1	1	0.00641026	1	1	1	1	.	.	PROX1	PROX1	H3K27ac	astrocytes
data_/results/diff_expression/GREAT//H3K27ac_astrocytes_GREAT.tsv	GO Biological Process	GO:0072233	metanephric thick ascending limb development	307	0.0184136	1	0.774751	54.3077	0.0184136	1	1	0.00641026	1	1	1	2	.	.	POU3F3	POU3F3	H3K27ac	astrocytes
data_/results/diff_expression/GREAT//H3K27ac_astrocytes_GREAT.tsv	GO Biological Process	GO:0010625	positive regulation of Schwann cell proliferation	307	0.0184136	1	0.774751	54.3077	0.0184136	1	1	0.00641026	1	1	1	1	.	.	GFAP	GFAP	H3K27ac	astrocytes
data_/results/diff_expression/GREAT//H3K27ac_astrocytes_GREAT.tsv	GO Biological Process	GO:0016240	autophagosome docking	307	0.0184136	1	0.774751	54.3077	0.0184136	1	1	0.00641026	1	1	1	4	.	.	STX17	STX17	H3K27ac	astrocytes
data_/results/diff_expression/GREAT//H3K27ac_astrocytes_GREAT.tsv	GO Biological Process	GO:0010046	response to mycotoxin	307	0.0184136	1	0.774751	54.3077	0.0184136	1	1	0.00641026	1	1	1	4	.	.	CERS1	CERS1	H3K27ac	astrocytes
data_/results/diff_expression/GREAT//H3K27ac_astrocytes_GREAT.tsv	GO Biological Process	GO:0046208	spermine catabolic process	307	0.0184136	1	0.774751	54.3077	0.0184136	1	1	0.00641026	1	1	1	4	.	.	SMOX	SMOX	H3K27ac	astrocytes
data_/results/diff_expression/GREAT//H3K27ac_astrocytes_GREAT.tsv	GO Biological Process	GO:0000973	posttranscriptional tethering of RNA polymerase II gene DNA at nuclear periphery	307	0.0184136	1	0.774751	54.3077	0.0184136	1	1	0.00641026	1	1	1	3	.	.	NUP98	NUP98	H3K27ac	astrocytes
data_/results/diff_expression/GREAT//H3K27ac_astrocytes_GREAT.tsv	GO Biological Process	GO:0002194	hepatocyte cell migration	307	0.0184136	1	0.774751	54.3077	0.0184136	1	1	0.00641026	1	1	1	1	.	.	PROX1	PROX1	H3K27ac	astrocytes
data_/results/diff_expression/GREAT//H3K27ac_astrocytes_GREAT.tsv	GO Biological Process	GO:0032765	positive regulation of mast cell cytokine production	307	0.0184136	1	0.774751	54.3077	0.0184136	1	1	0.00641026	1	1	1	3	.	.	NR4A3	NR4A3	H3K27ac	astrocytes
data_/results/diff_expression/GREAT//H3K27ac_astrocytes_GREAT.tsv	GO Biological Process	GO:0009444	pyruvate oxidation	307	0.0184136	1	0.774751	54.3077	0.0184136	1	1	0.00641026	1	1	1	1	.	.	NR4A3	NR4A3	H3K27ac	astrocytes
data_/results/diff_expression/GREAT//H3K27ac_astrocytes_GREAT.tsv	GO Biological Process	GO:0045410	positive regulation of interleukin-6 biosynthetic process	307	0.0184136	1	0.774751	54.3077	0.0184136	1	1	0.00641026	1	1	1	8	.	.	TRAF6	TRAF6	H3K27ac	astrocytes
data_/results/diff_expression/GREAT//H3K27ac_astrocytes_GREAT.tsv	GO Biological Process	GO:0032877	positive regulation of DNA endoreduplication	307	0.0184136	1	0.774751	54.3077	0.0184136	1	1	0.00641026	1	1	1	2	.	.	E2F8	E2F8	H3K27ac	astrocytes
data_/results/diff_expression/GREAT//H3K27ac_astrocytes_GREAT.tsv	GO Biological Process	GO:0043049	otic placode formation	307	0.0184136	1	0.774751	54.3077	0.0184136	1	1	0.00641026	1	1	1	1	.	.	PROX1	PROX1	H3K27ac	astrocytes
data_/results/diff_expression/GREAT//H3K27ac_astrocytes_GREAT.tsv	GO Biological Process	GO:0038097	positive regulation of mast cell activation by Fc-epsilon receptor signaling pathway	307	0.0184136	1	0.774751	54.3077	0.0184136	1	1	0.00641026	1	1	1	1	.	.	NR4A3	NR4A3	H3K27ac	astrocytes
data_/results/diff_expression/GREAT//H3K27ac_astrocytes_GREAT.tsv	GO Biological Process	GO:0033301	cell cycle comprising mitosis without cytokinesis	307	0.0184136	1	0.774751	54.3077	0.0184136	1	1	0.00641026	1	1	1	1	.	.	E2F8	E2F8	H3K27ac	astrocytes
data_/results/diff_expression/GREAT//H3K27ac_astrocytes_GREAT.tsv	GO Biological Process	GO:0034021	response to silicon dioxide	307	0.0184136	1	0.774751	54.3077	0.0184136	1	1	0.00641026	1	1	1	2	.	.	SCGB1A1	SCGB1A1	H3K27ac	astrocytes
data_/results/diff_expression/GREAT//H3K27ac_astrocytes_GREAT.tsv	GO Biological Process	GO:0036146	cellular response to mycotoxin	307	0.0184136	1	0.774751	54.3077	0.0184136	1	1	0.00641026	1	1	1	2	.	.	CERS1	CERS1	H3K27ac	astrocytes
data_/results/diff_expression/GREAT//H3K27ac_astrocytes_GREAT.tsv	GO Biological Process	GO:0048732	gland development	338	0.0184457	1	0.70492	1.7697	9.04108	16	491	0.102564	0.0325866	14	240	396	.,.,.,.,.,.,.,.,.,.,.,.,.,.,.,.	.,.,.,.,.,.,.,.,.,.,.,.,.,.,.,.,.,.,.,.,.,.,.,.,.,.,.,.,.,.,.,.,.,.,.,.,.,.,.,.,.,.,.,.,.,.,.,.,.,.,.,.,.,.,.,.,.,.,.,.,.,.,.,.,.,.,.,.,.,.,.,.,.,.,.,.,.,.,.,.,.,.,.,.,.,.,.,.,.,.,.,.,.,.,.,.,.,.,.,.,.,.,.,.,.,.,.,.,.,.,.,.,.,.,.,.,.,.,.,.,.,.,.,.,.,.,.,.,.,.,.,.,.,.,.,.,.,.,.,.,.,.,.,.,.,.,.,.,.,.,.,.,.,.,.,.,.,.,.,.,.,.,.,.,.,.,.,.,.,.,.,.,.,.,.,.,.,.,.,.,.,.,.,.,.,.,.,.,.,.,.,.,.,.,.,.,.,.,.,.…	CREB1,E2F8,EPHX1,HES1,IRS2,NFIB,NTN1,POU3F2,PROX1,SOX9,TGFB2,WNT7B,ZDHHC21,ZNF703	AACS,ABL1,ACAT1,ACO2,ADA,ADCYAP1,AK4,AKT1,AKT2,ALDH1A3,ANXA1,APRT,AR,ARF6,ARG1,ARHGAP35,ARHGAP5,ARID5B,ASCL1,ASH1L,ASXL1,ATM,ATP6V1G2-DDX39B,B4GALT1,BCL11B,BCL2,BCL2L11,BMP4,BMP7,BMPR1A,BRAF,CAPN1,CCDC40,CCND1,CDC42,CDH1,CDKN1C,CDO1,CEBPG,CITED2,CLCN2,CLDN1,COBL,CREB1,CRIP1,CRKL,CSF1,CSF1R,CSNK2A1,CSNK2B,CTC1,CTNNB1,CUL3,DAG1,DBP,DDR1,DKK3,E2F8,EGF,EGFR,ELF3,EPHA2,EPHB3,EPHX1,ERBB4,ESR1,EZH2,FA2H…	H3K27ac	astrocytes
data_/results/diff_expression/GREAT//H3K27ac_astrocytes_GREAT.tsv	GO Biological Process	GO:0045732	positive regulation of protein catabolic process	339	0.0187635	1	0.71495	2.1381	4.67705	10	254	0.0641026	0.0393701	6	158	267	.,.,.,.,.,.,.,.,.,.	.,.,.,.,.,.,.,.,.,.,.,.,.,.,.,.,.,.,.,.,.,.,.,.,.,.,.,.,.,.,.,.,.,.,.,.,.,.,.,.,.,.,.,.,.,.,.,.,.,.,.,.,.,.,.,.,.,.,.,.,.,.,.,.,.,.,.,.,.,.,.,.,.,.,.,.,.,.,.,.,.,.,.,.,.,.,.,.,.,.,.,.,.,.,.,.,.,.,.,.,.,.,.,.,.,.,.,.,.,.,.,.,.,.,.,.,.,.,.,.,.,.,.,.,.,.,.,.,.,.,.,.,.,.,.,.,.,.,.,.,.,.,.,.,.,.,.,.,.,.,.,.,.,.,.,.,.,.,.,.,.,.,.,.,.,.,.,.,.,.,.,.,.,.,.,.,.,.,.,.,.,.,.,.,.,.,.,.,.,.,.,.,.,.,.,.,.,.,.,.…	CD81,DAB2IP,KLHL40,PSMB7,SORL1,SOX9	ADAM9,AKT1,AMER1,ANAPC1,ANAPC10,ANAPC11,ANAPC15,ANAPC2,ANAPC4,ANAPC7,ANKIB1,APC,ARIH1,ARIH2,ATG4B,ATG7,ATPIF1,ATXN3,BAG6,BCAP31,BUB1B,CBFA2T3,CCNB1,CD81,CDC16,CDC20,CDC26,CDC27,CDKN1B,CLU,CSNK1A1,CSNK1D,CSNK1E,CSNK2A1,CTSC,CUL1,CUL4B,DAB2IP,DACT1,DDB1,DET1,DISC1,DVL1,EDEM1,EGF,EGLN2,ENSG00000273734,EZR,FBXL5,FBXO22,FBXO5,FBXW7,FOXO1,FURIN,FZR1,GBA,GCLC,GGA1,GGA3,GJA1,GPC3,GSK3A,GSK3B,HERPUD1,HSPB…	H3K27ac	astrocytes
data_/results/diff_expression/GREAT//H3K27ac_astrocytes_GREAT.tsv	GO Biological Process	GO:0030324	lung development	339	0.0187635	1	0.71495	2.1381	4.67705	10	254	0.0641026	0.0393701	7	115	166	.,.,.,.,.,.,.,.,.,.	.,.,.,.,.,.,.,.,.,.,.,.,.,.,.,.,.,.,.,.,.,.,.,.,.,.,.,.,.,.,.,.,.,.,.,.,.,.,.,.,.,.,.,.,.,.,.,.,.,.,.,.,.,.,.,.,.,.,.,.,.,.,.,.,.,.,.,.,.,.,.,.,.,.,.,.,.,.,.,.,.,.,.,.,.,.,.,.,.,.,.,.,.,.,.,.,.,.,.,.,.,.,.,.,.,.,.,.,.,.,.,.,.,.,.,.,.,.,.,.,.,.,.,.,.,.,.,.,.,.,.,.,.,.,.,.,.,.,.,.,.,.,.,.,.,.,.,.,.,.,.,.,.,.,.,.,.,.,.,.,.,.,.,.,.,.,.,.,.,.,.,.,.,.,.,.,.,.,.,.,.,.,.,.,.,.,.,.,.,.,.,.,.,.,.,.,.,.,.,.…	CREB1,HES1,MMP14,NFIB,PROX1,SOX9,WNT7B	ACVR2B,ADA,ADAMTS2,ARG1,ASCL1,ASXL1,ATXN1L,BAG6,BMP4,BMPR1A,BMPR2,CCBE1,CCDC40,CELSR1,CREB1,CRISPLD2,CTGF,CTNNB1,CTSH,DAG1,DHCR7,DLG5,DPPA2,DPPA4,EDN2,EGFR,EIF4E,EP300,EPAS1,ERRFI1,EYA1,FGF1,FGF18,FGF8,FGF9,FGFR1,FGFR2,FOXA1,FOXJ1,FOXP2,FSTL3,GLI1,GLI2,GLI3,GPC3,GPSM2,GRHL2,HEG1,HES1,HHEX,HHIP,HMGB1,HS6ST1,HSPB11,ID1,IGFBP5,JMJD6,KRAS,LAMA5,LOXL3,MAN1A2,MAN2A1,MAP2K1,MAPK1,MMP14,MYCN,NFIB,NODAL,N…	H3K27ac	astrocytes
data_/results/diff_expression/GREAT//H3K27ac_astrocytes_GREAT.tsv	GO Biological Process	GO:0006366	transcription from RNA polymerase II promoter	341	0.0187988	1	0.712096	1.55535	15.4306	24	838	0.153846	0.0286396	19	480	824	.,.,.,.,.,.,.,.,.,.,.,.,.,.,.,.,.,.,.,.,.,.,.,.	.,.,.,.,.,.,.,.,.,.,.,.,.,.,.,.,.,.,.,.,.,.,.,.,.,.,.,.,.,.,.,.,.,.,.,.,.,.,.,.,.,.,.,.,.,.,.,.,.,.,.,.,.,.,.,.,.,.,.,.,.,.,.,.,.,.,.,.,.,.,.,.,.,.,.,.,.,.,.,.,.,.,.,.,.,.,.,.,.,.,.,.,.,.,.,.,.,.,.,.,.,.,.,.,.,.,.,.,.,.,.,.,.,.,.,.,.,.,.,.,.,.,.,.,.,.,.,.,.,.,.,.,.,.,.,.,.,.,.,.,.,.,.,.,.,.,.,.,.,.,.,.,.,.,.,.,.,.,.,.,.,.,.,.,.,.,.,.,.,.,.,.,.,.,.,.,.,.,.,.,.,.,.,.,.,.,.,.,.,.,.,.,.,.,.,.,.,.,.,.…	CCNH,CEBPD,CREB1,DMRT1,KLF10,KLF7,MAML2,MEF2D,NFIB,NFIX,NR4A2,NR4A3,POU3F2,PPARA,RFX4,SOX9,TCEA1,TSC22D1,WWTR1	ADRM1,AFF4,AKNA,ALX1,ALYREF,AR,ARID3A,ARID3B,ARID4A,ARNT2,ARRB1,ASH1L,ATF1,ATF2,ATF3,ATF4,ATF5,ATF6B,ATP6V1G2-DDX39B,BACH1,BACH2,BARHL2,BATF,BCL11B,BMPR2,BTF3,CAMTA1,CARF,CASC3,CCNB1,CCND1,CCNH,CCNK,CCNT2,CDC40,CDC5L,CDK12,CDK13,CDK4,CDK8,CDK9,CDKN1A,CEBPD,CEBPE,CEBPG,CHTOP,CLOCK,COPS2,COPS5,CPSF1,CPSF2,CPSF3,CPSF7,CREB1,CREB3,CREB3L1,CREB3L2,CREB5,CREBBP,CRX,CSRNP1,CSRNP3,CSTF2T,CSTF3,CTCF,CTCFL…	H3K27ac	astrocytes
data_/results/diff_expression/GREAT//H3K27ac_astrocytes_GREAT.tsv	GO Biological Process	GO:0060602	branch elongation of an epithelium	342	0.0188768	1	0.712956	5.25558	0.570821	3	31	0.0192308	0.0967742	1	10	16	.,.,.	.,.,.,.,.,.,.,.,.,.,.,.,.,.,.,.,.,.,.,.,.,.,.,.,.,.,.,.,.,.,.	SOX9	BMP4,ESR1,FGF1,FGFR2,RDH10,SOX9,SPRY1,SPRY2,TGFB1,WNT5A	H3K27ac	astrocytes
data_/results/diff_expression/GREAT//H3K27ac_astrocytes_GREAT.tsv	GO Biological Process	GO:0090190	positive regulation of branching involved in ureteric bud morphogenesis	342	0.0188768	1	0.712956	5.25558	0.570821	3	31	0.0192308	0.0967742	1	11	19	.,.,.	.,.,.,.,.,.,.,.,.,.,.,.,.,.,.,.,.,.,.,.,.,.,.,.,.,.,.,.,.,.,.	SOX9	AGTR2,LGR4,MAGED1,NOG,PAX8,SIX1,SIX4,SMO,SOX9,TGFB1,VEGFA	H3K27ac	astrocytes
data_/results/diff_expression/GREAT//H3K27ac_astrocytes_GREAT.tsv	GO Biological Process	GO:0060216	definitive hemopoiesis	342	0.0188768	1	0.712956	5.25558	0.570821	3	31	0.0192308	0.0967742	1	10	17	.,.,.	.,.,.,.,.,.,.,.,.,.,.,.,.,.,.,.,.,.,.,.,.,.,.,.,.,.,.,.,.,.,.	LYL1	ADAR,BCR,HIPK1,KMT2A,LYL1,MEIS1,MFAP5,SP3,ZFP36L2,ZFPM1	H3K27ac	astrocytes
data_/results/diff_expression/GREAT//H3K27ac_astrocytes_GREAT.tsv	GO Biological Process	GO:0031330	negative regulation of cellular catabolic process	345	0.0191174	1	0.715766	3.2326	1.54674	5	84	0.0320513	0.0595238	4	51	96	.,.,.,.,.	.,.,.,.,.,.,.,.,.,.,.,.,.,.,.,.,.,.,.,.,.,.,.,.,.,.,.,.,.,.,.,.,.,.,.,.,.,.,.,.,.,.,.,.,.,.,.,.,.,.,.,.,.,.,.,.,.,.,.,.,.,.,.,.,.,.,.,.,.,.,.,.,.,.,.,.,.,.,.,.,.,.,.,.	DAB2IP,KLHL40,MTM1,MTMR2	AKT1,ANXA2,APOC1,ATP2B4,BAG5,BAG6,CCAR2,CDK5RAP3,CNR1,DAB2IP,DHX34,EFNA1,EGLN1,EPHA4,FHIT,FURIN,GSK3A,HSP90AB1,IL10,KLHL40,LAPTM4B,LRIG2,LRPPRC,MAPK7,MTM1,MTMR2,N4BP1,NBAS,OPHN1,PABPC1,PANO1,PARK7,PDCL3,PKP3,RIC1,RPL11,RYBP,SDCBP,SECISBP2,SENP1,SGTA,SMARCC1,SUFU,TIMP2,TIMP4,TLK2,TOB1,TRIM39,USP19,VPS35,WAC	H3K27ac	astrocytes
data_/results/diff_expression/GREAT//H3K27ac_astrocytes_GREAT.tsv	GO Biological Process	GO:0007041	lysosomal transport	345	0.0191174	1	0.715766	3.2326	1.54674	5	84	0.0320513	0.0595238	4	53	89	.,.,.,.,.	.,.,.,.,.,.,.,.,.,.,.,.,.,.,.,.,.,.,.,.,.,.,.,.,.,.,.,.,.,.,.,.,.,.,.,.,.,.,.,.,.,.,.,.,.,.,.,.,.,.,.,.,.,.,.,.,.,.,.,.,.,.,.,.,.,.,.,.,.,.,.,.,.,.,.,.,.,.,.,.,.,.,.,.	MTM1,RHOB,SORL1,STX8	AKTIP,AP1G1,AP3D1,AP3M1,AP4M1,ARSB,C9orf72,CHMP3,CLU,DENND3,GAK,GCC2,GNPTAB,HGS,HGSNAT,HOOK3,HSPA8,KIF13A,LAMP1,LAMP2,LARS,M6PR,MGRN1,MTM1,NCOA4,NPC1,PCSK9,PINK1,PRKN,RAB12,RAB7A,RHOB,SCARB2,SCYL2,SNX16,SNX27,SORL1,STX8,TMEM106B,TRAK1,TRAK2,TSG101,UBXN6,USE1,VCP,VIPAS39,VPS33A,VPS35,VPS4B,VPS51,VPS52,VPS54,ZFYVE16	H3K27ac	astrocytes
data_/results/diff_expression/GREAT//H3K27ac_astrocytes_GREAT.tsv	GO Biological Process	GO:0042176	regulation of protein catabolic process	347	0.0191792	1	0.71394	1.90297	6.83145	13	371	0.0833333	0.0350404	9	231	391	.,.,.,.,.,.,.,.,.,.,.,.,.	.,.,.,.,.,.,.,.,.,.,.,.,.,.,.,.,.,.,.,.,.,.,.,.,.,.,.,.,.,.,.,.,.,.,.,.,.,.,.,.,.,.,.,.,.,.,.,.,.,.,.,.,.,.,.,.,.,.,.,.,.,.,.,.,.,.,.,.,.,.,.,.,.,.,.,.,.,.,.,.,.,.,.,.,.,.,.,.,.,.,.,.,.,.,.,.,.,.,.,.,.,.,.,.,.,.,.,.,.,.,.,.,.,.,.,.,.,.,.,.,.,.,.,.,.,.,.,.,.,.,.,.,.,.,.,.,.,.,.,.,.,.,.,.,.,.,.,.,.,.,.,.,.,.,.,.,.,.,.,.,.,.,.,.,.,.,.,.,.,.,.,.,.,.,.,.,.,.,.,.,.,.,.,.,.,.,.,.,.,.,.,.,.,.,.,.,.,.,.,.…	AZIN1,CD81,DAB2IP,KLHL40,MTM1,PSMB7,SORL1,SOX9,USP25	ADAM9,AKT1,AMER1,ANAPC1,ANAPC10,ANAPC11,ANAPC15,ANAPC2,ANAPC4,ANAPC7,ANKIB1,ANXA2,APC,ARIH1,ARIH2,ATG4B,ATG7,ATPIF1,ATXN3,AZIN1,AZIN2,BAG5,BAG6,BANP,BCAP31,BRSK2,BUB1B,CBFA2T3,CCAR2,CCNB1,CD81,CDC16,CDC20,CDC26,CDC27,CDC42,CDK5RAP3,CDKN1B,CHEK2,CLU,CSNK1A1,CSNK1D,CSNK1E,CSNK2A1,CTSC,CUL1,CUL4B,DAB2IP,DACT1,DDA1,DDB1,DERL3,DET1,DISC1,DNAAF4,DVL1,EDEM1,EFNA1,EGF,EGFR,EGLN2,ENSG00000273734,EPHA4,ERL…	H3K27ac	astrocytes
data_/results/diff_expression/GREAT//H3K27ac_astrocytes_GREAT.tsv	GO Biological Process	GO:0008283	cell proliferation	348	0.0192171	1	0.713298	1.6131	13.0184	21	707	0.134615	0.029703	19	385	679	.,.,.,.,.,.,.,.,.,.,.,.,.,.,.,.,.,.,.,.,.	.,.,.,.,.,.,.,.,.,.,.,.,.,.,.,.,.,.,.,.,.,.,.,.,.,.,.,.,.,.,.,.,.,.,.,.,.,.,.,.,.,.,.,.,.,.,.,.,.,.,.,.,.,.,.,.,.,.,.,.,.,.,.,.,.,.,.,.,.,.,.,.,.,.,.,.,.,.,.,.,.,.,.,.,.,.,.,.,.,.,.,.,.,.,.,.,.,.,.,.,.,.,.,.,.,.,.,.,.,.,.,.,.,.,.,.,.,.,.,.,.,.,.,.,.,.,.,.,.,.,.,.,.,.,.,.,.,.,.,.,.,.,.,.,.,.,.,.,.,.,.,.,.,.,.,.,.,.,.,.,.,.,.,.,.,.,.,.,.,.,.,.,.,.,.,.,.,.,.,.,.,.,.,.,.,.,.,.,.,.,.,.,.,.,.,.,.,.,.,.…	ADRA1D,ATOH8,BHLHE41,CD34,CD81,DMRT1,E2F8,IRS2,ITPKB,KLF10,MMP14,NR4A3,POU3F2,POU3F3,PROX1,SOX9,TGFB2,WNT7B,ZFP36L1	ABL1,ACHE,ACVR2A,ADRA1D,AKT1,ALKBH3,APPL2,AR,ARHGEF2,ARID2,ARIH2,ARTN,ARX,ASCL1,ATF5,ATOH8,AURKB,AXIN2,AZI2,BABAM1,BAD,BCAR1,BCAT1,BCL2,BCL2L1,BCL2L2-PABPN1,BHLHE41,BIN1,BMP4,BMP7,BMPR2,BOP1,BRAT1,BST2,BUB1,BUB1B,BYSL,C3orf58,CARD11,CBFA2T3,CCND1,CD151,CD180,CD276,CD34,CD74,CD79A,CD81,CDC14A,CDC16,CDC27,CDK11B,CDK19,CDK5,CDK5R1,CDK5RAP3,CDK9,CDV3,CEACAM1,CEP120,CHRM1,CHRM3,CITED2,CKS2,CLK1,CLU,CN…	H3K27ac	astrocytes
data_/results/diff_expression/GREAT//H3K27ac_astrocytes_GREAT.tsv	GO Biological Process	GO:0051057	positive regulation of small GTPase mediated signal transduction	349	0.0193632	1	0.716661	3.87912	1.03116	4	56	0.025641	0.0714286	4	29	56	.,.,.,.	.,.,.,.,.,.,.,.,.,.,.,.,.,.,.,.,.,.,.,.,.,.,.,.,.,.,.,.,.,.,.,.,.,.,.,.,.,.,.,.,.,.,.,.,.,.,.,.,.,.,.,.,.,.,.,.	ADGRG1,AKAP13,ITPKB,RASGEF1A	ABRA,ADGRG1,AKAP13,ARRB1,AUTS2,CDON,COL3A1,CSF1,DGKI,DYNLT1,F2R,F2RL1,F2RL2,GPR17,GPR20,GPR55,ITPKB,KITLG,KRAS,LPAR1,NOTCH1,PDGFRB,RASGEF1A,ROBO1,RTN4R,SHOC2,SOS1,SOS2,SRC	H3K27ac	astrocytes
data_/results/diff_expression/GREAT//H3K27ac_astrocytes_GREAT.tsv	GO Biological Process	GO:0055075	potassium ion homeostasis	350	0.0197	1	0.727042	9.05128	0.220963	2	12	0.0128205	0.166667	2	9	15	.,.	.,.,.,.,.,.,.,.,.,.,.,.	ATP1A2,KCNJ10	ATP1A1,ATP1A2,ATP1A3,ATP1B1,ATP1B2,ATP1B3,KCNH2,KCNJ10,KCNMA1	H3K27ac	astrocytes
data_/results/diff_expression/GREAT//H3K27ac_astrocytes_GREAT.tsv	GO Biological Process	GO:0070202	regulation of establishment of protein localization to chromosome	350	0.0197	1	0.727042	9.05128	0.220963	2	12	0.0128205	0.166667	1	9	11	.,.	.,.,.,.,.,.,.,.,.,.,.,.	SPIDR	CCT2,CCT4,CCT5,CCT6A,CCT7,SPIDR,TCP1,TERF1,WRAP53	H3K27ac	astrocytes
data_/results/diff_expression/GREAT//H3K27ac_astrocytes_GREAT.tsv	GO Biological Process	GO:1900747	negative regulation of vascular endothelial growth factor signaling pathway	350	0.0197	1	0.727042	9.05128	0.220963	2	12	0.0128205	0.166667	1	3	5	.,.	.,.,.,.,.,.,.,.,.,.,.,.	DAB2IP	ADGRA2,DAB2IP,DCN	H3K27ac	astrocytes
data_/results/diff_expression/GREAT//H3K27ac_astrocytes_GREAT.tsv	GO Biological Process	GO:2001137	positive regulation of endocytic recycling	350	0.0197	1	0.727042	9.05128	0.220963	2	12	0.0128205	0.166667	1	3	4	.,.	.,.,.,.,.,.,.,.,.,.,.,.	SORL1	EHD1,EHD2,SORL1	H3K27ac	astrocytes
data_/results/diff_expression/GREAT//H3K27ac_astrocytes_GREAT.tsv	GO Biological Process	GO:0051580	regulation of neurotransmitter uptake	350	0.0197	1	0.727042	9.05128	0.220963	2	12	0.0128205	0.166667	2	10	14	.,.	.,.,.,.,.,.,.,.,.,.,.,.	ATP1A2,GFAP	ATP1A2,DRD1,DRD3,DRD4,GFAP,GPM6B,PER2,PRKN,RAB3B,SNCA	H3K27ac	astrocytes
data_/results/diff_expression/GREAT//H3K27ac_astrocytes_GREAT.tsv	GO Biological Process	GO:0045725	positive regulation of glycogen biosynthetic process	350	0.0197	1	0.727042	9.05128	0.220963	2	12	0.0128205	0.166667	2	8	15	.,.	.,.,.,.,.,.,.,.,.,.,.,.	IRS2,SORBS1	AKT1,AKT2,C1QTNF2,DYRK2,EPM2AIP1,IRS1,IRS2,SORBS1	H3K27ac	astrocytes
data_/results/diff_expression/GREAT//H3K27ac_astrocytes_GREAT.tsv	GO Biological Process	GO:0001504	neurotransmitter uptake	350	0.0197	1	0.727042	9.05128	0.220963	2	12	0.0128205	0.166667	2	10	12	.,.	.,.,.,.,.,.,.,.,.,.,.,.	ATP1A2,KCNJ10	ATP1A2,GLUL,KCNJ10,PARK7,PRKN,SLC1A3,SLC38A1,SLC6A3,SNAP25,SNCA	H3K27ac	astrocytes
data_/results/diff_expression/GREAT//H3K27ac_astrocytes_GREAT.tsv	GO Biological Process	GO:0031998	regulation of fatty acid beta-oxidation	350	0.0197	1	0.727042	9.05128	0.220963	2	12	0.0128205	0.166667	2	8	16	.,.	.,.,.,.,.,.,.,.,.,.,.,.	IRS2,PPARA	AKT1,AKT2,CNR1,IRS1,IRS2,PPARA,TWIST1,TYSND1	H3K27ac	astrocytes
data_/results/diff_expression/GREAT//H3K27ac_astrocytes_GREAT.tsv	GO Biological Process	GO:0034331	cell junction maintenance	350	0.0197	1	0.727042	9.05128	0.220963	2	12	0.0128205	0.166667	2	8	12	.,.	.,.,.,.,.,.,.,.,.,.,.,.	PLEKHA7,RASSF8	CSF1R,F2R,F2RL1,KIFC3,NLGN2,PARD6A,PLEKHA7,RASSF8	H3K27ac	astrocytes
data_/results/diff_expression/GREAT//H3K27ac_astrocytes_GREAT.tsv	GO Biological Process	GO:0042416	dopamine biosynthetic process	350	0.0197	1	0.727042	9.05128	0.220963	2	12	0.0128205	0.166667	2	6	10	.,.	.,.,.,.,.,.,.,.,.,.,.,.	NR4A2,TGFB2	AGTR2,NR4A2,SLC6A3,SNCA,TGFB2,TH	H3K27ac	astrocytes
data_/results/diff_expression/GREAT//H3K27ac_astrocytes_GREAT.tsv	GO Biological Process	GO:0030857	negative regulation of epithelial cell differentiation	360	0.0205344	1	0.736785	3.81107	1.04957	4	57	0.025641	0.0701754	2	20	36	.,.,.,.	.,.,.,.,.,.,.,.,.,.,.,.,.,.,.,.,.,.,.,.,.,.,.,.,.,.,.,.,.,.,.,.,.,.,.,.,.,.,.,.,.,.,.,.,.,.,.,.,.,.,.,.,.,.,.,.,.	HES1,SOX9	CCND1,CTNNB1,DLL1,EZH2,FRZB,GDF3,GRHL2,GSK3A,GSK3B,HES1,ID1,JAG1,MSX2,NODAL,NOTCH1,SMO,SOX9,SRSF6,TP63,ZEB1	H3K27ac	astrocytes
data_/results/diff_expression/GREAT//H3K27ac_astrocytes_GREAT.tsv	GO Biological Process	GO:0003197	endocardial cushion development	360	0.0205344	1	0.736785	3.81107	1.04957	4	57	0.025641	0.0701754	2	25	38	.,.,.,.	.,.,.,.,.,.,.,.,.,.,.,.,.,.,.,.,.,.,.,.,.,.,.,.,.,.,.,.,.,.,.,.,.,.,.,.,.,.,.,.,.,.,.,.,.,.,.,.,.,.,.,.,.,.,.,.,.	SOX9,TGFB2	ACVR1,BMP4,BMP7,BMPR1A,BMPR2,DCHS1,ERBB3,ERG,FGF8,HEY1,JAG1,MDM2,MSX1,MSX2,NOG,NOTCH1,RBPJ,SMAD4,SNAI1,SOX9,TBX2,TBX5,TGFB2,TGFBR2,TWIST1	H3K27ac	astrocytes
data_/results/diff_expression/GREAT//H3K27ac_astrocytes_GREAT.tsv	GO Biological Process	GO:0098743	cell aggregation	362	0.0205541	1	0.733419	5.09135	0.589235	3	32	0.0192308	0.09375	1	15	21	.,.,.	.,.,.,.,.,.,.,.,.,.,.,.,.,.,.,.,.,.,.,.,.,.,.,.,.,.,.,.,.,.,.,.	SOX9	ALX1,BMPR1B,COL11A1,COL2A1,CTGF,FGF6,MAPK14,MYCN,MYF5,PKD1,ROR2,SOX9,THRA,UNCX,WNT7A	H3K27ac	astrocytes
data_/results/diff_expression/GREAT//H3K27ac_astrocytes_GREAT.tsv	GO Biological Process	GO:0010907	positive regulation of glucose metabolic process	362	0.0205541	1	0.733419	5.09135	0.589235	3	32	0.0192308	0.09375	3	19	34	.,.,.	.,.,.,.,.,.,.,.,.,.,.,.,.,.,.,.,.,.,.,.,.,.,.,.,.,.,.,.,.,.,.,.	IRS2,PPARA,SORBS1	AKT1,AKT2,C1QTNF2,DYRK2,EPM2AIP1,FOXO1,HMGB1,IRS1,IRS2,KAT2B,PMAIP1,PPARA,PPARGC1A,PPP4R3B,PTPN2,SLC45A3,SORBS1,SRC,WDR5	H3K27ac	astrocytes
data_/results/diff_expression/GREAT//H3K27ac_astrocytes_GREAT.tsv	GO Biological Process	GO:0001502	cartilage condensation	362	0.0205541	1	0.733419	5.09135	0.589235	3	32	0.0192308	0.09375	1	15	20	.,.,.	.,.,.,.,.,.,.,.,.,.,.,.,.,.,.,.,.,.,.,.,.,.,.,.,.,.,.,.,.,.,.,.	SOX9	ALX1,BMPR1B,COL11A1,COL2A1,CTGF,FGF6,MAPK14,MYCN,MYF5,PKD1,ROR2,SOX9,THRA,UNCX,WNT7A	H3K27ac	astrocytes
data_/results/diff_expression/GREAT//H3K27ac_astrocytes_GREAT.tsv	GO Biological Process	GO:0030323	respiratory tube development	365	0.0211767	1	0.74942279999999994	2.09682	4.76912	10	259	0.0641026	0.03861	7	118	170	.,.,.,.,.,.,.,.,.,.	.,.,.,.,.,.,.,.,.,.,.,.,.,.,.,.,.,.,.,.,.,.,.,.,.,.,.,.,.,.,.,.,.,.,.,.,.,.,.,.,.,.,.,.,.,.,.,.,.,.,.,.,.,.,.,.,.,.,.,.,.,.,.,.,.,.,.,.,.,.,.,.,.,.,.,.,.,.,.,.,.,.,.,.,.,.,.,.,.,.,.,.,.,.,.,.,.,.,.,.,.,.,.,.,.,.,.,.,.,.,.,.,.,.,.,.,.,.,.,.,.,.,.,.,.,.,.,.,.,.,.,.,.,.,.,.,.,.,.,.,.,.,.,.,.,.,.,.,.,.,.,.,.,.,.,.,.,.,.,.,.,.,.,.,.,.,.,.,.,.,.,.,.,.,.,.,.,.,.,.,.,.,.,.,.,.,.,.,.,.,.,.,.,.,.,.,.,.,.,.…	CREB1,HES1,MMP14,NFIB,PROX1,SOX9,WNT7B	ACVR2B,ADA,ADAMTS2,ARG1,ASCL1,ASXL1,ATXN1L,BAG6,BMP4,BMPR1A,BMPR2,CCBE1,CCDC40,CELSR1,CREB1,CRISPLD2,CTGF,CTNNB1,CTSH,DAG1,DHCR7,DLG5,DPPA2,DPPA4,EDN2,EGFR,EIF4E,EP300,EPAS1,ERRFI1,EYA1,FGF1,FGF18,FGF8,FGF9,FGFR1,FGFR2,FOXA1,FOXJ1,FOXP2,FSTL3,GLI1,GLI2,GLI3,GPC3,GPSM2,GRHL2,HECA,HEG1,HES1,HHEX,HHIP,HMGB1,HS6ST1,HSPB11,ID1,IGFBP5,JMJD6,KRAS,LAMA5,LOXL3,MAN1A2,MAN2A1,MAP2K1,MAPK1,MMP14,MYCN,NFIB,NO…	H3K27ac	astrocytes
data_/results/diff_expression/GREAT//H3K27ac_astrocytes_GREAT.tsv	GO Biological Process	GO:0001944	vasculature development	366	0.0212481	1	0.749895	1.67387	10.7535	18	584	0.115385	0.0308219	15	282	481	.,.,.,.,.,.,.,.,.,.,.,.,.,.,.,.,.,.	.,.,.,.,.,.,.,.,.,.,.,.,.,.,.,.,.,.,.,.,.,.,.,.,.,.,.,.,.,.,.,.,.,.,.,.,.,.,.,.,.,.,.,.,.,.,.,.,.,.,.,.,.,.,.,.,.,.,.,.,.,.,.,.,.,.,.,.,.,.,.,.,.,.,.,.,.,.,.,.,.,.,.,.,.,.,.,.,.,.,.,.,.,.,.,.,.,.,.,.,.,.,.,.,.,.,.,.,.,.,.,.,.,.,.,.,.,.,.,.,.,.,.,.,.,.,.,.,.,.,.,.,.,.,.,.,.,.,.,.,.,.,.,.,.,.,.,.,.,.,.,.,.,.,.,.,.,.,.,.,.,.,.,.,.,.,.,.,.,.,.,.,.,.,.,.,.,.,.,.,.,.,.,.,.,.,.,.,.,.,.,.,.,.,.,.,.,.,.,.…	ADGRG1,CD34,COL4A1,DAB2IP,E2F8,HDAC7,HES1,LYL1,MMP14,PROX1,QKI,RHOB,TGFB2,WNT7B,ZFP36L1	ACKR3,ACVR1,ACVR2B,ADAMTS9,ADGRA2,ADGRG1,ADM,AIMP1,AKT1,AMOT,ANG,ANGPT1,ANKRD17,ANP32B,ANXA2,APOLD1,AQP1,ARHGAP24,ARID1A,ARID2,ATP5B,ATPIF1,B4GALT1,BMP4,BMPR1A,BMPR2,C1GALT1,CALCRL,CCBE1,CCM2,CD34,CDC42,CDH2,CDH5,CEACAM1,CHD7,CLIC4,COL18A1,COL1A1,COL3A1,COL4A1,COL4A2,COL5A1,COL8A1,CRKL,CTGF,CTNNB1,CUL7,CX3CL1,CXCL17,CYP1B1,CYR61,DAB2IP,DAG1,DDIT3,DHCR7,DLL1,DNM2,E2F8,EFNA1,EFNB2,EGF,EGFL7,EGR1,EG…	H3K27ac	astrocytes
data_/results/diff_expression/GREAT//H3K27ac_astrocytes_GREAT.tsv	GO Biological Process	GO:0031098	stress-activated protein kinase signaling cascade	367	0.0213377	1	0.751006	2.51757	2.78045	7	151	0.0448718	0.0463576	6	73	131	.,.,.,.,.,.,.	.,.,.,.,.,.,.,.,.,.,.,.,.,.,.,.,.,.,.,.,.,.,.,.,.,.,.,.,.,.,.,.,.,.,.,.,.,.,.,.,.,.,.,.,.,.,.,.,.,.,.,.,.,.,.,.,.,.,.,.,.,.,.,.,.,.,.,.,.,.,.,.,.,.,.,.,.,.,.,.,.,.,.,.,.,.,.,.,.,.,.,.,.,.,.,.,.,.,.,.,.,.,.,.,.,.,.,.,.,.,.,.,.,.,.,.,.,.,.,.,.,.,.,.,.,.,.,.,.,.,.,.,.,.,.,.,.,.,.,.,.,.,.,.,.,.,.,.,.,.,.	DAB2IP,MAP2K3,TNIP2,TRAF6,WNT7B,ZFP36L1	ADORA2B,ARHGEF6,BIRC7,CCDC88C,CCM2,CDC42EP5,CRKL,CUL1,DAB2IP,DAXX,ERN1,FBXW11,GPS2,HACD3,IRAK1,KAT7,LGALS9,MAP2K3,MAP2K6,MAP2K7,MAP3K1,MAP3K11,MAP3K12,MAP3K2,MAP3K21,MAP3K3,MAP3K6,MAP3K7,MAP3K8,MAP3K9,MAP4K3,MAPK1,MAPK10,MAPK14,MAPK8IP1,MAPK8IP3,MAPK9,MAPKAP1,MAPKAPK2,MDFIC,MINK1,NFKB1,NOD1,OXSR1,PAK2,PAK3,PAK5,PTPN1,RIPK1,RIPK2,ROR2,RPS27A,SH2D3C,SKP1,SPAG9,STK24,STK26,STK4,STRADB,TAB2,TMEM189-U…	H3K27ac	astrocytes
data_/results/diff_expression/GREAT//H3K27ac_astrocytes_GREAT.tsv	GO Biological Process	GO:0045833	negative regulation of lipid metabolic process	368	0.0217483	1	0.763375	3.74536	1.06799	4	58	0.025641	0.0689655	3	40	78	.,.,.,.	.,.,.,.,.,.,.,.,.,.,.,.,.,.,.,.,.,.,.,.,.,.,.,.,.,.,.,.,.,.,.,.,.,.,.,.,.,.,.,.,.,.,.,.,.,.,.,.,.,.,.,.,.,.,.,.,.,.	DAB2IP,ERLIN2,PROX1	ACADVL,ADORA1,AKT1,APOA2,APOC1,ATP1A1,BRCA1,BSCL2,CEACAM1,CIDEA,CNR1,CRTC3,DAB2IP,DKK3,DKKL1,ERLIN2,FBXW7,FGF19,FMC1,INSIG1,INSIG2,LPCAT1,MALRD1,NFKB1,ORMDL1,PDGFA,PDGFB,PIK3IP1,PRKAA1,PROX1,REST,RUBCN,SCAP,SIK1,SIRT1,SIRT4,SNAI1,SOD1,WDTC1,WNT4	H3K27ac	astrocytes
data_/results/diff_expression/GREAT//H3K27ac_astrocytes_GREAT.tsv	GO Biological Process	GO:0051960	regulation of nervous system development	369	0.0219128	1	0.767065	1.47347	19.0028	28	1032	0.179487	0.0271318	24	517	785	.,.,.,.,.,.,.,.,.,.,.,.,.,.,.,.,.,.,.,.,.,.,.,.,.,.,.,.	.,.,.,.,.,.,.,.,.,.,.,.,.,.,.,.,.,.,.,.,.,.,.,.,.,.,.,.,.,.,.,.,.,.,.,.,.,.,.,.,.,.,.,.,.,.,.,.,.,.,.,.,.,.,.,.,.,.,.,.,.,.,.,.,.,.,.,.,.,.,.,.,.,.,.,.,.,.,.,.,.,.,.,.,.,.,.,.,.,.,.,.,.,.,.,.,.,.,.,.,.,.,.,.,.,.,.,.,.,.,.,.,.,.,.,.,.,.,.,.,.,.,.,.,.,.,.,.,.,.,.,.,.,.,.,.,.,.,.,.,.,.,.,.,.,.,.,.,.,.,.,.,.,.,.,.,.,.,.,.,.,.,.,.,.,.,.,.,.,.,.,.,.,.,.,.,.,.,.,.,.,.,.,.,.,.,.,.,.,.,.,.,.,.,.,.,.,.,.,.…	ADGRG1,BRINP3,CREB1,DAB2IP,FOXG1,GFAP,GPR37L1,HES1,IDH2,INPP5F,KANK1,KDM4C,MAGI2,MTMR2,NLGN1,NTN1,PLXNA2,PMP22,POU3F2,PROX1,RFX4,SORL1,SOX9,TUBB2B	ABL1,ADCYAP1,ADGRB2,ADGRB3,ADGRG1,ADGRL1,ADGRL3,ADNP,ADRA2C,AGRN,AKT1,AMIGO2,AMIGO3,ANAPC2,APBB1,APP,ARC,ARF1,ARF6,ARHGAP35,ARHGAP4,ARHGDIA,ARHGEF2,ARSB,ASAP1,ASCL1,ASCL2,ATF1,ATP8A2,AVIL,BAG5,BAIAP2,BARHL2,BCL11A,BCL11B,BCL2,BCL6,BDNF,BIN1,BMP4,BMP7,BMPR1A,BMPR2,BRAF,BRINP1,BRINP3,C21orf91,CAMK2B,CAMSAP2,CAPRIN1,CAPRIN2,CARM1,CASZ1,CBLN1,CDC20,CDH2,CDH4,CDK5,CDK5R1,CDK5RAP3,CDKL3,CDKL5,CDON,CELS…	H3K27ac	astrocytes
data_/results/diff_expression/GREAT//H3K27ac_astrocytes_GREAT.tsv	GO Biological Process	GO:0061213	positive regulation of mesonephros development	370	0.0223109	1	0.778891	4.93706	0.607649	3	33	0.0192308	0.0909091	1	13	22	.,.,.	.,.,.,.,.,.,.,.,.,.,.,.,.,.,.,.,.,.,.,.,.,.,.,.,.,.,.,.,.,.,.,.,.	SOX9	AGTR2,BASP1,LGR4,MAGED1,NOG,PAX8,SIX1,SIX4,SMO,SOX9,TGFB1,VEGFA,WT1	H3K27ac	astrocytes
data_/results/diff_expression/GREAT//H3K27ac_astrocytes_GREAT.tsv	GO Biological Process	GO:1903649	regulation of cytoplasmic transport	370	0.0223109	1	0.778891	4.93706	0.607649	3	33	0.0192308	0.0909091	2	11	21	.,.,.	.,.,.,.,.,.,.,.,.,.,.,.,.,.,.,.,.,.,.,.,.,.,.,.,.,.,.,.,.,.,.,.,.	MTMR2,SORL1	CHMP3,DNAJC13,EZR,MAP2K1,MAPK1,MTMR2,PRKN,PTPN23,RDX,SORL1,SRC	H3K27ac	astrocytes
data_/results/diff_expression/GREAT//H3K27ac_astrocytes_GREAT.tsv	GO Biological Process	GO:0045923	positive regulation of fatty acid metabolic process	370	0.0223109	1	0.778891	4.93706	0.607649	3	33	0.0192308	0.0909091	3	15	32	.,.,.	.,.,.,.,.,.,.,.,.,.,.,.,.,.,.,.,.,.,.,.,.,.,.,.,.,.,.,.,.,.,.,.,.	IRS2,NR4A3,PPARA	AKT2,ANXA1,C1QTNF2,ELOVL5,GHSR,IRS1,IRS2,MID1IP1,MLYCD,NR1H3,NR4A3,PPARA,PPARGC1A,SLC45A3,TWIST1	H3K27ac	astrocytes
data_/results/diff_expression/GREAT//H3K27ac_astrocytes_GREAT.tsv	GO Biological Process	GO:0002673	regulation of acute inflammatory response	370	0.0223109	1	0.778891	4.93706	0.607649	3	33	0.0192308	0.0909091	3	23	89	.,.,.	.,.,.,.,.,.,.,.,.,.,.,.,.,.,.,.,.,.,.,.,.,.,.,.,.,.,.,.,.,.,.,.,.	CD81,CPN2,OSMR	ADCYAP1,ADORA1,ASH1L,BTK,C3AR1,CCR7,CD46,CD81,CLU,CNR1,CPN2,CR1,EDNRB,IL6,KLKB1,NLRP3,OSMR,PARK7,PHB,RHBDD3,SERPING1,TNFSF11,VTN	H3K27ac	astrocytes
[truncated: 84,099 more rows]

## Sheet: Supp_Data_3_TF_motifs_regional_
group	mark	motif	observed	background	percent.observed	percent.background	fold.enrichment	pvalue	motif.name	p.adjust	padj	tf	origin	gene_id	family	name	symbol	motif_tf	p_val	avg_log2FC	pct.1	pct.2	p_val_adj
[truncated: 2,379 more rows]

[truncated: 18 more sheets: Supp_Data_4_H3K4me3_bivalent, Supp_Data_5_TF_motifs_bivalent, Supp_Data_6_H3K27ac_switches, Supp_Data_7_TF_motifs_switches, Supp_Data_8_all_peaks_GREAT_enr, Supp_Data_9_all_peaks_TF_motifs, Supp_Data_10_ctx_trajectory_gen, Supp_Data_11_ctx_trajector_4m_g, Supp_Data_12_ctx_primed_GRN3, Supp_Data_13_ctx_pt_GO, Supp_Data_14_dien_pt_GO, Supp_Data_15_mrh_pt_GO, Supp_Data_16_variance_all, Supp_Data_17_EED_inhib_K27me3_p, Supp_Data_18_EED_inhib_global_D, Supp_Data_19_cluster_marker_EED, Supp_Data_20_EED_inhib_NE_DE, Supp_Data_21_Antibodies]
